# Supplementary material for: Unraveling the microbial diversity of bovine liver abscesses: isolation, identification, and genomic characterization of the Bacteroides found in hepatic lesions
Source: Microbiol Spectr. 2025 Apr 17;13(6):e00423-25. doi: 10.1128/spectrum.00423-25 (PMC12131861; doi:10.1128/spectrum.00423-25)
Supplement: Data S1 — Differentially abundant functions. [file spectrum.00423-25-s0001.xlsx]

## Sheet: AbundantKEGGfxn_F-typeAbscess
Supplementary Dataset S1a: Differentially abundant KEGG functions between Fusobacterium dominanted (F-type) and Fusobacterium-Bacteroides (BF-type) Liver abscesses. Functions in F-type abscesses
KO entry	baseMean	log2FoldChange	lfcSE	stat	pvalue	padj
K07496 K07496; putative transposase	50988	1.47836	0.624615	2.36683	0.0179412	0.0244331
K07315 rsbU_P; phosphoserine phosphatase RsbU/P [EC:3.1.3.3]	18589.9	1.42766	0.460673	3.09908	0.00194125	0.00426939
K19138 csm2; CRISPR-associated protein Csm2	14033.3	1.33333	0.62674	2.1274	0.0333866	0.0437407
K21009 pelD; polysaccharide biosynthesis protein PelD	23866.8	1.32703	0.62108	2.13665	0.0326264	0.0428125
K19140 csm5; CRISPR-associated protein Csm5	31604.4	1.32185	0.604536	2.18655	0.0287752	0.0381825
K07016 csm1, cas10; CRISPR-associated protein Csm1	57653.3	1.31866	0.598408	2.20361	0.0275518	0.0366766
K21012 pelG; polysaccharide biosynthesis protein PelG	55851.7	1.31476	0.603847	2.17731	0.0294575	0.0389318
K12686 apeE, estA, lip-1; outer membrane lipase/esterase	77280.7	1.31346	0.573403	2.29064	0.0219844	0.0296168
K09002 csm3; CRISPR-associated protein Csm3	37472.4	1.31316	0.609582	2.1542	0.0312248	0.0411363
K19333 kdgR; IclR family transcriptional regulator, KDG regulon repressor	20123.3	1.30291	0.617816	2.1089	0.0349533	0.0456488
K01841 pepM; phosphoenolpyruvate phosphomutase [EC:5.4.2.9]	24016.2	1.29363	0.616458	2.09849	0.0358618	0.0467616
K02010 afuC, fbpC; iron(III) transport system ATP-binding protein [EC:7.2.2.7]	30436	1.28889	0.620302	2.07785	0.0377232	0.0489574
K03317 TC.CNT; concentrative nucleoside transporter, CNT family	34461.9	1.27088	0.609285	2.08586	0.0369911	0.0480827
K13533 kinE; two-component system, sporulation sensor kinase E [EC:2.7.13.3]	53605.1	1.26952	0.604271	2.10091	0.035649	0.0465206
K00872 thrB; homoserine kinase [EC:2.7.1.39]	23453.9	1.22097	0.431467	2.8298	0.0046577	0.00791102
K02073 metQ; D-methionine transport system substrate-binding protein	21504.2	1.2085	0.527637	2.2904	0.021998	0.0296168
K02012 afuA, fbpA; iron(III) transport system substrate-binding protein	29714.9	1.20101	0.425808	2.82055	0.00479412	0.00810936
K15125 fhaB; filamentous hemagglutinin	498968	1.1748	0.324746	3.61761	0.000297335	0.00102155
K19353 eptC; heptose-I-phosphate ethanolaminephosphotransferase [EC:2.7.8.-]	39289.4	1.11188	0.413866	2.68657	0.00721895	0.0109174
K03073 secE; preprotein translocase subunit SecE	7904.17	1.09693	0.37397	2.93319	0.00335494	0.0060574
K21011 pelF; polysaccharide biosynthesis protein PelF	36040.9	1.05139	0.313604	3.35261	0.000800547	0.0022169

## Sheet: AbundantKEGGfxn_BF-typeAbscess 
Supplementary Dataset S1b: Differentially abundant KEGG functions between Fusobacterium dominanted (F-type) and Fusobacterium-Bacteroides (BF-type) Liver abscesses. Functions in BF-type abscesses
KO entry	baseMean	log2FoldChange	lfcSE	stat	pvalue	padj
K13924 cheBR; two-component system, chemotaxis family, CheB/CheR fusion protein [EC:2.1.1.80 3.1.1.61]	1947.55	29.6537	3.08673	-9.60682	7.48e-22	1.38e-19
K21528 gin; Enterobacteriaceae phage serine recombinase [EC:3.1.22.- 6.5.1.-]	1738.66	29.5719	3.08674	-9.5803	9.68e-22	1.48e-19
K19052 hepC; heparan-sulfate lyase [EC:4.2.2.8]	1733.97	29.5674	3.08674	-9.57885	9.81e-22	1.48e-19
K01187 malZ; alpha-glucosidase [EC:3.2.1.20]	1634.24	29.4848	3.08674	-9.55211	1.27e-21	1.75e-19
K01912 paaK; phenylacetate-CoA ligase [EC:6.2.1.30]	1238.46	29.0968	3.08674	-9.42639	4.24e-21	4.69e-19
K07319 yhdJ; adenine-specific DNA-methyltransferase [EC:2.1.1.72]	1176.25	29.0236	3.08674	-9.40267	5.32e-21	5.51e-19
K01236 treZ, glgZ; maltooligosyltrehalose trehalohydrolase [EC:3.2.1.141]	1153.36	28.9959	3.08674	-9.39368	5.79e-21	5.64e-19
K13821 putA; RHH-type transcriptional regulator, proline utilization regulon repressor / proline dehydrogenase / delta 1-pyrroline-5-carboxylate dehydrogenase [EC:1.5.5.2 1.2.1.88]	1272.15	28.9654	3.08674	-9.38381	6.36e-21	5.85e-19
K01192 E3.2.1.25, MANBA, manB; beta-mannosidase [EC:3.2.1.25]	984.22	28.7746	3.08675	-9.32197	1.14e-20	9.95e-19
K00971 manC, cpsB; mannose-1-phosphate guanylyltransferase [EC:2.7.7.13]	948.416	28.7225	3.08675	-9.30509	1.34e-20	1.08e-18
K21557 susR; HTH-type transcriptional regulator, polysaccharide utilization system transcription regulator	857.159	28.5491	3.08675	-9.2489	2.27e-20	1.71e-18
K01197 hya; hyaluronoglucosaminidase [EC:3.2.1.35]	848.469	28.5	3.08675	-9.23301	2.63e-20	1.89e-18
K00341 nuoL; NADH-quinone oxidoreductase subunit L [EC:7.1.1.2]	750.354	28.3895	3.08676	-9.19721	3.67e-20	2.53e-18
K00390 cysH; phosphoadenosine phosphosulfate reductase [EC:1.8.4.8 1.8.4.10]	905.342	28.3607	3.08675	-9.18788	4.01e-20	2.65e-18
K02100 araE; MFS transporter, SP family, arabinose:H+ symporter	730.366	28.3423	3.08676	-9.18189	4.24e-20	2.7e-18
K14440 SMARCAL1, HARP; SWI/SNF-related matrix-associated actin-dependent regulator of chromatin subfamily A-like protein 1 [EC:5.6.2.-]	755.228	28.3266	3.08676	-9.17683	4.44e-20	2.72e-18
K01652 E2.2.1.6L, ilvB, ilvG, ilvI; acetolactate synthase I/II/III large subunit [EC:2.2.1.6]	695.738	28.2837	3.08676	-9.16292	5.05e-20	2.99e-18
K13378 nuoCD; NADH-quinone oxidoreductase subunit C/D [EC:7.1.1.2]	656.765	28.2104	3.08676	-9.13915	6.29e-20	3.59e-18
K00112 glpB; glycerol-3-phosphate dehydrogenase subunit B [EC:1.1.5.3]	667.715	28.1738	3.08676	-9.1273	7.02e-20	3.73e-18
K00666 K00666; fatty-acyl-CoA synthase [EC:6.2.1.-]	687.068	28.1723	3.08676	-9.12681	7.05e-20	3.73e-18
K00343 nuoN; NADH-quinone oxidoreductase subunit N [EC:7.1.1.2]	637.488	28.1653	3.08676	-9.12454	7.2e-20	3.73e-18
K00113 glpC; glycerol-3-phosphate dehydrogenase subunit C	631.553	28.1529	3.08676	-9.12053	7.48e-20	3.75e-18
K05614 SLC1A3, EAAT1; solute carrier family 1 (glial high affinity glutamate transporter), member 3	613.897	28.1115	3.08677	-9.1071	8.46e-20	4.12e-18
K01818 fucI; L-fucose/D-arabinose isomerase [EC:5.3.1.25 5.3.1.3]	710.13	28.0892	3.08676	-9.09989	9.04e-20	4.15e-18
K01085 agp; glucose-1-phosphatase [EC:3.1.3.10]	605.04	28.0653	3.08677	-9.09215	9.71e-20	4.15e-18
K00147 proA; glutamate-5-semialdehyde dehydrogenase [EC:1.2.1.41]	606.81	28.0597	3.08677	-9.09033	9.87e-20	4.15e-18
K00342 nuoM; NADH-quinone oxidoreductase subunit M [EC:7.1.1.2]	604.266	28.0542	3.08677	-9.08854	1e-19	4.15e-18
K00712 tagE; poly(glycerol-phosphate) alpha-glucosyltransferase [EC:2.4.1.52]	603.855	28.0512	3.08677	-9.08756	1.01e-19	4.15e-18
K00848 rhaB; rhamnulokinase [EC:2.7.1.5]	603.735	28.051	3.08677	-9.08751	1.01e-19	4.15e-18
K18929 lldF; L-lactate dehydrogenase complex protein LldF	579.845	28.0406	3.08677	-9.08412	1.05e-19	4.15e-18
K14743 mycP; membrane-anchored mycosin MYCP [EC:3.4.21.-]	594.661	28.0386	3.08677	-9.08349	1.05e-19	4.15e-18
K11206 NIT1, ybeM; deaminated glutathione amidase [EC:3.5.1.128]	674.325	28.0045	3.08676	-9.07246	1.16e-19	4.43e-18
K14059 int; integrase	543.034	27.9371	3.08677	-9.05059	1.42e-19	5.23e-18
K07221 oprO_P; phosphate-selective porin OprO and OprP	527.64	27.8991	3.08677	-9.03826	1.59e-19	5.73e-18
K10778 ada; AraC family transcriptional regulator, regulatory protein of adaptative response / methylated-DNA-[protein]-cysteine methyltransferase [EC:2.1.1.63]	510.88	27.8556	3.08678	-9.02419	1.81e-19	6.25e-18
K00931 proB; glutamate 5-kinase [EC:2.7.2.11]	567.678	27.8387	3.08677	-9.0187	1.9e-19	6.42e-18
K01251 AHCY, ahcY; adenosylhomocysteinase [EC:3.13.2.1]	562.067	27.8173	3.08677	-9.01178	2.03e-19	6.58e-18
K16345 xanP; xanthine permease XanP	555.86	27.8005	3.08677	-9.00634	2.13e-19	6.78e-18
K12994 wbdB, mtfB; O-antigen biosynthesis alpha-1,3-mannosyltransferase [EC:2.4.1.349 2.4.1.-]	486.378	27.7858	3.08678	-9.00155	2.23e-19	6.95e-18
K00053 ilvC; ketol-acid reductoisomerase [EC:1.1.1.86]	460.372	27.71	3.08678	-8.977	2.78e-19	8.5e-18
K03350 APC3, CDC27; anaphase-promoting complex subunit 3	458.25	27.705	3.08678	-8.97537	2.82e-19	8.5e-18
K07004 K07004; uncharacterized protein	454.736	27.6939	3.08678	-8.97176	2.92e-19	8.63e-18
K13985 NAPEPLD; N-acyl-phosphatidylethanolamine-hydrolysing phospholipase D [EC:3.1.4.54]	451.919	27.6854	3.08678	-8.96902	2.99e-19	8.69e-18
K05541 dusC; tRNA-dihydrouridine synthase C [EC:1.-.-.-]	447.42	27.6711	3.08678	-8.96437	3.12e-19	8.76e-18
K13043 argF; N-succinyl-L-ornithine transcarbamylase [EC:2.1.3.11]	444.06	27.6594	3.08678	-8.9606	3.23e-19	8.76e-18
K20742 ykfC; gamma-D-glutamyl-L-lysine dipeptidyl-peptidase [EC:3.4.14.13]	442.475	27.6551	3.08678	-8.95921	3.27e-19	8.76e-18
K10716 kch, trkA, mthK, pch; voltage-gated potassium channel	443.748	27.6542	3.08678	-8.95892	3.28e-19	8.76e-18
K00865 glxK, garK; glycerate 2-kinase [EC:2.7.1.165]	441.502	27.6466	3.08678	-8.95643	3.35e-19	8.81e-18
K00821 argD; acetylornithine/N-succinyldiaminopimelate aminotransferase [EC:2.6.1.11 2.6.1.17]	473.469	27.612	3.08678	-8.94526	3.71e-19	9.58e-18
K00337 nuoH; NADH-quinone oxidoreductase subunit H [EC:7.1.1.2]	474.71	27.6077	3.08678	-8.94384	3.76e-19	9.58e-18
K06911 PIR; quercetin 2,3-dioxygenase [EC:1.13.11.24]	422.781	27.5901	3.08679	-8.93813	3.96e-19	9.68e-18
K05802 mscK, kefA, aefA; potassium-dependent mechanosensitive channel	421.58	27.5886	3.08679	-8.93766	3.98e-19	9.68e-18
K00966 GMPP; mannose-1-phosphate guanylyltransferase [EC:2.7.7.13]	387.69	27.4401	3.08679	-8.88952	6.14e-19	1.47e-17
K07495 K07495; putative transposase	373.311	27.4027	3.0868	-8.87738	6.85e-19	1.62e-17
K08641 vanX; zinc D-Ala-D-Ala dipeptidase [EC:3.4.13.22]	358.73	27.362	3.0868	-8.86421	7.7e-19	1.8e-17
K00930 argB; acetylglutamate kinase [EC:2.7.2.8]	379.011	27.3403	3.08679	-8.85719	8.21e-19	1.89e-17
K14982 ciaH; two-component system, OmpR family, sensor histidine kinase CiaH [EC:2.7.13.3]	396.42	27.3332	3.08679	-8.8549	8.38e-19	1.9e-17
K15461 mnmC; tRNA 5-methylaminomethyl-2-thiouridine biosynthesis bifunctional protein [EC:2.1.1.61 1.5.-.-]	352.333	27.3209	3.0868	-8.85088	8.68e-19	1.92e-17
K07273 acm; lysozyme	394.642	27.3208	3.08679	-8.85088	8.68e-19	1.92e-17
K09474 phoN; acid phosphatase (class A) [EC:3.1.3.2]	378.923	27.3152	3.08679	-8.84906	8.83e-19	1.92e-17
K18928 lldE; L-lactate dehydrogenase complex protein LldE	345.202	27.3048	3.0868	-8.84565	9.1e-19	1.96e-17
K02069 STAR2, fetB; UDP-glucose/iron transport system permease protein	388.006	27.2977	3.08679	-8.84339	9.29e-19	1.97e-17
K00286 proC; pyrroline-5-carboxylate reductase [EC:1.5.1.2]	363.066	27.2663	3.0868	-8.83321	1.02e-18	2.13e-17
K09017 rutR; TetR/AcrR family transcriptional regulator	329.715	27.2441	3.08681	-8.82598	1.09e-18	2.25e-17
K07464 cas4; CRISPR-associated exonuclease Cas4 [EC:3.1.12.1]	327.875	27.2277	3.08681	-8.82069	1.14e-18	2.33e-17
K07039 K07039; uncharacterized protein	324.553	27.2215	3.08681	-8.81866	1.16e-18	2.34e-17
K22130 otnC; 3-dehydro-4-phosphotetronate decarboxylase [EC:4.1.1.104]	321.598	27.2035	3.08681	-8.81282	1.22e-18	2.43e-17
K00275 pdxH, PNPO; pyridoxamine 5'-phosphate oxidase [EC:1.4.3.5]	294.773	27.0874	3.08682	-8.7752	1.71e-18	3.32e-17
K02617 paaY; phenylacetic acid degradation protein	292.674	27.078	3.08682	-8.77215	1.75e-18	3.38e-17
K06920 queC; 7-cyano-7-deazaguanine synthase [EC:6.3.4.20]	288.893	27.0405	3.08682	-8.75999	1.95e-18	3.72e-17
K07735 algH; putative transcriptional regulator	312.081	27.0178	3.08681	-8.75266	2.08e-18	3.91e-17
K02068 STAR1, fetA; UDP-glucose/iron transport system ATP-binding protein	308.637	27.0148	3.08681	-8.75169	2.1e-18	3.91e-17
K07688 fimZ; two-component system, NarL family, response regulator, fimbrial Z protein, FimZ	301.655	27.0017	3.08681	-8.74744	2.18e-18	4.02e-17
K01653 E2.2.1.6S, ilvH, ilvN; acetolactate synthase I/III small subunit [EC:2.2.1.6]	306.915	26.9947	3.08681	-8.74516	2.23e-18	4.05e-17
K00331 nuoB; NADH-quinone oxidoreductase subunit B [EC:7.1.1.2]	270.752	26.9475	3.08682	-8.72983	2.55e-18	4.59e-17
K19285 nfrA1; FMN reductase (NADPH) [EC:1.5.1.38]	282.081	26.9297	3.08682	-8.7241	2.68e-18	4.77e-17
K00782 lldG; L-lactate dehydrogenase complex protein LldG	266.062	26.9264	3.08683	-8.72299	2.71e-18	4.77e-17
K01487 guaD, GDA; guanine deaminase [EC:3.5.4.3]	253.897	26.8768	3.08683	-8.70692	3.12e-18	5.44e-17
K00338 nuoI; NADH-quinone oxidoreductase subunit I [EC:7.1.1.2]	246.259	26.8323	3.08684	-8.69249	3.55e-18	6.12e-17
K01734 mgsA; methylglyoxal synthase [EC:4.2.3.3]	257.112	26.7928	3.08683	-8.6797	3.97e-18	6.77e-17
K03413 cheY; two-component system, chemotaxis family, chemotaxis protein CheY	254.049	26.7783	3.08683	-8.67503	4.13e-18	6.99e-17
K09974 K09974; uncharacterized protein	231.138	26.7456	3.08684	-8.66438	4.54e-18	7.59e-17
K00330 nuoA; NADH-quinone oxidoreductase subunit A [EC:7.1.1.2]	198.819	26.5323	3.08686	-8.59523	8.31e-18	1.38e-16
K00340 nuoK; NADH-quinone oxidoreductase subunit K [EC:7.1.1.2]	189.422	26.36	3.08687	-8.53938	1.35e-17	2.19e-16
K12741 HNRNPA1_3; heterogeneous nuclear ribonucleoprotein A1/A3	176.829	26.3564	3.08688	-8.53819	1.36e-17	2.19e-16
K06975 K06975; uncharacterized protein	172.905	26.2335	3.08688	-8.49837	1.92e-17	3.06e-16
K03534 rhaM; L-rhamnose mutarotase [EC:5.1.3.32]	211.288	26.1352	3.08685	-8.46661	2.53e-17	3.98e-16
K01205 NAGLU; alpha-N-acetylglucosaminidase [EC:3.2.1.50]	4379.33	15.3551	3.0864	-4.97509	6.52e-07	5.37e-06
K07154 hipA; serine/threonine-protein kinase HipA [EC:2.7.11.1]	1747.36	14.9843	3.08674	-4.85441	1.21e-06	9.48e-06
K07481 K07481; transposase, IS5 family	5358.19	14.9196	3.07304	-4.855	1.2e-06	9.48e-06
K01322 PREP; prolyl oligopeptidase [EC:3.4.21.26]	845.953	13.9377	3.08675	-4.51531	6.32e-06	4.36e-05
K01687 ilvD; dihydroxy-acid dehydratase [EC:4.2.1.9]	788.101	13.8354	3.08676	-4.4822	7.39e-06	4.95e-05
K02484 K02484; two-component system, OmpR family, sensor kinase [EC:2.7.13.3]	733.996	13.6952	2.28419	-5.99566	2.03e-09	2.08e-08
K00590 E2.1.1.113; site-specific DNA-methyltransferase (cytosine-N4-specific) [EC:2.1.1.113]	2381.4	13.6947	3.07164	-4.45841	8.26e-06	5.43e-05
K01119 cpdB; 2',3'-cyclic-nucleotide 2'-phosphodiesterase / 3'-nucleotidase [EC:3.1.4.16 3.1.3.6]	709.13	13.0428	3.08676	-4.22541	2.39e-05	0.00013831
K00856 ADK, adoK; adenosine kinase [EC:2.7.1.20]	454.71	13.0419	3.08678	-4.22507	2.39e-05	0.00013831
K04034 bchE; anaerobic magnesium-protoporphyrin IX monomethyl ester cyclase [EC:1.21.98.3]	679.963	12.9822	3.08676	-4.20576	2.6e-05	0.0001491
K06915 herA; DNA double-strand break repair helicase HerA and related ATPase	651.278	12.9199	3.08676	-4.18557	2.84e-05	0.000159675
K03658 helD; DNA helicase IV [EC:5.6.2.4]	1325.01	12.9036	3.07305	-4.19896	2.68e-05	0.000152595
K07697 kinB; two-component system, sporulation sensor kinase B [EC:2.7.13.3]	580.884	12.7549	3.08677	-4.13213	3.59e-05	0.000197083
K03760 eptA, pmrC; lipid A ethanolaminephosphotransferase [EC:2.7.8.43]	701.634	12.7128	3.08643	-4.11895	3.81e-05	0.000206651
K21479 cbiH60; cobalt-factor III methyltransferase [EC:2.1.1.272]	529.933	12.6223	3.08677	-4.08917	4.33e-05	0.00022838
K11022 rtxA1, rtxA; structural toxin protein (hemagglutinin/hemolysin) RtxA	521.877	12.5616	1.86217	-6.74567	1.52e-11	1.8e-10
K19802 ycjG, ykfB, dgcA; L-Ala-D/L-Glu epimerase / N-acetyl-D-glutamate racemase [EC:5.1.1.20 5.1.1.25]	497.541	12.5314	3.08678	-4.05971	4.91e-05	0.000255869
K15727 czcB, cusB, cnrB; membrane fusion protein, heavy metal efflux system	475.376	12.4655	3.08678	-4.03837	5.38e-05	0.000275955
K21552 HOL; methyl halide transferase [EC:2.1.1.165]	465.019	12.4339	3.08678	-4.0281	5.62e-05	0.000286511
K19265 gpr; L-glyceraldehyde 3-phosphate reductase [EC:1.1.1.-]	463.684	12.4297	3.08678	-4.02675	5.66e-05	0.000287272
K04719 bluB; 5,6-dimethylbenzimidazole synthase [EC:1.13.11.79]	282.45	12.3173	2.16888	-5.67907	1.35e-08	1.34e-07
K01125 NAGPA; N-acetylglucosamine-1-phosphodiester alpha-N-acetylglucosaminidase [EC:3.1.4.45]	525.331	12.2952	3.08645	-3.98362	6.79e-05	0.000327695
K18851 fbp; diacylglycerol O-acyltransferase / trehalose O-mycolyltransferase [EC:2.3.1.20 2.3.1.122]	396.757	12.1659	1.73441	-7.01443	2.31e-12	2.81e-11
K06075 slyA; MarR family transcriptional regulator, transcriptional regulator for hemolysin	308.296	11.8018	2.00244	-5.89373	3.78e-09	3.79e-08
K00339 nuoJ; NADH-quinone oxidoreductase subunit J [EC:7.1.1.2]	285.178	11.7281	3.08682	-3.7994	0.000145045	0.000590157
K20342 comR; HTH-type transcriptional regulator, regulator for ComX	289.756	11.7123	1.83537	-6.38144	1.75e-10	1.94e-09
K00556 trmH; tRNA (guanosine-2'-O-)-methyltransferase [EC:2.1.1.34]	318.591	9.5085	1.92532	-4.93867	7.87e-07	6.39e-06
K16150 K16150; glycogen synthase [EC:2.4.1.11]	3971.7	8.97176	2.54331	-3.52759	0.000419364	0.00133295
K13098 TLS, FUS; RNA-binding protein FUS	183.292	8.96794	1.65619	-5.41479	6.14e-08	5.65e-07
K01154 hsdS; type I restriction enzyme, S subunit [EC:3.1.21.3]	11041.2	8.91622	2.79447	-3.19067	0.00141944	0.00333417
K19428 epsL; sugar transferase EpsL [EC:2.-.-.-]	1752.02	8.77515	2.78794	-3.14754	0.00164651	0.0037351
K16703 wcaL, amsK, cpsK; colanic acid/amylovoran/stewartan biosynthesis glycosyltransferase WcaL/AmsK/CpsK [EC:2.4.-.-]	4654.54	8.76801	2.90462	-3.01865	0.00253908	0.00517159
K22322 barS1; A-factor type gamma-butyrolactone 1'-reductase (1S-forming) [EC:1.1.1.413]	3904.38	8.69579	2.55209	-3.40733	0.000656027	0.00191601
K00078 DHDH; dihydrodiol dehydrogenase / D-xylose 1-dehydrogenase (NADP) [EC:1.3.1.20 1.1.1.179]	1015.93	8.67047	2.66924	-3.2483	0.00116098	0.00289111
K07488 K07488; transposase	5615.75	8.49429	1.9153	-4.43498	9.21e-06	6e-05
K13963 SERPINB; serpin B	3503.45	8.23329	2.26892	-3.62873	0.000284817	0.000990877
K03455 KEA1_2_3, kefB, kefC; K+:H+ antiporter	999.573	8.05179	3.01411	-2.67137	0.00755429	0.011352
K07741 antB; anti-repressor protein	407.635	7.92229	3.01813	-2.6249	0.00866751	0.0128385
K07341 doc; death on curing protein	304.301	7.80819	3.01987	-2.58561	0.00972079	0.0142836
K03205 virD4, lvhD4; type IV secretion system protein VirD4 [EC:7.4.2.8]	941.333	7.59556	3.01339	-2.5206	0.0117154	0.0167681
K07238 TC.ZIP, zupT, ZRT3, ZIP2; zinc transporter, ZIP family	409.675	7.5702	3.01656	-2.50955	0.0120886	0.0171306
K04486 E3.1.3.15B; histidinol-phosphatase (PHP family) [EC:3.1.3.15]	346.413	7.49468	3.01726	-2.48393	0.012994	0.0182048
K05516 cbpA; curved DNA-binding protein	441.544	7.22122	3.01504	-2.39507	0.0166174	0.0227425
K02346 dinB; DNA polymerase IV [EC:2.7.7.7]	470.701	6.94284	3.01412	-2.30344	0.0212541	0.0287555
K20444 rfbC; O-antigen biosynthesis protein [EC:2.4.1.-]	13278.5	6.71711	1.7735	-3.7875	0.000152172	0.000607221
K02081 agaR; DeoR family transcriptional regulator, aga operon transcriptional repressor	419.118	6.60135	3.01377	-2.19039	0.0284957	0.0378723
K01081 E3.1.3.5; 5'-nucleotidase [EC:3.1.3.5]	7241.97	6.43148	2.02239	-3.18013	0.00147207	0.00343346
K11991 tadA; tRNA(adenine34) deaminase [EC:3.5.4.33]	873.259	6.4098	2.14583	-2.98709	0.00281648	0.00547418
K18581 ugl; unsaturated chondroitin disaccharide hydrolase [EC:3.2.1.180]	8821.26	6.34577	2.35035	-2.69992	0.00693552	0.0105826
K07114 yfbK; Ca-activated chloride channel homolog	79561.7	6.33532	2.25235	-2.81276	0.00491184	0.00828311
K01104 E3.1.3.48; protein-tyrosine phosphatase [EC:3.1.3.48]	3991.36	6.30806	2.62117	-2.40659	0.0161024	0.0220925
K01447 xlyAB; N-acetylmuramoyl-L-alanine amidase [EC:3.5.1.28]	3201.35	6.27278	2.16201	-2.90137	0.00371539	0.00649017
K01138 K01138; uncharacterized sulfatase [EC:3.1.6.-]	26489.6	6.2611	1.84282	-3.39757	0.000679883	0.00196833
K03733 xerC; integrase/recombinase XerC	7917.29	6.25851	1.75901	-3.55797	0.000373728	0.00120905
K03306 TC.PIT; inorganic phosphate transporter, PiT family	217.092	6.23907	3.01528	-2.06915	0.0385323	0.0499291
K22405 fprA1_2; NADH oxidase (H2O-forming) [EC:1.6.3.4]	3467.44	6.23756	2.37411	-2.62733	0.00860581	0.0127699
K07652 vicK; two-component system, OmpR family, sensor histidine kinase VicK [EC:2.7.13.3]	13577.3	6.2365	1.97299	-3.16094	0.00157262	0.003607
K18954 pobR; AraC family transcriptional regulator, transcriptional activator of pobA	7265.37	6.21693	1.84936	-3.36167	0.000774735	0.00216351
K02066 mlaE, linK; phospholipid/cholesterol/gamma-HCH transport system permease protein	5733.02	6.21446	1.86968	-3.3238	0.000887995	0.00240281
K10532 HGSNAT; heparan-alpha-glucosaminide N-acetyltransferase [EC:2.3.1.78]	8312.19	6.20556	1.89015	-3.2831	0.00102671	0.00268174
K06518 cidA; holin-like protein	3124.41	6.17692	2.37052	-2.60572	0.0091681	0.0135436
K13002 wbyL; glycosyltransferase [EC:2.4.1.-]	4889.6	6.17357	2.04518	-3.01859	0.0025395	0.00517159
K01057 PGLS, pgl, devB; 6-phosphogluconolactonase [EC:3.1.1.31]	4805.78	6.17239	1.88781	-3.2696	0.00107698	0.00275008
K05595 marC; multiple antibiotic resistance protein	5502.85	6.16992	2.20463	-2.79862	0.00513214	0.00856736
K06201 cutC; copper homeostasis protein	4847.28	6.15616	2.01341	-3.05758	0.00223136	0.00474853
K11392 rsmF; 16S rRNA (cytosine1407-C5)-methyltransferase [EC:2.1.1.178]	5913.27	6.1559	2.18964	-2.81137	0.00493303	0.0082935
K02067 mlaD, linM; phospholipid/cholesterol/gamma-HCH transport system substrate-binding protein	7234.81	6.1531	2.15382	-2.85683	0.00427889	0.00736574
K08961 K08961; chondroitin-sulfate-ABC endolyase/exolyase [EC:4.2.2.20 4.2.2.21]	19079.8	6.15147	2.13545	-2.88065	0.0039686	0.00686013
K02190 cbiK; sirohydrochlorin cobaltochelatase [EC:4.99.1.3]	6436.45	6.14911	2.40244	-2.55953	0.0104814	0.0152927
K21573 susC; TonB-dependent starch-binding outer membrane protein SusC	271048	6.14824	1.9002	-3.23557	0.00121398	0.0029739
K22214 scpC; propionyl-CoA:succinyl-CoA transferase [EC:2.8.3.27]	9473.69	6.14793	1.87568	-3.2777	0.00104657	0.002708
K01676 E4.2.1.2A, fumA, fumB; fumarate hydratase, class I [EC:4.2.1.2]	10594.8	6.14046	1.98886	-3.08742	0.002019	0.00438201
K01787 RENBP; N-acylglucosamine 2-epimerase [EC:5.1.3.8]	7542.64	6.14037	2.03345	-3.01968	0.00253038	0.00517159
K21572 susD; starch-binding outer membrane protein, SusD/RagB family	201357	6.13848	1.87756	-3.26939	0.00107778	0.00275008
K00033 PGD, gnd, gntZ; 6-phosphogluconate dehydrogenase [EC:1.1.1.44 1.1.1.343]	7809.16	6.13847	2.02941	-3.02476	0.00248828	0.00514432
K02429 fucP; MFS transporter, FHS family, L-fucose permease	9019.64	6.13806	2.01399	-3.04771	0.00230595	0.00485833
K03387 ahpF; NADH-dependent peroxiredoxin subunit F [EC:1.8.1.-]	9552.57	6.13753	2.3599	-2.60076	0.00930172	0.0137287
K08307 mltD, dniR; peptidoglycan lytic transglycosylase D [EC:4.2.2.29]	9203.3	6.13655	1.85859	-3.30173	0.000960904	0.00255009
K06966 ppnN; pyrimidine/purine-5'-nucleotide nucleosidase [EC:3.2.2.10 3.2.2.-]	4280.18	6.12825	2.64229	-2.31929	0.0203792	0.0276623
K02065 mlaF, linL, mkl; phospholipid/cholesterol/gamma-HCH transport system ATP-binding protein	5919	6.12726	1.98628	-3.08479	0.00203696	0.00440943
K06041 kdsD, kpsF; arabinose-5-phosphate isomerase [EC:5.3.1.13]	4294.98	6.12643	2.39344	-2.55967	0.0104771	0.0152927
K02495 hemN, hemZ; oxygen-independent coproporphyrinogen III oxidase [EC:1.3.98.3]	7859.44	6.12607	2.01854	-3.03491	0.00240607	0.00501189
K00721 DPM1; dolichol-phosphate mannosyltransferase [EC:2.4.1.83]	12760.3	6.12485	2.00742	-3.0511	0.00228005	0.00482759
K15635 apgM; 2,3-bisphosphoglycerate-independent phosphoglycerate mutase [EC:5.4.2.12]	7735.5	6.12374	2.01881	-3.03335	0.00241856	0.00503158
K01768 E4.6.1.1; adenylate cyclase [EC:4.6.1.1]	3456.3	6.12321	1.99023	-3.07664	0.00209346	0.00451236
K03925 mraZ; transcriptional regulator MraZ	3817.65	6.12028	2.10483	-2.90774	0.00364055	0.00638281
K10900 WRN, RECQL2; werner syndrome ATP-dependent helicase [EC:5.6.2.4]	4856.56	6.11692	2.0374	-3.00232	0.00267933	0.0053295
K01681 ACO, acnA; aconitate hydratase [EC:4.2.1.3]	13359.3	6.1162	1.9794	-3.08993	0.00200203	0.00436247
K07713 zraR, hydG; two-component system, NtrC family, response regulator HydG	6074.35	6.11468	1.97953	-3.08896	0.00200859	0.00436731
K01895 ACSS1_2, acs; acetyl-CoA synthetase [EC:6.2.1.1]	10211.7	6.11457	2.04086	-2.99607	0.00273482	0.00539793
K05970 SIAE; sialate O-acetylesterase [EC:3.1.1.53]	18823.5	6.11355	1.96647	-3.10889	0.00187793	0.004152
K03931 ygjK; glucosidase [EC:3.2.1.-]	11850.5	6.11267	1.98827	-3.07437	0.00210949	0.00453089
K03630 radC; DNA repair protein RadC	4208.51	6.1126	2.03356	-3.00586	0.00264827	0.00529654
K02523 ispB; octaprenyl-diphosphate synthase [EC:2.5.1.90]	6820.6	6.1121	1.89347	-3.22799	0.00124664	0.00303594
K00847 E2.7.1.4, scrK; fructokinase [EC:2.7.1.4]	13344.5	6.11136	1.80197	-3.39149	0.000695148	0.00199509
K01438 argE; acetylornithine deacetylase [EC:3.5.1.16]	6723.25	6.10922	2.35555	-2.59355	0.00949917	0.0139704
K07677 rcsC; two-component system, NarL family, capsular synthesis sensor histidine kinase RcsC [EC:2.7.13.3]	14361.9	6.1085	1.98203	-3.08193	0.0020566	0.00444613
K03787 surE; 5'/3'-nucleotidase [EC:3.1.3.5 3.1.3.6]	5217.78	6.10602	2.2057	-2.76829	0.00563512	0.00916441
K03644 lipA, LIAS, LIP1, LIP5; lipoyl synthase [EC:2.8.1.8]	5904.61	6.10549	1.83625	-3.32498	0.00088424	0.00240049
K14742 tsaB; tRNA threonylcarbamoyladenosine biosynthesis protein TsaB	5192.02	6.1053	2.20377	-2.77039	0.00559898	0.0091439
K03814 mtgA; monofunctional glycosyltransferase [EC:2.4.99.28]	2552.23	6.10195	2.16484	-2.81866	0.00482238	0.00814885
K01712 hutU, UROC1; urocanate hydratase [EC:4.2.1.49]	11297.7	6.09965	2.10888	-2.89236	0.00382356	0.00662323
K01647 CS, gltA; citrate synthase [EC:2.3.3.1]	8872.98	6.09867	2.17883	-2.79906	0.00512513	0.00856428
K21574 susB; glucan 1,4-alpha-glucosidase [EC:3.2.1.3]	11910.5	6.09857	1.97441	-3.08881	0.00200959	0.00436731
K09957 K09957; uncharacterized protein	4137.64	6.09809	2.1808	-2.79627	0.00516961	0.00859525
K00241 sdhC, frdC; succinate dehydrogenase cytochrome b subunit	5561.03	6.09602	2.04269	-2.98431	0.00284223	0.00549851
K01745 hutH, HAL; histidine ammonia-lyase [EC:4.3.1.3]	9709.84	6.09416	1.88218	-3.23782	0.00120447	0.00296375
K05339 lrgB; holin-like protein LrgB	5198.08	6.09297	2.1944	-2.77661	0.00549297	0.00904211
K03321 TC.SULP; sulfate permease, SulP family	11203.9	6.09234	2.00733	-3.03504	0.00240503	0.00501189
K08289 purT; phosphoribosylglycinamide formyltransferase 2 [EC:6.3.1.21]	6962.07	6.09135	2.20131	-2.76715	0.00565485	0.00917183
K00239 sdhA, frdA; succinate dehydrogenase flavoprotein subunit [EC:1.3.5.1]	12058.5	6.0911	1.83167	-3.32544	0.000882784	0.00240048
K11065 tpx; thioredoxin-dependent peroxiredoxin [EC:1.11.1.24]	4264.82	6.09056	2.22141	-2.74175	0.00611129	0.0095927
K07165 fecR; transmembrane sensor	67676	6.09042	1.92892	-3.15743	0.00159166	0.0036406
K19302 bcrC; undecaprenyl-diphosphatase [EC:3.6.1.27]	16540.6	6.08866	2.0194	-3.01509	0.00256905	0.00519455
K09650 PARL, PSARL, PCP1; rhomboid-like protein [EC:3.4.21.105]	5690.85	6.08703	2.38465	-2.55259	0.0106924	0.0155322
K01278 DPP4, CD26; dipeptidyl-peptidase 4 [EC:3.4.14.5]	24033.1	6.08592	1.83581	-3.31512	0.000916033	0.00245859
K04771 degP, htrA; serine protease Do [EC:3.4.21.107]	11139.3	6.08583	1.79827	-3.38427	0.000713673	0.00203258
K09939 K09939; uncharacterized protein	4388.17	6.08523	2.06684	-2.94422	0.00323772	0.00591795
K06217 phoH, phoL; phosphate starvation-inducible protein PhoH and related proteins	7607.66	6.08471	2.21016	-2.75306	0.00590412	0.00938293
K07405 E3.2.1.1A; alpha-amylase [EC:3.2.1.1]	9542.85	6.08386	1.97761	-3.07636	0.00209541	0.00451236
K00174 korA, oorA, oforA; 2-oxoglutarate/2-oxoacid ferredoxin oxidoreductase subunit alpha [EC:1.2.7.3 1.2.7.11]	18796.1	6.08304	1.86009	-3.27028	0.0010744	0.00275008
K03113 EIF1, SUI1; translation initiation factor 1	3130.59	6.08219	2.02323	-3.00618	0.00264548	0.00529654
K02622 parE; topoisomerase IV subunit B [EC:5.6.2.2]	12409.6	6.08175	1.97602	-3.07777	0.00208553	0.00450278
K19294 algI; alginate O-acetyltransferase complex protein AlgI	9794.43	6.08008	1.99297	-3.05076	0.00228261	0.00482759
K08218 ampG; MFS transporter, PAT family, beta-lactamase induction signal transducer AmpG	24341.1	6.07995	2.01509	-3.01721	0.00255109	0.00518357
K21071 pfk, pfp; ATP-dependent phosphofructokinase / diphosphate-dependent phosphofructokinase [EC:2.7.1.11 2.7.1.90]	6555.53	6.0794	2.01361	-3.01915	0.00253489	0.00517159
K06204 dksA; RNA polymerase-binding transcription factor	3335.31	6.07798	2.18084	-2.78699	0.00532006	0.00882294
K03568 tldD; TldD protein	9850.12	6.07787	1.967	-3.08992	0.0020021	0.00436247
K01665 pabB; para-aminobenzoate synthetase component I [EC:2.6.1.85]	6697.17	6.07756	2.21578	-2.74286	0.00609071	0.00957855
K07301 yrbG; cation:H+ antiporter	6096.5	6.07742	2.03902	-2.98056	0.00287724	0.0055138
K01207 nagZ; beta-N-acetylhexosaminidase [EC:3.2.1.52]	26178.2	6.07721	1.87742	-3.237	0.00120794	0.00296789
K00349 nqrD; Na+-transporting NADH:ubiquinone oxidoreductase subunit D [EC:7.2.1.1]	4843.47	6.07672	1.9824	-3.06534	0.00217421	0.00465781
K00351 nqrF; Na+-transporting NADH:ubiquinone oxidoreductase subunit F [EC:7.2.1.1]	8393.06	6.07627	1.90247	-3.19388	0.00140373	0.00330196
K00831 serC, PSAT1; phosphoserine aminotransferase [EC:2.6.1.52]	8424.18	6.07575	1.91715	-3.16916	0.00152881	0.00352606
K03718 asnC; Lrp/AsnC family transcriptional regulator, regulator for asnA, asnC and gidA	8991.39	6.07571	2.01135	-3.02072	0.00252176	0.00517159
K01163 K01163; uncharacterized protein	14562.2	6.07535	1.8515	-3.28131	0.00103327	0.00268628
K03924 moxR; MoxR-like ATPase [EC:3.6.3.-]	7376.16	6.07515	2.02301	-3.00303	0.00267306	0.0053295
K01130 E3.1.6.1; arylsulfatase [EC:3.1.6.1]	15141.9	6.07486	1.9295	-3.14842	0.00164158	0.00372902
K01468 hutI, AMDHD1; imidazolonepropionase [EC:3.5.2.7]	7558.87	6.07477	2.03392	-2.98674	0.00281973	0.00547418
K00348 nqrC; Na+-transporting NADH:ubiquinone oxidoreductase subunit C [EC:7.2.1.1]	5138.91	6.07457	1.86395	-3.25897	0.00111816	0.00282698
K03402 argR, ahrC; transcriptional regulator of arginine metabolism	3685.12	6.07378	2.0159	-3.01293	0.00258734	0.00521881
K03570 mreC; rod shape-determining protein MreC	6295.36	6.07358	2.21579	-2.74104	0.00612448	0.0096043
K00754 bshA; L-malate glycosyltransferase [EC:2.4.1.-]	9191.69	6.07331	1.75605	-3.45852	0.000543159	0.00165041
K00297 metF, MTHFR; methylenetetrahydrofolate reductase (NADH) [EC:1.5.1.54]	6772.75	6.07306	2.18951	-2.77371	0.00554211	0.00907788
K07098 K07098; uncharacterized protein	8004.46	6.07211	2.15249	-2.82097	0.00478794	0.00810719
K01934 MTHFS; 5-formyltetrahydrofolate cyclo-ligase [EC:6.3.3.2]	4165.32	6.07198	2.65049	-2.29089	0.0219701	0.0296168
K15257 cmoB; tRNA (mo5U34)-methyltransferase [EC:2.1.1.-]	2702.5	6.07192	2.33705	-2.59812	0.00937369	0.0138226
K05524 fdxA; ferredoxin	1952.15	6.0701	2.09265	-2.90068	0.00372358	0.00649516
K13993 HSP20; HSP20 family protein	4112.8	6.07004	1.97412	-3.07481	0.00210634	0.00453
K02426 sufE; cysteine desulfuration protein SufE	3446.51	6.06995	2.41183	-2.51674	0.0118446	0.0169092
K01134 ARSA; arylsulfatase A [EC:3.1.6.8]	10496.6	6.0698	1.88786	-3.21518	0.00130361	0.00311064
K03305 TC.POT; proton-dependent oligopeptide transporter, POT family	11903.9	6.06917	1.98235	-3.0616	0.0022016	0.00470432
K13694 mepS, spr; murein DD-endopeptidase / murein LD-carboxypeptidase [EC:3.4.-.- 3.4.17.13]	2690.6	6.06774	2.13022	-2.84841	0.00439388	0.00753321
K06373 spmA; spore maturation protein A	8268.15	6.06647	1.86514	-3.25255	0.00114376	0.00286545
K01190 lacZ; beta-galactosidase [EC:3.2.1.23]	73524.5	6.06641	1.92819	-3.14616	0.00165427	0.00374756
K02377 TSTA3, fcl; GDP-L-fucose synthase [EC:1.1.1.271]	6843.68	6.06635	2.37235	-2.55711	0.0105545	0.0153588
K16091 fecA; Fe(3+) dicitrate transport protein	14483.5	6.06617	1.99408	-3.04208	0.00234947	0.00491874
K00950 folK; 2-amino-4-hydroxy-6-hydroxymethyldihydropteridine diphosphokinase [EC:2.7.6.3]	6553.23	6.06566	1.97636	-3.06911	0.00214701	0.0046055
K00826 E2.6.1.42, ilvE; branched-chain amino acid aminotransferase [EC:2.6.1.42]	7152.92	6.06537	2.042	-2.97031	0.00297495	0.00561747
K21556 malR; CRP/FNR family transcriptional regulator, polysaccharide utilization system transcription regulator	5463.33	6.06501	2.19574	-2.76217	0.00574194	0.0092438
K00344 qor, CRYZ; NADPH:quinone reductase [EC:1.6.5.5]	3617.14	6.06498	2.03823	-2.97561	0.00292407	0.00554314
K19694 chiS; two-component system, sensor histidine kinase ChiS	66948.3	6.06468	2.03702	-2.97723	0.0029087	0.00553657
K00350 nqrE; Na+-transporting NADH:ubiquinone oxidoreductase subunit E [EC:7.2.1.1]	4748.23	6.06444	2.41076	-2.51557	0.0118841	0.016951
K00036 G6PD, zwf; glucose-6-phosphate 1-dehydrogenase [EC:1.1.1.49 1.1.1.363]	8942.57	6.0644	2.20591	-2.74916	0.00597476	0.00946813
K00919 ispE; 4-diphosphocytidyl-2-C-methyl-D-erythritol kinase [EC:2.7.1.148]	5727.14	6.06438	2.19819	-2.75881	0.0058012	0.00929989
K00175 korB, oorB, oforB; 2-oxoglutarate/2-oxoacid ferredoxin oxidoreductase subunit beta [EC:1.2.7.3 1.2.7.11]	12181.3	6.06369	1.99145	-3.04486	0.00232792	0.00488745
K00180 iorB; indolepyruvate ferredoxin oxidoreductase, beta subunit [EC:1.2.7.8]	4287.96	6.06289	2.18652	-2.77285	0.00555674	0.00909285
K07025 K07025; putative hydrolase of the HAD superfamily	5749.25	6.06263	2.01897	-3.00283	0.00267485	0.0053295
K03771 surA; peptidyl-prolyl cis-trans isomerase SurA [EC:5.2.1.8]	20131.7	6.06131	2.13976	-2.8327	0.00461562	0.00785557
K15923 AXY8, FUC95A, afcA; alpha-L-fucosidase 2 [EC:3.2.1.51]	14439.7	6.06124	1.84746	-3.28085	0.00103493	0.00268628
K12524 thrA; bifunctional aspartokinase / homoserine dehydrogenase 1 [EC:2.7.2.4 1.1.1.3]	14888.7	6.06111	1.83795	-3.29775	0.000974638	0.0025824
K12373 HEXA_B; hexosaminidase [EC:3.2.1.52]	51027	6.06106	1.92136	-3.15456	0.00160738	0.00366641
K00929 buk; butyrate kinase [EC:2.7.2.7]	7478.79	6.05995	2.14774	-2.82155	0.00477922	0.00810071
K01711 gmd, GMDS; GDPmannose 4,6-dehydratase [EC:4.2.1.47]	6670.04	6.0596	2.19348	-2.76254	0.00573527	0.0092438
K01926 rex; redox-sensing transcriptional repressor	5343	6.05925	2.40111	-2.52352	0.0116187	0.0166785
K01186 NEU1; sialidase-1 [EC:3.2.1.18]	10484.2	6.05921	1.98652	-3.05016	0.00228719	0.0048311
K09500 CCT8; T-complex protein 1 subunit theta	5033.09	6.05889	2.18344	-2.77493	0.00552131	0.00907072
K00177 korC, oorC; 2-oxoglutarate ferredoxin oxidoreductase subunit gamma [EC:1.2.7.3]	4147.86	6.05729	2.40485	-2.51878	0.0117762	0.0168406
K21575 susA; neopullulanase [EC:3.2.1.135]	11118.8	6.05665	1.9996	-3.02893	0.00245422	0.00509937
K03517 nadA; quinolinate synthase [EC:2.5.1.72]	7078.12	6.05632	2.0319	-2.98062	0.00287664	0.0055138
K15545 mlc; transcriptional regulator of PTS gene	8317.26	6.05583	1.86009	-3.25566	0.0011313	0.00284716
K01079 serB, PSPH; phosphoserine phosphatase [EC:3.1.3.3]	8012.13	6.05583	2.21811	-2.73017	0.0063301	0.00986467
K01185 E3.2.1.17; lysozyme [EC:3.2.1.17]	4044.82	6.05496	2.18675	-2.76893	0.00562405	0.00915774
K00970 pcnB; poly(A) polymerase [EC:2.7.7.19]	8799.74	6.0549	2.18742	-2.76805	0.00563921	0.00916441
K00031 IDH1, IDH2, icd; isocitrate dehydrogenase [EC:1.1.1.42]	7445.98	6.05459	2.01257	-3.00839	0.00262636	0.00526543
K09015 sufD; Fe-S cluster assembly protein SufD	8955.7	6.05418	1.86437	-3.2473	0.00116504	0.00289686
K08978 TC.BAT1; bacterial/archaeal transporter family protein	6544.18	6.05397	2.04034	-2.96713	0.00300594	0.0056438
K03340 dapdh; diaminopimelate dehydrogenase [EC:1.4.1.16]	6009.51	6.05346	2.03723	-2.97141	0.00296432	0.00560378
K18672 dacA; diadenylate cyclase [EC:2.7.7.85]	5787.84	6.0531	2.19738	-2.75468	0.00587489	0.00936363
K07003 K07003; uncharacterized protein	20509.3	6.05277	2.12661	-2.84621	0.00442433	0.00757672
K14487 GH3; auxin responsive GH3 gene family	9393.02	6.05174	2.03061	-2.98025	0.0028801	0.0055138
K16044 iolW; scyllo-inositol 2-dehydrogenase (NADP+) [EC:1.1.1.371]	9943.35	6.05149	2.02883	-2.98274	0.00285677	0.0055024
K03773 fklB; FKBP-type peptidyl-prolyl cis-trans isomerase FklB [EC:5.2.1.8]	15419.1	6.05044	1.80725	-3.34787	0.00081434	0.00224758
K00759 APRT, apt; adenine phosphoribosyltransferase [EC:2.4.2.7]	4251.05	6.05014	2.20966	-2.73804	0.00618059	0.00967396
K02621 parC; topoisomerase IV subunit A [EC:5.6.2.2]	15881.4	6.04976	1.95039	-3.10182	0.00192338	0.00424116
K01071 MCH; medium-chain acyl-[acyl-carrier-protein] hydrolase [EC:3.1.2.21]	4683.11	6.04975	2.40881	-2.51151	0.0120215	0.0170829
K01719 hemD, UROS; uroporphyrinogen-III synthase [EC:4.2.1.75]	5677.34	6.04856	1.98525	-3.04675	0.00231328	0.0048676
K16153 K16153; glycogen phosphorylase/synthase [EC:2.4.1.1 2.4.1.11]	9870.01	6.0482	1.75106	-3.45403	0.000552279	0.00166589
K06177 rluA; tRNA pseudouridine32 synthase / 23S rRNA pseudouridine746 synthase [EC:5.4.99.28 5.4.99.29]	10713.1	6.04591	2.15566	-2.80467	0.00503675	0.00844216
K17758 nnrD; ADP-dependent NAD(P)H-hydrate dehydratase [EC:4.2.1.136]	4798.45	6.04559	2.05179	-2.94649	0.00321402	0.0059006
K17759 NAXE, nnrE; NAD(P)H-hydrate epimerase [EC:5.1.99.6]	4798.45	6.04559	2.05179	-2.94649	0.00321402	0.0059006
K00857 tdk, TK; thymidine kinase [EC:2.7.1.21]	4906.22	6.04555	2.01746	-2.99661	0.00272998	0.0053948
K05367 pbpC; penicillin-binding protein 1C [EC:2.4.99.28]	12750	6.04457	1.82819	-3.3063	0.000945353	0.00251285
K01241 amn; AMP nucleosidase [EC:3.2.2.4]	5883.3	6.04393	2.17582	-2.77777	0.00547332	0.00901872
K01610 pckA; phosphoenolpyruvate carboxykinase (ATP) [EC:4.1.1.49]	11633.1	6.04386	2.13579	-2.8298	0.00465776	0.00791102
K09181 yfiQ; acetyltransferase	12097.2	6.04289	1.83494	-3.29323	0.000990434	0.00261172
K00937 ppk1; polyphosphate kinase [EC:2.7.4.1]	12715.1	6.04221	1.87549	-3.22168	0.00127443	0.00307863
K14645 K14645; serine protease [EC:3.4.21.-]	16894.2	6.04175	1.97684	-3.05626	0.00224119	0.00475821
K02837 prfC; peptide chain release factor 3	9784.24	6.04153	1.85825	-3.2512	0.0011492	0.00287061
K00240 sdhB, frdB; succinate dehydrogenase iron-sulfur subunit [EC:1.3.5.1]	5326.2	6.04146	2.06379	-2.92736	0.00341853	0.00613335
K10206 E2.6.1.83; LL-diaminopimelate aminotransferase [EC:2.6.1.83]	7253.05	6.04104	2.02558	-2.98238	0.0028602	0.0055024
K00984 aadA; streptomycin 3"-adenylyltransferase [EC:2.7.7.47]	4507.34	6.04037	1.99464	-3.0283	0.00245935	0.00510362
K07386 pepO; putative endopeptidase [EC:3.4.24.-]	12925.5	6.03983	1.97244	-3.06211	0.00219782	0.00470232
K13566 NIT2, yafV; omega-amidase [EC:3.5.1.3]	5434.63	6.03899	2.40471	-2.51132	0.0120282	0.0170829
K00179 iorA; indolepyruvate ferredoxin oxidoreductase, alpha subunit [EC:1.2.7.8]	10244.5	6.03799	1.97678	-3.05446	0.00225464	0.00478066
K06194 nlpD; lipoprotein NlpD	6300.37	6.03721	2.15827	-2.79725	0.00515398	0.00858475
K06079 cutF, nlpE; copper homeostasis protein (lipoprotein)	4067.03	6.0367	2.03382	-2.96816	0.00299587	0.00563129
K06872 K06872; uncharacterized protein	6006.82	6.03608	1.84982	-3.26306	0.00110216	0.00279934
K02970 RP-S21, MRPS21, rpsU; small subunit ribosomal protein S21	2875.59	6.03479	2.38469	-2.53064	0.0113856	0.0163952
K03770 ppiD; peptidyl-prolyl cis-trans isomerase D [EC:5.2.1.8]	14591.3	6.03425	2.12356	-2.84157	0.00448919	0.00766402
K09952 csn1, cas9; CRISPR-associated endonuclease Csn1 [EC:3.1.-.-]	34449	6.03407	1.87655	-3.21551	0.00130214	0.00311064
K18691 mltF; peptidoglycan lytic transglycosylase F [EC:4.2.2.29]	14791.6	6.03383	2.12778	-2.83574	0.00457193	0.00778921
K06894 yfhM; alpha-2-macroglobulin	33216.5	6.03237	2.02076	-2.98519	0.00283398	0.00548898
K19334 tabA; biofilm protein TabA	3602.89	6.03157	2.01202	-2.99777	0.00271962	0.00538076
K01206 FUCA; alpha-L-fucosidase [EC:3.2.1.51]	28462.9	6.03093	1.99611	-3.02135	0.00251651	0.00517159
K06173 truA, PUS1; tRNA pseudouridine38-40 synthase [EC:5.4.99.12]	5207.3	6.03073	2.02131	-2.98358	0.00284898	0.00550204
K00895 pfp, PFP; diphosphate-dependent phosphofructokinase [EC:2.7.1.90]	11265.4	6.03047	1.99953	-3.01594	0.00256185	0.00519455
K00634 ptb; phosphate butyryltransferase [EC:2.3.1.19]	11223.2	6.03032	1.77794	-3.39174	0.00069451	0.00199509
K21029 moeB; molybdopterin-synthase adenylyltransferase [EC:2.7.7.80]	4732.6	6.0303	2.3813	-2.53236	0.0113298	0.0163291
K00610 pyrI; aspartate carbamoyltransferase regulatory subunit	3682.02	6.02984	2.15503	-2.79803	0.00514146	0.00857428
K01155 E3.1.21.4; type II restriction enzyme [EC:3.1.21.4]	7021.94	6.02929	2.03035	-2.96959	0.00298202	0.00562179
K18785 mp2; beta-1,4-mannooligosaccharide/beta-1,4-mannosyl-N-acetylglucosamine phosphorylase [EC:2.4.1.319 2.4.1.320]	6418.95	6.02876	2.3914	-2.52102	0.0117016	0.0167628
K00226 pyrD; dihydroorotate dehydrogenase (fumarate) [EC:1.3.98.1]	6803.72	6.02869	2.41275	-2.49868	0.0124656	0.0175536
K03544 clpX, CLPX; ATP-dependent Clp protease ATP-binding subunit ClpX	8883.84	6.02811	2.1965	-2.74442	0.00606188	0.00955135
K01814 hisA; phosphoribosylformimino-5-aminoimidazole carboxamide ribotide isomerase [EC:5.3.1.16]	5600.58	6.02779	2.37637	-2.53656	0.0111949	0.0161628
K16089 TC.FEV.OM2, cirA, cfrA, hmuR; outer membrane receptor for ferrienterochelin and colicins	62105.2	6.02747	2.07953	-2.89847	0.00374987	0.00652974
K00145 argC; N-acetyl-gamma-glutamyl-phosphate reductase [EC:1.2.1.38]	6780.45	6.02718	2.40991	-2.501	0.0123843	0.0174628
K02500 hisF; imidazole glycerol-phosphate synthase subunit HisF [EC:4.3.2.10]	6034.54	6.02706	2.03781	-2.95762	0.00310026	0.00576292
K00425 cydA; cytochrome bd ubiquinol oxidase subunit I [EC:7.1.1.7]	9843.61	6.02696	1.99886	-3.0152	0.00256809	0.00519455
K04084 dsbD, dipZ; thioredoxin:protein disulfide reductase [EC:1.8.4.16]	12714.3	6.02678	1.84102	-3.2736	0.00106186	0.00273927
K00067 rfbD, rmlD; dTDP-4-dehydrorhamnose reductase [EC:1.1.1.133]	6093.1	6.02621	2.03779	-2.95723	0.00310418	0.00576292
K03973 pspC; phage shock protein C	7275.73	6.02544	1.89924	-3.17256	0.00151103	0.00349479
K01284 dcp; peptidyl-dipeptidase Dcp [EC:3.4.15.5]	29175.9	6.02531	2.03686	-2.95814	0.00309504	0.00576292
K05801 djlA; DnaJ like chaperone protein	5530.49	6.02505	2.01713	-2.98695	0.0028178	0.00547418
K00426 cydB; cytochrome bd ubiquinol oxidase subunit II [EC:7.1.1.7]	7649.6	6.02503	2.18991	-2.75127	0.00593652	0.00941656
K00346 nqrA; Na+-transporting NADH:ubiquinone oxidoreductase subunit A [EC:7.2.1.1]	8927.49	6.02456	1.847	-3.26182	0.00110701	0.00280308
K06167 phnP; phosphoribosyl 1,2-cyclic phosphate phosphodiesterase [EC:3.1.4.55]	5783.23	6.02365	2.04412	-2.94681	0.00321067	0.0059006
K13509 AGPAT1_2; lysophosphatidate acyltransferase [EC:2.3.1.51]	4467.35	6.02312	2.19535	-2.74358	0.00607725	0.00956647
K03118 tatC; sec-independent protein translocase protein TatC	5946.74	6.02295	2.23646	-2.69308	0.00707963	0.0107558
K20866 yihX; glucose-1-phosphatase [EC:3.1.3.10]	5250.87	6.02257	2.02389	-2.97574	0.00292283	0.00554314
K00290 LYS1; saccharopine dehydrogenase (NAD+, L-lysine forming) [EC:1.5.1.7]	8241.21	6.02177	2.02796	-2.96938	0.00298403	0.00562179
K12251 aguB; N-carbamoylputrescine amidase [EC:3.5.1.53]	6229.37	6.02162	2.38631	-2.5234	0.0116226	0.0166785
K03929 pnbA; para-nitrobenzyl esterase [EC:3.1.1.-]	10574.2	6.02159	2.01082	-2.9946	0.00274809	0.00541021
K09013 sufC; Fe-S cluster assembly ATP-binding protein	5530.16	6.02098	2.01494	-2.98817	0.00280654	0.0054678
K00278 nadB; L-aspartate oxidase [EC:1.4.3.16]	9507.8	6.0208	1.98018	-3.04054	0.00236158	0.00493162
K15977 K15977; putative oxidoreductase	3884.43	6.02	2.39197	-2.51675	0.0118443	0.0169092
K12257 secDF; SecD/SecF fusion protein	19797.1	6.01983	2.20138	-2.73457	0.00624621	0.00974903
K02313 dnaA; chromosomal replication initiator protein	10206.3	6.01936	1.83451	-3.28118	0.00103374	0.00268628
K13059 nahK, lnpB; N-acetylhexosamine 1-kinase [EC:2.7.1.162]	7159.85	6.01864	2.02991	-2.96498	0.00302705	0.00566662
K01297 ldcA; muramoyltetrapeptide carboxypeptidase [EC:3.4.17.13]	7419.78	6.01847	1.994	-3.01829	0.00254208	0.00517159
K00097 pdxA; 4-hydroxythreonine-4-phosphate dehydrogenase [EC:1.1.1.262]	7293.75	6.01846	2.20968	-2.72368	0.00645593	0.0099916
K12992 rfbN, wbaN; O-antigen biosynthesis alpha-1,3-rhamnosyltransferase [EC:2.4.1.377]	8307.43	6.01665	2.01486	-2.98613	0.00282532	0.0054786
K01886 QARS, glnS; glutaminyl-tRNA synthetase [EC:6.1.1.18]	11073.4	6.01661	1.90554	-3.15744	0.00159163	0.0036406
K03269 lpxH; UDP-2,3-diacylglucosamine hydrolase [EC:3.6.1.54]	5407.39	6.01654	2.65139	-2.2692	0.023256	0.0311585
K03564 BCP, PRXQ, DOT5; thioredoxin-dependent peroxiredoxin [EC:1.11.1.24]	12041.4	6.01608	2.14739	-2.80158	0.00508531	0.00851494
K00088 IMPDH, guaB; IMP dehydrogenase [EC:1.1.1.205]	9524.54	6.01563	1.87083	-3.2155	0.00130219	0.00311064
K02437 gcvH, GCSH; glycine cleavage system H protein	3256.45	6.01511	2.36783	-2.54035	0.0110742	0.0160142
K07059 K07059; rhomboid family protein	6856.92	6.01489	2.19147	-2.74468	0.00605698	0.00955135
K07657 phoB; two-component system, OmpR family, phosphate regulon response regulator PhoB	6105.93	6.01454	2.1813	-2.75732	0.00582776	0.00932494
K03592 pmbA; PmbA protein	9099.68	6.01376	1.72145	-3.49343	0.000476852	0.00148434
K07787 cusA, silA; copper/silver efflux system protein	18571.7	6.01299	1.98652	-3.0269	0.00247074	0.00511442
K10947 K10947; PadR family transcriptional regulator	2994.03	6.01263	2.39165	-2.51401	0.0119366	0.0169993
K00347 nqrB; Na+-transporting NADH:ubiquinone oxidoreductase subunit B [EC:7.2.1.1]	7710.77	6.01249	2.17457	-2.76491	0.00569391	0.00921712
K00018 hprA; glycerate dehydrogenase [EC:1.1.1.29]	6161.9	6.0118	2.22025	-2.70771	0.00677484	0.0103881
K01937 pyrG, CTPS; CTP synthase [EC:6.3.4.2]	10177.2	6.01178	2.38368	-2.52206	0.011667	0.0167278
K01791 wecB; UDP-N-acetylglucosamine 2-epimerase (non-hydrolysing) [EC:5.1.3.14]	6699.88	6.01163	2.02856	-2.9635	0.0030416	0.00568417
K09117 K09117; uncharacterized protein	3616.21	6.01114	2.18008	-2.7573	0.00582809	0.00932494
K21571 susE_F; starch-binding outer membrane protein SusE/F	10140.4	6.01022	1.88889	-3.18187	0.00146327	0.00341773
K03624 greA; transcription elongation factor GreA	3963.75	6.01007	2.21061	-2.71874	0.00655309	0.0101136
K10742 DNA2; DNA replication ATP-dependent helicase/nuclease Dna2 [EC:5.6.2.3 3.1.-.-]	19531.3	6.00977	2.1454	-2.80123	0.00509081	0.00851553
K02549 menC; o-succinylbenzoate synthase [EC:4.2.1.113]	6618.94	6.00858	2.01729	-2.97854	0.00289627	0.00552561
K07259 dacB; serine-type D-Ala-D-Ala carboxypeptidase/endopeptidase (penicillin-binding protein 4) [EC:3.4.16.4 3.4.21.-]	8737.22	6.00854	2.18095	-2.75501	0.00586904	0.00936333
K01840 manB; phosphomannomutase [EC:5.4.2.8]	9024.17	6.00844	2.0079	-2.9924	0.00276795	0.00542453
K11927 rhlE; ATP-dependent RNA helicase RhlE [EC:5.6.2.7]	8189.63	6.00821	1.99971	-3.00455	0.00265976	0.0053131
K06942 ychF; ribosome-binding ATPase	7387.85	6.00731	1.83699	-3.27019	0.00107474	0.00275008
K09011 cimA; (R)-citramalate synthase [EC:2.3.3.21]	9744.65	6.00642	2.36424	-2.54053	0.0110684	0.0160142
K01658 trpG; anthranilate synthase component II [EC:4.1.3.27]	4442.03	6.00593	2.04324	-2.93941	0.0032884	0.0059645
K13747 nspC; carboxynorspermidine decarboxylase [EC:4.1.1.96]	8406.7	6.00579	1.86987	-3.21187	0.00131873	0.00312867
K07588 MMAA, argK; GTPase [EC:3.6.5.-]	7471.53	6.00545	2.056	-2.92094	0.00348982	0.00620746
K07263 pqqL; zinc protease [EC:3.4.24.-]	42508.3	6.00538	2.09122	-2.87171	0.00408263	0.00704987
K01533 copB; P-type Cu2+ transporter [EC:7.2.2.9]	14468.2	6.00489	1.96415	-3.05725	0.00223376	0.00474853
K11537 xapB; MFS transporter, NHS family, xanthosine permease	8215.38	6.00425	2.05887	-2.91628	0.00354228	0.00628054
K02361 entC; isochorismate synthase [EC:5.4.4.2]	7375.07	6.00414	2.16141	-2.77788	0.00547141	0.00901872
K04762 hslR; ribosome-associated heat shock protein Hsp15	3530.58	6.00371	2.39247	-2.50942	0.0120928	0.0171306
K01277 DPP3; dipeptidyl-peptidase III [EC:3.4.14.4]	13678	6.00336	1.81087	-3.31518	0.000915843	0.00245859
K01358 clpP, CLPP; ATP-dependent Clp protease, protease subunit [EC:3.4.21.92]	5100.07	6.00306	2.20611	-2.7211	0.00650644	0.0100604
K02551 menD; 2-succinyl-5-enolpyruvyl-6-hydroxy-3-cyclohexene-1-carboxylate synthase [EC:2.2.1.9]	10597.4	6.00279	2.00242	-2.99777	0.00271961	0.00538076
K00052 leuB, IMDH; 3-isopropylmalate dehydrogenase [EC:1.1.1.85]	6955.97	6.00261	2.43176	-2.46842	0.013571	0.0189171
K00595 cobL-cbiET; precorrin-6B C5,15-methyltransferase / cobalt-precorrin-6B C5,C15-methyltransferase [EC:2.1.1.132 2.1.1.289 2.1.1.196]	7418.98	6.00246	2.03388	-2.95124	0.00316497	0.00584302
K00176 korD, oorD; 2-oxoglutarate ferredoxin oxidoreductase subunit delta [EC:1.2.7.3]	2195.71	6.00206	2.35507	-2.54857	0.0108166	0.0156851
K01810 GPI, pgi; glucose-6-phosphate isomerase [EC:5.3.1.9]	8588.61	6.00072	1.76444	-3.40093	0.000671581	0.00194776
K00046 idnO; gluconate 5-dehydrogenase [EC:1.1.1.69]	5898.69	5.99991	2.39918	-2.50082	0.0123906	0.0174628
K01142 E3.1.11.2, xthA; exodeoxyribonuclease III [EC:3.1.11.2]	5530.63	5.99928	2.19364	-2.73485	0.00624088	0.00974903
K00281 GLDC, gcvP; glycine cleavage system P protein (glycine dehydrogenase) [EC:1.4.4.2]	16764.3	5.99857	2.17151	-2.7624	0.00573782	0.0092438
K02897 RP-L25, rplY; large subunit ribosomal protein L25	5006.39	5.99784	2.03892	-2.94168	0.0032644	0.00592747
K17734 aprX; serine protease AprX [EC:3.4.21.-]	8174.11	5.99755	2.18518	-2.74465	0.00605757	0.00955135
K09825 perR; Fur family transcriptional regulator, peroxide stress response regulator	3543.68	5.99704	2.20008	-2.72583	0.00641403	0.00994535
K01993 ABC-2.TX; HlyD family secretion protein	12421.9	5.9967	2.00341	-2.99325	0.00276025	0.00541701
K07770 cssR; two-component system, OmpR family, response regulator CssR	4831.72	5.99663	2.1642	-2.77083	0.00559128	0.00914033
K15255 PIF1; ATP-dependent DNA helicase PIF1 [EC:5.6.2.3]	24982.5	5.99661	1.99744	-3.00215	0.00268084	0.0053295
K11755 hisIE; phosphoribosyl-AMP cyclohydrolase / phosphoribosyl-ATP pyrophosphohydrolase [EC:3.5.4.19 3.6.1.31]	4910.55	5.99601	1.74841	-3.4294	0.000604911	0.00179184
K22278 pgdA; peptidoglycan-N-acetylglucosamine deacetylase [EC:3.5.1.104]	5120.65	5.99593	2.03575	-2.94531	0.00322628	0.00590355
K02501 hisH; imidazole glycerol-phosphate synthase subunit HisH [EC:4.3.2.10]	4768.71	5.99583	2.15309	-2.78475	0.00535687	0.00886465
K04068 nrdG; anaerobic ribonucleoside-triphosphate reductase activating protein [EC:1.97.1.4]	3516.84	5.99582	2.65274	-2.26024	0.0238064	0.0318444
K16327 K16327; putative LysE/RhtB family amino acid efflux pump	5039.69	5.9958	2.06099	-2.90918	0.00362373	0.00637038
K00262 E1.4.1.4, gdhA; glutamate dehydrogenase (NADP+) [EC:1.4.1.4]	17944.7	5.99507	1.86121	-3.22106	0.00127719	0.00307863
K01077 E3.1.3.1, phoA, phoB; alkaline phosphatase [EC:3.1.3.1]	21498.5	5.99504	2.14662	-2.79278	0.00522567	0.00867974
K00605 gcvT, AMT; glycine cleavage system T protein (aminomethyltransferase) [EC:2.1.2.10]	7086.54	5.99442	2.17761	-2.75275	0.00590966	0.00938293
K01911 menE; o-succinylbenzoate---CoA ligase [EC:6.2.1.26]	7537.99	5.99392	2.03473	-2.94581	0.0032211	0.0059006
K05591 dbpA; ATP-dependent RNA helicase DbpA [EC:5.6.2.6]	8793.81	5.99335	2.03668	-2.94271	0.00325355	0.00592747
K03665 hflX; GTPase	8588.44	5.99323	2.00473	-2.98955	0.00279386	0.00544951
K00548 metH, MTR; 5-methyltetrahydrofolate--homocysteine methyltransferase [EC:2.1.1.13]	23109.8	5.99288	1.85183	-3.23619	0.00121136	0.00297188
K03696 clpC; ATP-dependent Clp protease ATP-binding subunit ClpC	17563.3	5.99231	1.90853	-3.13975	0.0016909	0.00380971
K04718 SPHK; sphingosine kinase [EC:2.7.1.91]	5944.38	5.99156	2.16849	-2.76301	0.00572707	0.0092438
K03588 ftsW, spoVE; cell division protein FtsW	9071.15	5.99032	1.9075	-3.14041	0.00168712	0.00380637
K12340 tolC, bepC, cyaE, raxC, sapF, rsaF, hasF; outer membrane protein	18105	5.99026	1.8645	-3.21279	0.00131452	0.00312867
K19824 fprB; rubrerythrin	4344.93	5.99004	2.19713	-2.7263	0.00640495	0.00994058
K05606 MCEE, epi; methylmalonyl-CoA/ethylmalonyl-CoA epimerase [EC:5.1.99.1]	3493.23	5.98954	2.1625	-2.76973	0.00561032	0.00914438
K01847 MUT; methylmalonyl-CoA mutase [EC:5.4.99.2]	26909.7	5.98879	1.85576	-3.22713	0.00125039	0.00304059
K19286 nfrA2; FMN reductase [NAD(P)H] [EC:1.5.1.39]	10226.9	5.98812	2.1587	-2.77394	0.00553812	0.00907788
K03466 ftsK, spoIIIE; DNA segregation ATPase FtsK/SpoIIIE, S-DNA-T family	15907.8	5.98789	2.12944	-2.81195	0.00492424	0.00828714
K03594 bfr; bacterioferritin [EC:1.16.3.1]	3877.36	5.98731	1.99914	-2.99495	0.00274493	0.00541021
K00765 hisG; ATP phosphoribosyltransferase [EC:2.4.2.17]	6000.65	5.98724	1.86041	-3.21823	0.00128985	0.00310012
K01579 panD; aspartate 1-decarboxylase [EC:4.1.1.11]	3060.99	5.9872	2.39026	-2.50483	0.0122512	0.0173253
K12993 wbdA, mtfA; O-antigen biosynthesis alpha-1,2-mannosyltransferase [EC:2.4.1.371 2.4.1.-]	6993.78	5.98668	1.83753	-3.25801	0.00112196	0.00282797
K04085 tusA, sirA; tRNA 2-thiouridine synthesizing protein A [EC:2.8.1.-]	15128.6	5.98583	1.98191	-3.02023	0.0025258	0.00517159
K03801 lipB; lipoyl(octanoyl) transferase [EC:2.3.1.181]	5429.8	5.9857	1.74096	-3.43816	0.000585681	0.00174755
K09760 rmuC; DNA recombination protein RmuC	8419.82	5.985	1.86323	-3.21216	0.0013174	0.00312867
K07506 K07506; AraC family transcriptional regulator	7480.57	5.98484	2.40899	-2.48438	0.0129779	0.0181976
K00208 fabI; enoyl-[acyl-carrier protein] reductase I [EC:1.3.1.9 1.3.1.10]	6281.68	5.98469	1.99588	-2.99852	0.00271298	0.00538076
K07659 ompR; two-component system, OmpR family, phosphate regulon response regulator OmpR	4666.23	5.98441	1.88452	-3.17556	0.00149545	0.00346845
K04063 osmC, ohr; lipoyl-dependent peroxiredoxin [EC:1.11.1.28]	3293.87	5.98411	2.03883	-2.93507	0.00333472	0.0060287
K01870 IARS, ileS; isoleucyl-tRNA synthetase [EC:6.1.1.5]	21391.6	5.98408	2.15647	-2.77495	0.00552105	0.00907072
K00231 PPOX, hemY; protoporphyrinogen/coproporphyrinogen III oxidase [EC:1.3.3.4 1.3.3.15]	7527.06	5.9839	2.00711	-2.98135	0.00286983	0.00551327
K13599 ntrX; two-component system, NtrC family, nitrogen regulation response regulator NtrX	8529.53	5.98363	2.17284	-2.75383	0.00589016	0.00936993
K00616 TALDO1, talB, talA; transaldolase [EC:2.2.1.2]	5125.87	5.9835	2.24252	-2.6682	0.00762587	0.0114388
K05807 bamD; outer membrane protein assembly factor BamD	6494.74	5.98344	2.02389	-2.95641	0.00311239	0.00577169
K06188 aqpZ; aquaporin Z	4576.73	5.98342	2.02168	-2.95964	0.00308003	0.00574384
K05349 bglX; beta-glucosidase [EC:3.2.1.21]	29601.8	5.98324	1.73591	-3.44674	0.0005674	0.0017022
K02911 RP-L32, MRPL32, rpmF; large subunit ribosomal protein L32	2515.41	5.98278	2.63294	-2.27228	0.0230695	0.0309588
K01854 glf; UDP-galactopyranose mutase [EC:5.4.99.9]	6698.93	5.98212	2.00926	-2.97727	0.00290823	0.00553657
K00786 GALT29A; beta-1,6-galactosyltransferase [EC:2.4.1.-]	6602.85	5.98172	1.99517	-2.9981	0.0027167	0.00538076
K10536 aguA; agmatine deiminase [EC:3.5.3.12]	7585.32	5.98155	2.38704	-2.50584	0.0122161	0.0172905
K11936 pgaC, icaA; poly-beta-1,6-N-acetyl-D-glucosamine synthase [EC:2.4.1.-]	7876.86	5.98126	2.03764	-2.93539	0.00333132	0.0060287
K02231 cobP, cobU; adenosylcobinamide kinase / adenosylcobinamide-phosphate guanylyltransferase [EC:2.7.1.156 2.7.7.62]	4072.84	5.97909	2.19455	-2.72452	0.00643947	0.00997545
K01151 nfo; deoxyribonuclease IV [EC:3.1.21.2]	5779.94	5.97823	2.03526	-2.93733	0.00331047	0.00599797
K01950 E6.3.5.1, NADSYN1, QNS1, nadE; NAD+ synthase (glutamine-hydrolysing) [EC:6.3.5.1]	11464.8	5.97726	1.84338	-3.24256	0.00118461	0.0029323
K01173 ENDOG; endonuclease G, mitochondrial	12957.5	5.97718	1.8849	-3.17108	0.00151874	0.00350771
K06001 trpB; tryptophan synthase beta chain [EC:4.2.1.20]	8588.55	5.97659	2.05346	-2.91049	0.00360857	0.00635723
K02520 infC, MTIF3; translation initiation factor IF-3	5450.3	5.97639	2.1793	-2.74235	0.00610016	0.00958432
K21900 cysL; LysR family transcriptional regulator, transcriptional activator of the cysJI operon	6605.69	5.97506	1.76567	-3.38401	0.000714347	0.00203258
K02914 RP-L34, MRPL34, rpmH; large subunit ribosomal protein L34	3075.41	5.97465	2.01516	-2.96484	0.00302835	0.00566662
K01703 leuC, IPMI-L; 3-isopropylmalate/(R)-2-methylmalate dehydratase large subunit [EC:4.2.1.33 4.2.1.35]	9252.72	5.97456	1.88893	-3.16293	0.0015619	0.00359237
K03646 tolA; colicin import membrane protein	7980.03	5.97387	1.87649	-3.18353	0.00145489	0.00340297
K02919 RP-L36, MRPL36, rpmJ; large subunit ribosomal protein L36	1977.77	5.97342	2.35165	-2.54009	0.0110823	0.0160142
K09014 sufB; Fe-S cluster assembly protein SufB	10354.1	5.97185	2.16343	-2.76037	0.00577363	0.00927364
K00768 E2.4.2.21, cobU, cobT; nicotinate-nucleotide--dimethylbenzimidazole phosphoribosyltransferase [EC:2.4.2.21]	7163.64	5.97119	2.03837	-2.92939	0.0033963	0.00611334
K09812 ftsE; cell division transport system ATP-binding protein	5791.25	5.97069	2.0438	-2.92137	0.00348496	0.00620548
K03473 pdxB; erythronate-4-phosphate dehydrogenase [EC:1.1.1.290]	6026.86	5.9697	2.16157	-2.76174	0.00574946	0.0092438
K01091 gph; phosphoglycolate phosphatase [EC:3.1.3.18]	16538	5.96958	2.12274	-2.81221	0.0049203	0.00828714
K21469 pbp4b; serine-type D-Ala-D-Ala carboxypeptidase [EC:3.4.16.4]	10239	5.96907	1.97508	-3.02219	0.0025095	0.00516881
K02395 flgJ; peptidoglycan hydrolase FlgJ	6225.86	5.9685	2.24263	-2.66138	0.00778208	0.0116326
K15973 mhqR; MarR family transcriptional regulator, 2-MHQ and catechol-resistance regulon repressor	3935.8	5.968	2.66568	-2.23883	0.0251671	0.0336102
K02841 waaC, rfaC; lipopolysaccharide heptosyltransferase I [EC:2.4.99.23]	6548.93	5.96731	1.85051	-3.22468	0.00126113	0.00305772
K02548 menA; 1,4-dihydroxy-2-naphthoate polyprenyltransferase [EC:2.5.1.74]	6027.2	5.96714	2.06114	-2.89507	0.00379075	0.00658708
K00029 maeB; malate dehydrogenase (oxaloacetate-decarboxylating)(NADP+) [EC:1.1.1.40]	15145.8	5.96706	2.33262	-2.55809	0.0105247	0.0153289
K01838 pgmB; beta-phosphoglucomutase [EC:5.4.2.6]	5045.22	5.96614	2.04662	-2.91512	0.00355554	0.00629058
K18135 nalD; TetR/AcrR family transcriptional regulator, repressor of the mexAB-oprM multidrug resistance operon	4410.85	5.96434	2.04845	-2.91164	0.00359536	0.00634746
K02342 dnaQ; DNA polymerase III subunit epsilon [EC:2.7.7.7]	10103.2	5.96421	1.9734	-3.0223	0.00250862	0.00516881
K00215 dapB; 4-hydroxy-tetrahydrodipicolinate reductase [EC:1.17.1.8]	5127.19	5.96337	2.42137	-2.46281	0.0137854	0.0191998
K09710 ybeB; ribosome-associated protein	3490.31	5.96228	2.42561	-2.45805	0.0139693	0.0193907
K06973 K06973; uncharacterized protein	5511.35	5.96154	2.17169	-2.74512	0.00604894	0.00955135
K00817 hisC; histidinol-phosphate aminotransferase [EC:2.6.1.9]	7364.59	5.9615	1.92724	-3.09329	0.00197951	0.00433035
K01661 menB; naphthoate synthase [EC:4.1.3.36]	5605.67	5.96134	2.42318	-2.46013	0.0138887	0.0193112
K15738 uup; ABC transport system ATP-binding/permease protein	12244	5.96055	1.83359	-3.25075	0.00115102	0.00287061
K00677 lpxA; UDP-N-acetylglucosamine acyltransferase [EC:2.3.1.129]	5917.64	5.96038	2.19212	-2.71901	0.00654776	0.0101136
K07691 comA; two-component system, NarL family, competent response regulator ComA	5580.41	5.96035	2.03663	-2.92657	0.00342717	0.00614221
K01649 leuA, IMS; 2-isopropylmalate synthase [EC:2.3.3.13]	10230.3	5.9595	1.86039	-3.20335	0.00135837	0.00320891
K03811 pnuC; nicotinamide mononucleotide transporter	4817.37	5.95748	2.41169	-2.47025	0.0135019	0.0188366
K06950 K06950; uncharacterized protein	4949.61	5.95683	2.01593	-2.95488	0.00312791	0.00579398
K01966 PCCB, pccB; propionyl-CoA carboxylase beta chain [EC:6.4.1.3 2.1.3.15]	9616.42	5.95673	2.21313	-2.69154	0.00711236	0.010795
K03169 topB; DNA topoisomerase III [EC:5.6.2.1]	20850.9	5.9567	2.0067	-2.96841	0.00299347	0.00563129
K04518 pheA2; prephenate dehydratase [EC:4.2.1.51]	6422.49	5.95651	1.84236	-3.23309	0.00122457	0.00299099
K02340 holA; DNA polymerase III subunit delta [EC:2.7.7.7]	8550.21	5.95618	2.02144	-2.9465	0.00321394	0.0059006
K01200 pulA; pullulanase [EC:3.2.1.41]	17911.4	5.95609	1.99184	-2.99024	0.0027876	0.00544372
K03284 corA; magnesium transporter	5913.56	5.95504	1.9888	-2.99429	0.00275084	0.00541021
K01633 folB; 7,8-dihydroneopterin aldolase/epimerase/oxygenase [EC:4.1.2.25 5.1.99.8 1.13.11.81]	4184.68	5.95471	2.02424	-2.94171	0.00326411	0.00592747
K01557 FAHD1; acylpyruvate hydrolase [EC:3.7.1.5]	4977.52	5.95314	2.17372	-2.73868	0.00616858	0.00966431
K07322 ytfE, scdA; regulator of cell morphogenesis and NO signaling	14350	5.95312	1.86785	-3.18716	0.00143677	0.00336534
K16053 ybdG, mscM; miniconductance mechanosensitive channel	6128.52	5.95223	2.43676	-2.44269	0.0145784	0.0201687
K01704 leuD, IPMI-S; 3-isopropylmalate/(R)-2-methylmalate dehydratase small subunit [EC:4.2.1.33 4.2.1.35]	4717.78	5.95187	2.05502	-2.89625	0.0037765	0.0065692
K01991 wza, gfcE; polysaccharide biosynthesis/export protein	13548.4	5.95128	1.84844	-3.21963	0.00128355	0.00308949
K03617 rnfA; H+/Na+-translocating ferredoxin:NAD+ oxidoreductase subunit A	4423.86	5.95123	2.15874	-2.7568	0.00583693	0.00933007
K21741 rclC; reactive chlorine resistance protein C	4275.53	5.95109	2.16838	-2.74448	0.00606059	0.00955135
K00973 rfbA, rmlA, rffH; glucose-1-phosphate thymidylyltransferase [EC:2.7.7.24]	5909.06	5.951	2.21124	-2.69125	0.00711842	0.010795
K08676 tri; tricorn protease [EC:3.4.21.-]	19070.5	5.95086	1.95484	-3.04417	0.00233326	0.00489098
K11085 msbA; ATP-binding cassette, subfamily B, bacterial MsbA [EC:7.5.2.6]	10360.1	5.9501	1.97396	-3.01429	0.00257579	0.00520184
K03616 rnfB; H+/Na+-translocating ferredoxin:NAD+ oxidoreductase subunit B [EC:7.1.1.11 7.2.1.2]	6382.46	5.94951	2.03226	-2.92754	0.00341659	0.00613335
K07164 K07164; uncharacterized protein	6886.09	5.9495	2.03552	-2.92284	0.00346856	0.00618959
K00058 serA, PHGDH; D-3-phosphoglycerate dehydrogenase / 2-oxoglutarate reductase [EC:1.1.1.95 1.1.1.399]	6774.84	5.94949	1.91977	-3.09906	0.00194133	0.00426939
K19222 menI, DHNAT; 1,4-dihydroxy-2-naphthoyl-CoA hydrolase [EC:3.1.2.28]	8424.04	5.94826	2.03437	-2.92388	0.00345695	0.00617647
K03313 nhaA; Na+:H+ antiporter, NhaA family	8926.42	5.94752	2.05054	-2.90047	0.00372609	0.00649516
K03116 tatA; sec-independent protein translocase protein TatA	2364.76	5.94647	2.15237	-2.76276	0.00573154	0.0092438
K01372 BLMH, pepC; bleomycin hydrolase [EC:3.4.22.40]	7830.23	5.94572	1.86451	-3.18889	0.00142819	0.00334999
K09457 queF; 7-cyano-7-deazaguanine reductase [EC:1.7.1.13]	3836.02	5.94536	2.19435	-2.70939	0.00674069	0.0103549
K02916 RP-L35, MRPL35, rpmI; large subunit ribosomal protein L35	2436.63	5.94443	2.14979	-2.76512	0.00569013	0.00921712
K01586 lysA; diaminopimelate decarboxylase [EC:4.1.1.20]	8519.43	5.94305	1.82635	-3.25406	0.00113766	0.00285884
K11751 ushA; 5'-nucleotidase / UDP-sugar diphosphatase [EC:3.1.3.5 3.6.1.45]	4703.94	5.94288	2.04394	-2.90756	0.00364257	0.00638281
K07639 rstB; two-component system, OmpR family, sensor histidine kinase RstB [EC:2.7.13.3]	8904.27	5.94204	2.01944	-2.94242	0.00325662	0.00592747
K02651 flp, pilA; pilus assembly protein Flp/PilA	5530.68	5.94189	2.22804	-2.66687	0.00765621	0.0114739
K01567 pdaA; peptidoglycan-N-acetylmuramic acid deacetylase [EC:3.5.1.-]	5724.23	5.93924	2.16206	-2.74703	0.00601382	0.00952092
K03496 parA, soj; chromosome partitioning protein	5800.48	5.93888	2.19882	-2.70094	0.00691444	0.0105728
K19239 sapZ; predicted membrane protein	6891.47	5.93681	1.97311	-3.00886	0.00262231	0.00526543
K01968 MCCC1, accA1; 3-methylcrotonyl-CoA carboxylase alpha subunit [EC:6.4.1.4]	3127.19	5.93659	2.13456	-2.78117	0.00541629	0.00895147
K11717 sufS; cysteine desulfurase / selenocysteine lyase [EC:2.8.1.7 4.4.1.16]	7675.96	5.9356	1.85269	-3.20378	0.00135638	0.0032088
K19736 aefR; TetR/AcrR family transcriptional regulator, regulator of autoinduction and epiphytic fitness	5626.24	5.93522	2.3725	-2.50167	0.0123609	0.0174507
K08999 K08999; uncharacterized protein	4067.14	5.93486	1.89115	-3.13824	0.00169968	0.00382429
K01271 pepQ; Xaa-Pro dipeptidase [EC:3.4.13.9]	7879.75	5.9341	2.02419	-2.93159	0.00337234	0.00607681
K00946 thiL; thiamine-monophosphate kinase [EC:2.7.4.16]	7348.65	5.934	1.90845	-3.10933	0.0018751	0.0041513
K11749 rseP; regulator of sigma E protease [EC:3.4.24.-]	8699.17	5.93376	2.16822	-2.73669	0.00620601	0.00970459
K01790 rfbC, rmlC; dTDP-4-dehydrorhamnose 3,5-epimerase [EC:5.1.3.13]	4234.28	5.9337	2.20571	-2.69015	0.00714206	0.0108145
K01809 manA, MPI; mannose-6-phosphate isomerase [EC:5.3.1.8]	7100.15	5.93351	2.0024	-2.9632	0.0030446	0.00568417
K00691 mapA; maltose phosphorylase [EC:2.4.1.8]	12559.8	5.93295	2.11128	-2.81012	0.00495234	0.00831752
K12885 RBMX, HNRNPG; heterogeneous nuclear ribonucleoprotein G	2153.21	5.93086	1.95912	-3.0273	0.00246748	0.00511408
K00012 UGDH, ugd; UDPglucose 6-dehydrogenase [EC:1.1.1.22]	8116.03	5.93054	2.03796	-2.91003	0.00361391	0.00635986
K19049 cslA; chondroitin AC lyase [EC:4.2.2.5]	7481.28	5.92961	2.20428	-2.69004	0.00714435	0.0108145
K00259 ald; alanine dehydrogenase [EC:1.4.1.1]	6253.78	5.92822	1.99238	-2.97545	0.00292555	0.00554314
K03426 NUDT12_13, nudC; NAD+ diphosphatase [EC:3.6.1.22]	9243.06	5.92809	1.84033	-3.22122	0.00127647	0.00307863
K14210 SLC3A1, RBAT; solute carrier family 3 (neutral and basic amino acid transporter), member 1	10921.5	5.92732	1.98677	-2.9834	0.00285069	0.00550204
K00010 iolG; myo-inositol 2-dehydrogenase / D-chiro-inositol 1-dehydrogenase [EC:1.1.1.18 1.1.1.369]	3300.51	5.92701	2.37921	-2.49117	0.0127324	0.0178837
K16043 iolX; scyllo-inositol 2-dehydrogenase (NAD+) [EC:1.1.1.370]	3300.51	5.92701	2.37921	-2.49117	0.0127324	0.0178837
K12983 waaV; UDP-glucose:(glucosyl)LPS beta-1,3-glucosyltransferase [EC:2.4.1.-]	6654.32	5.92672	2.43423	-2.43474	0.0149025	0.0205654
K03328 TC.PST; polysaccharide transporter, PST family	9088.8	5.92624	2.03804	-2.90782	0.00363958	0.00638281
K09888 zapA; cell division protein ZapA	2741.34	5.92553	2.64269	-2.24223	0.0249463	0.0333423
K03711 fur, zur, furB; Fur family transcriptional regulator, ferric uptake regulator	7563.91	5.92544	2.0266	-2.92384	0.00345748	0.00617647
K02217 ftnA, ftn; ferritin [EC:1.16.3.2]	4338.73	5.92503	2.21081	-2.68003	0.00736152	0.0110925
K20534 gtrB; polyisoprenyl-phosphate glycosyltransferase [EC:2.4.-.-]	7165.49	5.92464	1.8945	-3.12728	0.0017643	0.00393757
K15773 hipB; HTH-type transcriptional regulator / antitoxin HipB	1544.41	5.92443	2.58071	-2.29566	0.0216955	0.029281
K05618 SLC1A7, EAAT5; solute carrier family 1 (glutamate transporter), member 7	7340.46	5.92335	1.98616	-2.98231	0.00286085	0.0055024
K06223 dam; DNA adenine methylase [EC:2.1.1.72]	7440.56	5.92283	2.01211	-2.94358	0.00324435	0.00592354
K02233 E2.7.8.26, cobS, cobV; adenosylcobinamide-GDP ribazoletransferase [EC:2.7.8.26]	5646.74	5.92254	2.06336	-2.87033	0.00410039	0.00707317
K01735 aroB; 3-dehydroquinate synthase [EC:4.2.3.4]	7103.93	5.92063	2.18751	-2.70656	0.00679845	0.0104146
K16363 lpxC-fabZ; UDP-3-O-[3-hydroxymyristoyl] N-acetylglucosamine deacetylase / 3-hydroxyacyl-[acyl-carrier-protein] dehydratase [EC:3.5.1.108 4.2.1.59]	8444.98	5.92017	2.17903	-2.71689	0.00658983	0.0101541
K19225 gluP; rhomboid protease GluP [EC:3.4.21.105]	2641.66	5.91961	2.38391	-2.48315	0.0130225	0.0182293
K10125 dctB; two-component system, NtrC family, C4-dicarboxylate transport sensor histidine kinase DctB [EC:2.7.13.3]	8461.77	5.91791	2.21457	-2.67226	0.00753415	0.011332
K01129 dgt; dGTPase [EC:3.1.5.1]	7880.32	5.91787	1.91386	-3.09212	0.00198736	0.00434177
K09704 K09704; uncharacterized protein	9357.86	5.91755	2.19192	-2.69971	0.00694006	0.0105826
K02005 ABC.CD.TX; HlyD family secretion protein	30010.9	5.91628	2.02085	-2.92762	0.0034157	0.00613335
K03930 estA; putative tributyrin esterase [EC:3.1.1.-]	5309.53	5.91569	2.00417	-2.95169	0.00316043	0.00584116
K07014 K07014; uncharacterized protein	9647.52	5.91497	1.99419	-2.9661	0.003016	0.00565629
K02482 flgS; two-component system, NtrC family, sensor kinase [EC:2.7.13.3]	8039.99	5.91473	1.97688	-2.99195	0.00277199	0.00542602
K07404 pgl; 6-phosphogluconolactonase [EC:3.1.1.31]	6700.16	5.91361	2.21602	-2.66857	0.00761745	0.0114365
K00661 maa; maltose O-acetyltransferase [EC:2.3.1.79]	4289.39	5.9121	2.19264	-2.69634	0.00701059	0.0106607
K09922 K09922; uncharacterized protein	2771.26	5.91202	2.18568	-2.70489	0.00683274	0.0104575
K01714 dapA; 4-hydroxy-tetrahydrodipicolinate synthase [EC:4.3.3.7]	6220.26	5.91104	1.90948	-3.09562	0.00196402	0.00431356
K09924 K09924; uncharacterized protein	3521.87	5.90819	2.02621	-2.91588	0.00354683	0.00628187
K04761 oxyR; LysR family transcriptional regulator, hydrogen peroxide-inducible genes activator	6108.94	5.90724	2.19078	-2.69641	0.00700908	0.0106607
K01823 idi, IDI; isopentenyl-diphosphate Delta-isomerase [EC:5.3.3.2]	3602.68	5.90689	2.38066	-2.4812	0.013094	0.0182985
K04564 SOD2; superoxide dismutase, Fe-Mn family [EC:1.15.1.1]	5722.67	5.90534	2.66659	-2.21457	0.0267897	0.0356909
K03972 pspE; phage shock protein E	3092.91	5.90486	2.16441	-2.72816	0.00636886	0.00991244
K01470 E3.5.2.10; creatinine amidohydrolase [EC:3.5.2.10]	4556.01	5.90462	2.23583	-2.6409	0.00826854	0.012298
K02234 cobW; cobalamin biosynthesis protein CobW	7540.55	5.90373	1.88751	-3.12778	0.0017613	0.00393619
K00549 metE; 5-methyltetrahydropteroyltriglutamate--homocysteine methyltransferase [EC:2.1.1.14]	5584.87	5.90372	2.38066	-2.47987	0.013143	0.0183514
K07443 ybaZ; methylated-DNA-protein-cysteine methyltransferase related protein	2854.46	5.90257	2.42083	-2.43824	0.0147589	0.0204012
K00024 mdh; malate dehydrogenase [EC:1.1.1.37]	5906.29	5.8973	2.23031	-2.64416	0.00818936	0.0121957
K07214 fes; iron(III)-enterobactin esterase [EC:3.1.1.108]	8292.34	5.8961	2.18355	-2.70023	0.00692911	0.0105826
K00656 E2.3.1.54, pflD; formate C-acetyltransferase [EC:2.3.1.54]	14277.4	5.89492	1.87938	-3.13663	0.001709	0.00384002
K00533 E1.12.7.2L; ferredoxin hydrogenase large subunit [EC:1.12.7.2]	9141.03	5.89273	2.39622	-2.45918	0.0139253	0.0193459
K03474 pdxJ; pyridoxine 5-phosphate synthase [EC:2.6.99.2]	4392.52	5.8869	2.42191	-2.43068	0.0150704	0.0207798
K03501 gidB, rsmG; 16S rRNA (guanine527-N7)-methyltransferase [EC:2.1.1.170]	5225.2	5.88688	2.05227	-2.86847	0.00412464	0.00710761
K09790 K09790; uncharacterized protein	1651.43	5.88686	2.59977	-2.26437	0.0235512	0.0315285
K00640 cysE; serine O-acetyltransferase [EC:2.3.1.30]	8139.14	5.88296	2.18127	-2.69703	0.006996	0.0106581
K06020 ettA; energy-dependent translational throttle protein EttA	10168	5.87474	2.36633	-2.48263	0.0130415	0.0182405
K00013 hisD; histidinol dehydrogenase [EC:1.1.1.23]	8061.69	5.87452	1.9192	-3.06093	0.00220654	0.0047088
K13013 wbqV; O-antigen biosynthesis protein WbqV	11229.6	5.8728	2.01342	-2.91683	0.00353612	0.00627634
K16168 bpsB, srsB; methyltransferase	4086	5.86924	2.15179	-2.7276	0.00637966	0.00991992
K01089 hisB; imidazoleglycerol-phosphate dehydratase / histidinol-phosphatase [EC:4.2.1.19 3.1.3.15]	7379.49	5.86792	2.20169	-2.66519	0.00769458	0.011521
K19224 lytE, cwlF; peptidoglycan DL-endopeptidase LytE [EC:3.4.-.-]	11347.3	5.86481	1.74437	-3.36213	0.000773439	0.00216351
K04759 feoB; ferrous iron transport protein B	14246.6	5.86314	1.99288	-2.94204	0.00326061	0.00592747
K07768 senX3; two-component system, OmpR family, sensor histidine kinase SenX3 [EC:2.7.13.3]	26816	5.86262	1.9989	-2.93292	0.00335791	0.0060574
K07270 K07270; glycosyl transferase, family 25	6003.09	5.86061	2.02989	-2.88715	0.00388749	0.00672694
K22391 E3.5.4.16; GTP cyclohydrolase I [EC:3.5.4.16]	7578.11	5.85992	2.02514	-2.89358	0.00380873	0.00660445
K00992 murU; N-acetyl-alpha-D-muramate 1-phosphate uridylyltransferase [EC:2.7.7.99]	5073.71	5.85645	2.20057	-2.66133	0.00778319	0.0116326
K08168 tetB; MFS transporter, DHA2 family, metal-tetracycline-proton antiporter	6289.34	5.85296	1.98681	-2.9459	0.00322015	0.0059006
K08952 csmI; chlorosome envelope protein I	3320.71	5.8506	2.18822	-2.67368	0.00750238	0.0112945
K16211 malY, malT; maltose/moltooligosaccharide transporter	7747.95	5.85051	1.8742	-3.12161	0.00179868	0.0040035
K08217 mef; MFS transporter, DHA3 family, macrolide efflux protein	9656.41	5.84812	1.05197	-5.55922	2.71e-08	2.6e-07
K08364 merP; periplasmic mercuric ion binding protein	3690.65	5.8443	1.86416	-3.13508	0.00171809	0.00385521
K07692 degU; two-component system, NarL family, response regulator DegU	4580.87	5.84169	2.4188	-2.41512	0.0157299	0.0215992
K07027 K07027; glycosyltransferase 2 family protein	6185.59	5.82252	2.22949	-2.61159	0.00901221	0.0133252
K00567 ogt, MGMT; methylated-DNA-[protein]-cysteine S-methyltransferase [EC:2.1.1.63]	3888.28	5.82014	2.24167	-2.59634	0.00942226	0.0138819
K02199 ccmG, dsbE; cytochrome c biogenesis protein CcmG, thiol:disulfide interchange protein DsbE	29264.7	5.80145	1.7726	-3.27285	0.00106469	0.00274202
K05810 LACC1, yfiH; purine-nucleoside/S-methyl-5'-thioadenosine phosphorylase / adenosine deaminase [EC:2.4.2.1 2.4.2.28 3.5.4.4]	5363.31	5.80016	2.21335	-2.62054	0.00877919	0.0129923
K19036 IGHMBP2; ATP-dependent RNA/DNA helicase IGHMBP2 [EC:5.6.2.5 5.6.2.3]	9603.48	5.79776	2.17928	-2.6604	0.0078048	0.0116544
K04069 pflA, pflC, pflE; pyruvate formate lyase activating enzyme [EC:1.97.1.4]	5374.63	5.76669	2.02662	-2.84547	0.00443461	0.00758647
K07729 K07729; putative transcriptional regulator	1898.62	5.75609	2.63093	-2.18786	0.0286801	0.0380868
K03743 pncC; nicotinamide-nucleotide amidase [EC:3.5.1.42]	3643.76	5.75418	2.23004	-2.58031	0.0098712	0.0144533
K00639 kbl, GCAT; glycine C-acetyltransferase [EC:2.3.1.29]	14537.2	5.75401	2.17383	-2.64694	0.00812226	0.0121066
K07709 zraS, hydH; two-component system, NtrC family, sensor histidine kinase HydH [EC:2.7.13.3]	7689.88	5.66751	2.18478	-2.59408	0.00948434	0.013961
K18220 tetM, tetO; ribosomal protection tetracycline resistance protein	21162.9	5.54785	2.03437	-2.72706	0.00639011	0.00992684
K02967 RP-S2, MRPS2, rpsB; small subunit ribosomal protein S2	9101.99	5.39573	1.01821	-5.29922	1.16e-07	1.05e-06
K03803 rseC; sigma-E factor negative regulatory protein RseC	5353.32	5.19946	0.981628	-5.29678	1.18e-07	1.06e-06
K19430 epsN; pyridoxal phosphate-dependent aminotransferase EpsN [EC:2.6.1.-]	7068.23	4.9456	2.29711	-2.15297	0.0313212	0.0412304
K01746 E4.3.1.4; formiminotetrahydrofolate cyclodeaminase [EC:4.3.1.4]	5794.82	3.60863	1.00922	-3.57564	0.000349367	0.00115479
K03796 bax; Bax protein	2482.82	3.59635	1.08473	-3.31543	0.000915022	0.00245859
K03088 rpoE; RNA polymerase sigma-70 factor, ECF subfamily	96299.1	3.51487	0.301958	-11.6403	2.57e-31	2.13e-28
K00564 rsmC; 16S rRNA (guanine1207-N2)-methyltransferase [EC:2.1.1.172]	2488.27	3.19947	1.18018	-2.71101	0.0067078	0.0103139
K03671 TXN, trxA; thioredoxin	37287.4	2.79045	0.362684	-7.69389	1.43e-14	1.97e-13
K01338 lon; ATP-dependent Lon protease [EC:3.4.21.53]	23309.9	2.76003	0.727145	-3.79571	0.000147223	0.000594636
K06881 nrnA; bifunctional oligoribonuclease and PAP phosphatase NrnA [EC:3.1.3.7 3.1.13.3]	10686.8	2.61984	0.29001	-9.0336	1.66e-19	5.85e-18
K00648 fabH; 3-oxoacyl-[acyl-carrier-protein] synthase III [EC:2.3.1.180]	18447	2.43678	0.73943	-3.29549	0.000982512	0.00259496
K00800 aroA; 3-phosphoshikimate 1-carboxyvinyltransferase [EC:2.5.1.19]	15475.8	2.40698	0.844571	-2.84995	0.00437261	0.00751146
K03530 hupB; DNA-binding protein HU-beta	27016.4	2.36996	0.40075	-5.91381	3.34e-09	3.4e-08
K03101 lspA; signal peptidase II [EC:3.4.23.36]	7962.16	2.33199	0.709815	-3.28535	0.00101856	0.00266467
K03703 uvrC; excinuclease ABC subunit C	17375.8	2.29648	0.360726	-6.36627	1.94e-10	2.12e-09
K00806 uppS; undecaprenyl diphosphate synthase [EC:2.5.1.31]	8511.2	2.25386	0.703683	-3.20294	0.0013603	0.00320891
K04763 xerD; integrase/recombinase XerD	100064	2.08304	0.193631	-10.7578	5.45e-27	2.66e-24
K00812 aspB; aspartate aminotransferase [EC:2.6.1.1]	24921.8	2.02444	0.788405	-2.56776	0.0102357	0.0149606
K03797 E3.4.21.102, prc, ctpA; carboxyl-terminal processing protease [EC:3.4.21.102]	88916.5	1.98912	0.186434	-10.6693	1.42e-26	4.69e-24
K00951 relA; GTP pyrophosphokinase [EC:2.7.6.5]	51601.8	1.93821	0.180426	-10.7424	6.43e-27	2.66e-24
K00249 ACADM, acd; acyl-CoA dehydrogenase [EC:1.3.8.7]	17900.9	1.91023	0.194514	-9.82052	9.19e-23	2.17e-20
K03654 recQ; ATP-dependent DNA helicase RecQ [EC:5.6.2.4]	64288.5	1.87453	0.187469	-9.99918	1.54e-23	4.24e-21
K19421 epsC; polysaccharide biosynthesis protein EpsC	21694.8	1.76185	0.246383	-7.15086	8.62e-13	1.11e-11
K07085 K07085; putative transport protein	61488.4	1.68658	0.553117	-3.04924	0.00229424	0.00483983
K00796 folP; dihydropteroate synthase [EC:2.5.1.15]	24942.3	1.68391	0.752574	-2.23753	0.0252516	0.0336959
K03701 uvrA; excinuclease ABC subunit A	68277.7	1.61918	0.628501	-2.57625	0.0099877	0.014611
K06889 K06889; uncharacterized protein	36525.8	1.56962	0.7437	-2.11055	0.034811	0.0455347
K07277 SAM50, TOB55, bamA; outer membrane protein insertion porin family	45561.7	1.56466	0.61259	-2.55417	0.010644	0.0154754
K14623 dinD; DNA-damage-inducible protein D	13240.9	1.56057	0.681777	-2.28898	0.0220807	0.029704
K07078 K07078; uncharacterized protein	8202.64	1.50546	0.622905	-2.41683	0.0156562	0.0215159
K06142 hlpA, ompH; outer membrane protein	28849.1	1.5029	0.168135	-8.93864	3.94e-19	9.68e-18
K02004 ABC.CD.P; putative ABC transport system permease protein	258643	1.47634	0.155192	-9.51296	1.85e-21	2.36e-19
K03832 tonB; periplasmic protein TonB	69087	1.41306	0.169367	-8.34318	7.23e-17	1.12e-15
K03286 TC.OOP; OmpA-OmpF porin, OOP family	67226.4	1.37168	0.156136	-8.78515	1.56e-18	3.08e-17
K21471 cwlO; peptidoglycan DL-endopeptidase CwlO [EC:3.4.-.-]	55697.9	1.33279	0.180268	-7.3934	1.43e-13	1.91e-12
K03150 thiH; 2-iminoacetate synthase [EC:4.1.99.19]	37875.7	1.26157	0.132883	-9.49385	2.23e-21	2.63e-19
K03545 tig; trigger factor	23173.1	1.23483	0.13695	-9.01663	1.94e-19	6.42e-18
K03497 parB, spo0J; ParB family transcriptional regulator, chromosome partitioning protein	16256.5	1.22716	0.298171	-4.11562	3.86e-05	0.000208291
K01265 map; methionyl aminopeptidase [EC:3.4.11.18]	28170.8	1.21942	0.162867	-7.4872	7.04e-14	9.55e-13
K06442 tlyA; 23S rRNA (cytidine1920-2'-O)/16S rRNA (cytidine1409-2'-O)-methyltransferase [EC:2.1.1.226 2.1.1.227]	5545.31	1.21028	0.559882	-2.16167	0.0306433	0.0404345
K02564 nagB, GNPDA; glucosamine-6-phosphate deaminase [EC:3.5.99.6]	36516	1.15401	0.144135	-8.00647	1.18e-15	1.73e-14
K03437 spoU; RNA methyltransferase, TrmH family	31134.2	1.14194	0.205431	-5.55872	2.72e-08	2.6e-07
K01784 galE, GALE; UDP-glucose 4-epimerase [EC:5.1.3.2]	57037	1.11343	0.310787	-3.58261	0.000340182	0.00113348
K17103 CHO1, pssA; CDP-diacylglycerol---serine O-phosphatidyltransferase [EC:2.7.8.8]	14670.7	1.11272	0.445736	-2.49637	0.012547	0.0176532
K00788 thiE; thiamine-phosphate pyrophosphorylase [EC:2.5.1.3]	33585.2	1.1124	0.140669	-7.90793	2.62e-15	3.77e-14
K00059 fabG, OAR1; 3-oxoacyl-[acyl-carrier protein] reductase [EC:1.1.1.100]	36445.7	1.10418	0.140038	-7.88491	3.15e-15	4.49e-14
K07317 K07317; adenine-specific DNA-methyltransferase [EC:2.1.1.72]	49905.8	1.08749	0.334261	-3.25342	0.00114026	0.00286103
K00798 MMAB, pduO; cob(I)alamin adenosyltransferase [EC:2.5.1.17]	23639.3	1.04007	0.144233	-7.21106	5.55e-13	7.18e-12
K00941 thiD; hydroxymethylpyrimidine/phosphomethylpyrimidine kinase [EC:2.7.1.49 2.7.4.7]	13390.4	1.02485	0.150787	-6.79669	1.07e-11	1.28e-10
K02357 tsf, TSFM; elongation factor Ts	24106.8	1.01926	0.210563	-4.84064	1.29e-06	1.01e-05
