# Supplementary material for: Unraveling the microbial diversity of bovine liver abscesses: isolation, identification, and genomic characterization of the Bacteroides found in hepatic lesions
Source: Microbiol Spectr. 2025 Apr 17;13(6):e00423-25. doi: 10.1128/spectrum.00423-25 (PMC12131861; doi:10.1128/spectrum.00423-25)
Supplement: Data S2 — Genome annotations. [file spectrum.00423-25-s0002.xlsx]

## Sheet: B. purulensis LA#265
Supplementary Dataset S2a: Candidatus Bacteroides purulensis genome gene annotations
Contig	Type	Start	End	Strand	Locus tag	eC_number	COG	gene	product	dbCAN3	SulfAtlas	COG_category	Description	Pfam	Funfam	TIGRFAM	HAMAP
1	CDS	1	1392	+	GNKFHOJL_00001		COG0593	dA	Chromosomal replication initiator protein DnaA			L	it binds specifically double-stranded DNA at a 9 bp consensus (dnaA box) 5'-TTATC CA A CA A-3'. DnaA binds to ATP and to acidic phospholipids	[PF08299: Bacterial dnaA protein helix-turn-helix; 370-438];[PF00308: Bacterial dnaA protein; 125-341];[PF11638: DnaA N-terminal domain; 9-68]	[G3DSA:3.40.50.300:FF:000668: Chromosomal replication initiator protein DnaA; 123-291]	[TIGR00362: DnaA: chromosomal replication initiator protein DnaA; 10-458]	[MF_00377: Chromosomal replication initiator protein DnaA [dnaA].; 7-460]
1	CDS	1440	2174	-	GNKFHOJL_00002	6.3.2.34		fbiB	Bifunctional F420 biosynthesis protein FbiB			C	Nitroreductase family	[PF00881: Nitroreductase family; 4-66]
1	CDS	2243	2443	-	GNKFHOJL_00003				hypothetical protein
1	CDS	2511	5048	+	GNKFHOJL_00004				hypothetical protein			F	Catalyzes the reduction of ribonucleotides to deoxyribonucleotides. May function to provide a pool of deoxyribonucleotide precursors for DNA repair during oxygen limitation and or for immediate growth after restoration of oxygen	[PF00317: Ribonucleotide reductase, all-alpha domain; 22-86];[PF02867: Ribonucleotide reductase, barrel domain; 104-636]		[TIGR02504: NrdJ_Z: ribonucleoside-diphosphate reductase, adenosylcobalamin-dependent; 26-645]
1	CDS	5232	7931	+	GNKFHOJL_00005				hypothetical protein	GH77-CBM20-CBM20		G	Psort location Cytoplasmic, score 9.26	[PF02446: 4-alpha-glucanotransferase; 248-875];[PF00686: Starch binding domain; 3-89];[PF00686: Starch binding domain; 147-225]
1	CDS	8071	8436	+	GNKFHOJL_00006	4.1.2.25	COG1539	folB	Dihydroneopterin aldolase			H	Catalyzes the conversion of 7,8-dihydroneopterin to 6- hydroxymethyl-7,8-dihydropterin	[PF02152: Dihydroneopterin aldolase; 5-115]		[TIGR00526: folB_dom: FolB domain; 4-116];[TIGR00525: folB: dihydroneopterin aldolase; 5-115]
1	CDS	8465	8695	+	GNKFHOJL_00007				hypothetical protein
1	CDS	8810	9313	+	GNKFHOJL_00008				hypothetical protein			NU	Type IV pilus biogenesis stability protein PilW
1	CDS	9318	10841	+	GNKFHOJL_00009				hypothetical protein			-	-
1	CDS	10917	11480	+	GNKFHOJL_00010				hypothetical protein					[PF16428: Domain of unknown function (DUF5025); 35-187]
1	CDS	12024	13040	-	GNKFHOJL_00011				hypothetical protein	GT2		S	Glycosyl transferase family group 2	[PF00535: Glycosyl transferase family 2; 6-116]
1	CDS	13033	13932	-	GNKFHOJL_00012	2.3.1.241	COG1560	lpxL	Lipid A biosynthesis lauroyltransferase			M	Lipid A biosynthesis (KDO)2-(Lauroyl)-lipid IVA acyltransferase	[PF03279: Bacterial lipid A biosynthesis acyltransferase; 4-289]
1	CDS	13929	15260	-	GNKFHOJL_00013	2.8.4.5	COG0621	mtaB	Threonylcarbamoyladenosine tRNA methylthiotransferase MtaB			J	Psort location Cytoplasmic, score 8.96	[PF00919: Uncharacterized protein family UPF0004; 14-106];[PF04055: Radical SAM superfamily; 155-323]	[G3DSA:3.40.50.12160:FF:000004: Threonylcarbamoyladenosine tRNA methylthiotransferase MtaB; 11-139];[G3DSA:3.80.30.20:FF:000006: MiaB-like tRNA modifying enzyme; 146-379]	[TIGR01579: MiaB-like-C: MiaB-like tRNA modifying enzyme; 16-419];[TIGR00089: TIGR00089: radical SAM methylthiotransferase, MiaB/RimO family; 15-420]
1	CDS	15346	17019	+	GNKFHOJL_00014	6.2.1.3	COG1022		Long-chain-fatty-acid--CoA ligase FadD15			I	Psort location CytoplasmicMembrane, score 9.82	[PF00501: AMP-binding enzyme; 21-451]
1	CDS	17167	17385	+	GNKFHOJL_00015				hypothetical protein
1	CDS	17482	17871	-	GNKFHOJL_00016				hypothetical protein			K	Psort location Cytoplasmic, score 8.96	[PF13411: MerR HTH family regulatory protein; 12-80]
1	CDS	18068	19036	-	GNKFHOJL_00017				hypothetical protein			M	Peptidase, M23	[PF01551: Peptidase family M23; 199-294]	[G3DSA:2.70.70.10:FF:000006: M23 family peptidase; 147-300]
1	CDS	19252	21870	+	GNKFHOJL_00018	6.1.1.7	COG0013	alaS	Alanine--tRNA ligase			J	Catalyzes the attachment of alanine to tRNA(Ala) in a two-step reaction alanine is first activated by ATP to form Ala- AMP and then transferred to the acceptor end of tRNA(Ala). Also edits incorrectly charged Ser-tRNA(Ala) and Gly-tRNA(Ala) via its editing domain	[PF02272: DHHA1 domain; 731-869];[PF07973: Threonyl and Alanyl tRNA synthetase second additional domain; 653-695];[PF01411: tRNA synthetases class II (A); 6-545]	[G3DSA:3.30.980.10:FF:000004: Alanine--tRNA ligase, cytoplasmic; 552-710];[G3DSA:3.10.310.40:FF:000001: Alanine--tRNA ligase; 762-870];[G3DSA:3.30.930.10:FF:000011: Alanine--tRNA ligase, cytoplasmic; 1-251];[G3DSA:3.30.54.20:FF:000001: Alanine--tRNA ligase; 624-676]	[TIGR00344: alaS: alanine--tRNA ligase; 6-853]	[MF_00036_B: Alanine--tRNA ligase [alaS].; 1-872]
1	CDS	21917	22228	+	GNKFHOJL_00019				hypothetical protein			S	Domain of unknown function (DUF4298)	[PF14131: Domain of unknown function (DUF4298); 9-94]
1	CDS	22657	24075	-	GNKFHOJL_00020	3.6.4.12		recD2_1	ATP-dependent RecD-like DNA helicase			L	COG0507 ATP-dependent exoDNAse (exonuclease V) alpha subunit - helicase superfamily I member	[PF13538: UvrD-like helicase C-terminal domain; 413-464];[PF13604: AAA domain; 38-211]
1	CDS	24172	24858	+	GNKFHOJL_00021				hypothetical protein			S	COG NOG19144 non supervised orthologous group
1	CDS	24882	25661	+	GNKFHOJL_00022				hypothetical protein			S	Psort location Cytoplasmic, score 8.96	[PF12864: Protein of unknown function (DUF3822); 3-241]
1	CDS	25652	26191	+	GNKFHOJL_00023	2.1.1.171	COG0742	rsmD	Ribosomal RNA small subunit methyltransferase D			L	RNA methyltransferase, RsmD family	[PF03602: Conserved hypothetical protein 95; 1-178]
1	CDS	26213	27640	-	GNKFHOJL_00024	2.7.8.-	COG1502	clsA	Major cardiolipin synthase ClsA			I	Catalyzes the reversible phosphatidyl group transfer from one phosphatidylglycerol molecule to another to form cardiolipin (CL) (diphosphatidylglycerol) and glycerol	[PF13091: PLD-like domain; 130-242];[PF13091: PLD-like domain; 318-441];[PF13396: Phospholipase_D-nuclease N-terminal; 20-60]		[TIGR04265: bac_cardiolipin: cardiolipin synthase; 13-475]	[MF_01916: Cardiolipin synthase.; 12-475]
1	CDS	27874	27984	+	GNKFHOJL_00025				hypothetical protein
1	CDS	28236	31154	-	GNKFHOJL_00026				hypothetical protein			H	Psort location OuterMembrane, score	[PF14905: Outer membrane protein beta-barrel family; 453-932];[PF13715: CarboxypepD_reg-like domain; 27-120]
1	CDS	31269	31682	-	GNKFHOJL_00027				hypothetical protein			S	Psort location CytoplasmicMembrane, score
1	CDS	31970	33031	+	GNKFHOJL_00028	4.2.3.4		aroB	3-dehydroquinate synthase			E	Catalyzes the conversion of 3-deoxy-D-arabino- heptulosonate 7-phosphate (DAHP) to dehydroquinate (DHQ)	[PF01761: 3-dehydroquinate synthase; 56-313]		[TIGR01357: aroB: 3-dehydroquinate synthase; 5-343]
1	CDS	33069	33716	-	GNKFHOJL_00029	2.7.4.25		cmk_1	Cytidylate kinase			F	Psort location Cytoplasmic, score 8.96	[PF13189: Cytidylate kinase-like family; 11-193]
1	CDS	33893	35290	-	GNKFHOJL_00030			mepA_1	Multidrug export protein MepA			V	Psort location CytoplasmicMembrane, score 10.00	[PF01554: MatE; 25-186];[PF01554: MatE; 268-401]		[TIGR00797: matE: MATE efflux family protein; 25-420]
1	CDS	36081	38237	+	GNKFHOJL_00031		COG0480	fusA_1	Elongation factor G			J	Psort location Cytoplasmic, score 9.26	[PF03764: Elongation factor G, domain IV; 536-617];[PF03764: Elongation factor G, domain IV; 470-509];[PF14492: Elongation Factor G, domain III; 396-468];[PF00009: Elongation factor Tu GTP binding domain; 8-276];[PF00679: Elongation factor G C-terminus; 621-706]	[G3DSA:3.30.70.240:FF:000012: Elongation factor G; 624-694];[G3DSA:3.30.230.10:FF:000042: Translation elongation factor G; 476-621]	[TIGR00231: small_GTP: small GTP-binding protein domain; 9-177]
1	CDS	38659	40200	+	GNKFHOJL_00032	2.7.-.-		sasA_1	Adaptive-response sensory-kinase SasA			T	two-component regulatory system, sensor kinase protein	[PF00512: His Kinase A (phospho-acceptor) domain; 284-350];[PF02518: Histidine kinase-, DNA gyrase B-, and HSP90-like ATPase; 399-510]	[G3DSA:3.30.565.10:FF:000006: Sensor histidine kinase WalK; 357-513];[G3DSA:1.10.287.130:FF:000017: Two-component sensor histidine kinase; 275-355]
1	CDS	40206	40907	+	GNKFHOJL_00033			mprA_1	Response regulator MprA			K	COG0745 Response regulators consisting of a CheY-like receiver domain and a winged-helix DNA-binding domain	[PF00486: Transcriptional regulatory protein, C terminal; 153-226];[PF00072: Response regulator receiver domain; 7-116]	[G3DSA:3.40.50.2300:FF:000073: DNA-binding response regulator RprY; 4-84];[G3DSA:1.10.10.10:FF:000273: DNA-binding response regulator RprY; 128-232]
1	CDS	40996	41172	-	GNKFHOJL_00034				hypothetical protein			-	-
1	CDS	41380	41826	-	GNKFHOJL_00035			slyA	Transcriptional regulator SlyA			K	Transcriptional regulator, MarR family	[PF12802: MarR family; 39-95]
1	CDS	41975	42319	+	GNKFHOJL_00036				hypothetical protein			J	Binds together with S18 to 16S ribosomal RNA	[PF01250: Ribosomal protein S6; 3-92]	[G3DSA:3.30.70.60:FF:000011: 30S ribosomal protein S6; 1-101]	[TIGR00166: S6: ribosomal protein bS6; 1-94]	[MF_00360: 30S ribosomal protein S6 [rpsF].; 1-95]
1	CDS	42322	42594	+	GNKFHOJL_00037				hypothetical protein			J	Binds as a heterodimer with protein S6 to the central domain of the 16S rRNA, where it helps stabilize the platform of the 30S subunit	[PF01084: Ribosomal protein S18; 32-82]	[G3DSA:4.10.640.10:FF:000004: 30S ribosomal protein S18; 22-90]	[TIGR00165: S18: ribosomal protein bS18; 20-87]	[MF_00270: 30S ribosomal protein S18 [rpsR].; 16-87]
1	CDS	42610	43059	+	GNKFHOJL_00038		COG0359	rplI	50S ribosomal protein L9			J	binds to the 23S rRNA	[PF01281: Ribosomal protein L9, N-terminal domain; 1-47];[PF03948: Ribosomal protein L9, C-terminal domain; 64-146]	[G3DSA:3.10.430.100:FF:000006: 50S ribosomal protein L9; 63-147]	[TIGR00158: L9: ribosomal protein bL9; 1-147]	[MF_00503: 50S ribosomal protein L9 [rplI].; 1-147]
1	CDS	43276	45534	-	GNKFHOJL_00039	3.1.7.2	COG0317	spoT	Guanosine-3'%2C5'-bis(diphosphate) 3'-pyrophosphohydrolase			KT	In eubacteria ppGpp (guanosine 3'-diphosphate 5-' diphosphate) is a mediator of the stringent response that coordinates a variety of cellular activities in response to changes in nutritional abundance	[PF13328: HD domain; 44-194];[PF19296: RelA/SpoT, AH and RIS domains; 484-649];[PF13291: ACT domain; 674-749];[PF02824: TGS domain; 412-471];[PF04607: Region found in RelA / SpoT proteins; 254-369]	[G3DSA:1.10.3210.10:FF:000001: GTP pyrophosphokinase RelA; 18-210];[G3DSA:3.10.20.30:FF:000002: GTP pyrophosphokinase (RelA/SpoT); 405-478]	[TIGR00691: spoT_relA: RelA/SpoT family protein; 44-749]
1	CDS	45606	46919	-	GNKFHOJL_00040				hypothetical protein	GH23		M	Transglycosylase SLT domain	[PF01464: Transglycosylase SLT domain; 142-247];[PF01476: LysM domain; 394-435]
1	CDS	46947	47771	-	GNKFHOJL_00041				hypothetical protein			S	Psort location CytoplasmicMembrane, score	[PF18935: Family of unknown function (DUF5683); 114-274]
1	CDS	47799	48686	-	GNKFHOJL_00042		COG1475	parB	putative chromosome-partitioning protein ParB			K	Belongs to the ParB family	[PF17762: HTH domain found in ParB protein; 171-220];[PF02195: ParB/Sulfiredoxin domain; 31-120]	[G3DSA:3.90.1530.30:FF:000001: Chromosome partitioning protein ParB; 43-105];[G3DSA:1.10.10.2830:FF:000001: Chromosome partitioning protein ParB; 107-220]	[TIGR00180: parB_part: ParB/RepB/Spo0J family partition protein; 28-205]
1	CDS	48779	49558	-	GNKFHOJL_00043	3.6.-.-	COG1192	soj	Sporulation initiation inhibitor protein Soj			D	CobQ CobB MinD ParA nucleotide binding domain	[PF13614: AAA domain; 2-178]	[G3DSA:3.40.50.300:FF:000285: Sporulation initiation inhibitor Soj; 1-252]
1	CDS	50580	51347	+	GNKFHOJL_00044	3.1.3.5	COG0496	surE	5'-nucleotidase SurE			S	Nucleotidase that shows phosphatase activity on nucleoside 5'-monophosphates	[PF01975: Survival protein SurE; 8-190]		[TIGR00087: surE: 5'/3'-nucleotidase SurE; 8-242]	[MF_00060: 5'/3'-nucleotidase SurE [surE].; 6-255]
1	CDS	51360	52508	+	GNKFHOJL_00045	2.4.1.182	COG0763	lpxB	Lipid-A-disaccharide synthase	GT19		M	Condensation of UDP-2,3-diacylglucosamine and 2,3- diacylglucosamine-1-phosphate to form lipid A disaccharide, a precursor of lipid A, a phosphorylated glycolipid that anchors the lipopolysaccharide to the outer membrane of the cell	[PF02684: Lipid-A-disaccharide synthetase; 4-356]		[TIGR00215: lpxB: lipid-A-disaccharide synthase; 5-371]
1	CDS	52647	53366	+	GNKFHOJL_00046				hypothetical protein			S	COG NOG29298 non supervised orthologous group	[PF17415: NigD-like C-terminal beta sandwich domain; 99-217];[PF12667: NigD-like N-terminal OB domain; 30-94]
1	CDS	53373	54212	-	GNKFHOJL_00047				hypothetical protein			M	Belongs to the CDS family	[PF01148: Cytidylyltransferase family; 7-275]
1	CDS	54230	56278	-	GNKFHOJL_00048	3.4.24.-	COG0465	ftsH	ATP-dependent zinc metalloprotease FtsH			O	Acts as a processive, ATP-dependent zinc metallopeptidase for both cytoplasmic and membrane proteins. Plays a role in the quality control of integral membrane proteins	[PF06480: FtsH Extracellular; 21-77];[PF00004: ATPase family associated with various cellular activities (AAA); 229-361];[PF01434: Peptidase family M41; 443-623];[PF17862: AAA+ lid domain; 385-427]	[G3DSA:3.40.50.300:FF:000001: ATP-dependent zinc metalloprotease FtsH; 177-361];[G3DSA:1.20.58.760:FF:000001: ATP-dependent zinc metalloprotease FtsH; 438-628];[G3DSA:1.10.8.60:FF:000001: ATP-dependent zinc metalloprotease FtsH; 363-437]	[TIGR01241: FtsH_fam: ATP-dependent metallopeptidase HflB; 136-624]	[MF_01458: ATP-dependent zinc metalloprotease FtsH [ftsH].; 11-655]
1	CDS	56288	56647	-	GNKFHOJL_00049		COG0799	rsfS	Ribosomal silencing factor RsfS			J	Functions as a ribosomal silencing factor. Interacts with ribosomal protein L14 (rplN), blocking formation of intersubunit bridge B8. Prevents association of the 30S and 50S ribosomal subunits and the formation of functional ribosomes, thus repressing translation	[PF02410: Ribosomal silencing factor during starvation; 10-107]		[TIGR00090: rsfS_iojap_ybeB: ribosome silencing factor; 8-107]	[MF_01477: Ribosomal silencing factor RsfS [rsfS].; 4-108]
1	tRNA	56862	56933	+	GNKFHOJL_00050				tRNA-Gln(ctg)
1	CDS	57139	58095	-	GNKFHOJL_00051	5.3.1.17		kduI	4-deoxy-L-threo-5-hexosulose-uronate ketol-isomerase			G	Catalyzes the isomerization of 5-dehydro-4-deoxy-D- glucuronate to 3-deoxy-D-glycero-2,5-hexodiulosonate	[PF04962: KduI/IolB family; 88-309]			[MF_00687: 4-deoxy-L-threo-5-hexosulose-uronate ketol-isomerase [kduI].; 23-318]
1	CDS	58147	59541	-	GNKFHOJL_00052		COG3775	gatC	PTS system galactitol-specific EIIC component			G	Psort location CytoplasmicMembrane, score 10.00	[PF03611: PTS system sugar-specific permease component; 7-393]
1	CDS	60422	61966	-	GNKFHOJL_00053	3.2.1.-			Glycosyl hydrolase family 109 protein 1	GH109		S	Oxidoreductase NAD-binding domain protein	[PF01408: Oxidoreductase family, NAD-binding Rossmann fold; 67-190]
1	CDS	62078	63379	-	GNKFHOJL_00054				hypothetical protein			PT	Sigma factor regulatory protein, FecR PupR family	[PF16344: Domain of unknown function (DUF4974); 325-382];[PF04773: FecR protein; 189-280]	[G3DSA:2.60.120.1440:FF:000001: Putative anti-sigma factor; 173-317]
1	CDS	64197	64709	-	GNKFHOJL_00055			cnrH	RNA polymerase sigma factor CnrH			K	RNA polymerase sigma-70 factor	[PF04542: Sigma-70 region 2; 9-74];[PF08281: Sigma-70, region 4; 110-161]		[TIGR02937: sigma70-ECF: RNA polymerase sigma factor, sigma-70 family; 6-164];[TIGR02985: Sig70_bacteroi1: RNA polymerase sigma-70 factor, Bacteroides expansion family 1; 5-165]
1	CDS	65079	65648	+	GNKFHOJL_00056				hypothetical protein			K	COG COG1595 DNA-directed RNA polymerase specialized sigma subunit, sigma24 homolog	[PF04542: Sigma-70 region 2; 28-89];[PF08281: Sigma-70, region 4; 123-173]		[TIGR02985: Sig70_bacteroi1: RNA polymerase sigma-70 factor, Bacteroides expansion family 1; 23-177];[TIGR02937: sigma70-ECF: RNA polymerase sigma factor, sigma-70 family; 23-177]
1	CDS	65746	66921	+	GNKFHOJL_00057				hypothetical protein			PT	Sigma factor regulatory protein, FecR PupR family	[PF04773: FecR protein; 184-277];[PF16344: Domain of unknown function (DUF4974); 320-388]
1	CDS	66942	70301	+	GNKFHOJL_00058				TonB-dependent receptor P3			P	non supervised orthologous group	[PF13715: CarboxypepD_reg-like domain; 133-214];[PF00593: TonB dependent receptor; 507-1117];[PF07715: TonB-dependent Receptor Plug Domain; 222-342]	[G3DSA:2.60.40.1120:FF:000003: Outer membrane protein Omp121; 132-203]	[TIGR04057: SusC_RagA_signa: TonB-dependent outer membrane receptor, SusC/RagA subfamily, signature region; 318-348];[TIGR04056: OMP_RagA_SusC: TonB-linked outer membrane protein, SusC/RagA family; 133-1119]
1	CDS	70319	71785	+	GNKFHOJL_00059				SusD-like protein P2			J	Pfam:SusD	[PF07980: SusD family; 318-486];[PF14322: Starch-binding associating with outer membrane; 22-228]
1	CDS	71803	72978	+	GNKFHOJL_00060				hypothetical protein			T	COG COG0639 Diadenosine tetraphosphatase and related serine threonine protein phosphatases	[PF00149: Calcineurin-like phosphoesterase; 118-339]
1	CDS	73728	75743	+	GNKFHOJL_00061			btuB_1	Vitamin B12 transporter BtuB			H	COG4206 Outer membrane cobalamin receptor protein	[PF00593: TonB dependent receptor; 202-669];[PF07715: TonB-dependent Receptor Plug Domain; 53-141]
1	CDS	75771	76895	+	GNKFHOJL_00062				hypothetical protein			S	amine dehydrogenase activity
1	CDS	76902	78041	+	GNKFHOJL_00063				hypothetical protein			P	COG0614 ABC-type Fe3 -hydroxamate transport system, periplasmic component	[PF01497: Periplasmic binding protein; 106-334]
1	CDS	78689	80269	-	GNKFHOJL_00064	3.1.6.-	COG3119		N-acetylglucosamine-6-O-sulfatase		S1_11	P	COG COG3119 Arylsulfatase A and related enzymes	[PF16347: Domain of unknown function (DUF4976); 416-518];[PF00884: Sulfatase; 38-414]
1	CDS	80396	81082	-	GNKFHOJL_00065				hypothetical protein			S	COG NOG26960 non supervised orthologous group	[PF18979: Family of unknown function (DUF5715); 54-227]
1	CDS	81230	81985	+	GNKFHOJL_00066	5.4.99.12	COG0101	truA	tRNA pseudouridine synthase A			J	Formation of pseudouridine at positions 38, 39 and 40 in the anticodon stem and loop of transfer RNAs	[PF01416: tRNA pseudouridine synthase; 141-244]	[G3DSA:3.30.70.580:FF:000001: tRNA pseudouridine synthase A; 1-105]	[TIGR00071: hisT_truA: tRNA pseudouridine(38-40) synthase; 6-237]	[MF_00171: tRNA pseudouridine synthase A [truA].; 2-243]
1	CDS	82039	82938	+	GNKFHOJL_00067				hypothetical protein			EG	Psort location CytoplasmicMembrane, score 10.00	[PF00892: EamA-like transporter family; 2-144];[PF00892: EamA-like transporter family; 158-295]
1	CDS	82949	83416	+	GNKFHOJL_00068	1.8.4.14	COG1956	msrC	Free methionine-R-sulfoxide reductase			T	Psort location Cytoplasmic, score 8.96	[PF13185: GAF domain; 31-154]	[G3DSA:3.30.450.40:FF:000008: GAF domain-containing proteins; 5-155]
1	CDS	83500	84147	+	GNKFHOJL_00069				hypothetical protein			S	COG NOG19149 non supervised orthologous group	[PF11644: Protein of unknown function (DUF3256); 17-212]
1	CDS	84134	85024	-	GNKFHOJL_00070				hypothetical protein			S	Psort location CytoplasmicMembrane, score	[PF02588: Uncharacterised 5xTM membrane BCR, YitT family COG1284; 19-227];[PF10035: Uncharacterized protein conserved in bacteria (DUF2179); 233-287]
1	CDS	85530	85952	-	GNKFHOJL_00071				hypothetical protein			-	-
1	CDS	85954	86433	-	GNKFHOJL_00072				hypothetical protein
1	CDS	86417	86743	-	GNKFHOJL_00073				hypothetical protein			-	-
1	CDS	86842	87498	-	GNKFHOJL_00074				hypothetical protein
1	CDS	88365	88556	-	GNKFHOJL_00075				hypothetical protein
1	CDS	88522	89574	-	GNKFHOJL_00076				hypothetical protein			S	Psort location Cytoplasmic, score 8.96	[PF12987: Domain of unknown function, B. Theta Gene description (DUF3871); 34-349]
1	CDS	89537	90427	-	GNKFHOJL_00077				hypothetical protein			L	AAA domain	[PF13479: AAA domain; 13-196]
1	CDS	90479	91069	+	GNKFHOJL_00078				hypothetical protein			-	-
1	CDS	91105	91347	-	GNKFHOJL_00079				hypothetical protein			-	-
1	CDS	91636	92448	-	GNKFHOJL_00080				hypothetical protein
1	CDS	93008	93907	+	GNKFHOJL_00081				IS982 family transposase ISPrsp2			L	Transposase IS4 family	[PF01609: Transposase DDE domain; 106-278]
1	CDS	93899	94546	-	GNKFHOJL_00082				hypothetical protein			-	-
1	CDS	94636	94752	-	GNKFHOJL_00083				hypothetical protein
1	CDS	94896	96173	-	GNKFHOJL_00084				hypothetical protein			L	Belongs to the 'phage' integrase family	[PF17293: Arm DNA-binding domain; 10-70];[PF13102: Phage integrase SAM-like domain; 101-192]
1	tRNA	96302	96375	-	GNKFHOJL_00085				tRNA-Gly(tcc)
1	tRNA	96388	96471	-	GNKFHOJL_00086				tRNA-Tyr(gta)
1	CDS	96545	97039	-	GNKFHOJL_00087	2.5.1.78		ribH	6%2C7-dimethyl-8-ribityllumazine synthase			H	Catalyzes the formation of 6,7-dimethyl-8- ribityllumazine by condensation of 5-amino-6-(D- ribitylamino)uracil with 3,4-dihydroxy-2-butanone 4-phosphate. This is the penultimate step in the biosynthesis of riboflavin	[PF00885: 6,7-dimethyl-8-ribityllumazine synthase; 22-157]		[TIGR00114: lumazine-synth: 6,7-dimethyl-8-ribityllumazine synthase; 22-157]	[MF_00178: 6,7-dimethyl-8-ribityllumazine synthase [ribH].; 17-162]
1	CDS	97196	97879	-	GNKFHOJL_00088			cpoB_1	Cell division coordinator CpoB			S	Tetratricopeptide repeat protein	[PF13176: Tetratricopeptide repeat; 143-172];[PF13174: Tetratricopeptide repeat; 109-130];[PF13174: Tetratricopeptide repeat; 179-206]
1	CDS	98472	99587	+	GNKFHOJL_00089		COG1195	recF	DNA replication and repair protein RecF			L	it is required for DNA replication and normal SOS inducibility. RecF binds preferentially to single-stranded, linear DNA. It also seems to bind ATP	[PF02463: RecF/RecN/SMC N terminal domain; 3-343]		[TIGR00611: recf: DNA replication and repair protein RecF; 1-362]	[MF_00365: DNA replication and repair protein RecF [recF].; 1-371]
1	CDS	99584	99874	+	GNKFHOJL_00090				hypothetical protein			S	COG NOG38282 non supervised orthologous group	[PF05258: Dna[CI] antecedent, DciA; 9-95]
1	CDS	99972	100511	-	GNKFHOJL_00091	6.3.3.2	COG0212		5-formyltetrahydrofolate cyclo-ligase			H	Psort location Cytoplasmic, score 8.96	[PF01812: 5-formyltetrahydrofolate cyclo-ligase family; 5-176]		[TIGR02727: MTHFS_bact: 5-formyltetrahydrofolate cyclo-ligase; 5-176]
1	CDS	100508	102139	-	GNKFHOJL_00092				hypothetical protein			M	Belongs to the peptidase S41A family	[PF13180: PDZ domain; 95-171];[PF03572: Peptidase family S41; 196-349]	[G3DSA:3.30.750.44:FF:000001: S41 family peptidase; 43-101];[G3DSA:3.90.226.10:FF:000029: Peptidase, S41 family; 184-353]	[TIGR00225: prc: C-terminal processing peptidase; 55-349]
1	CDS	102318	102752	-	GNKFHOJL_00093	3.5.4.33		tadA_1	tRNA-specific adenosine deaminase			F	Cytidine and deoxycytidylate deaminase zinc-binding region	[PF00383: Cytidine and deoxycytidylate deaminase zinc-binding region; 13-119]
1	CDS	102764	103270	-	GNKFHOJL_00094				hypothetical protein			S	COG NOG30732 non supervised orthologous group	[PF16139: Domain of unknown function (DUF4847); 22-165]
1	CDS	103279	105375	-	GNKFHOJL_00095	3.4.24.70	COG0339	prlC	Oligopeptidase A			E	Psort location Cytoplasmic, score	[PF01432: Peptidase family M3; 244-693]	[G3DSA:3.40.390.10:FF:000009: Oligopeptidase A; 377-527]
1	CDS	105472	106482	-	GNKFHOJL_00096	1.2.1.12	COG0057	gapA	Glyceraldehyde-3-phosphate dehydrogenase A			C	Belongs to the glyceraldehyde-3-phosphate dehydrogenase family	[PF00044: Glyceraldehyde 3-phosphate dehydrogenase, NAD binding domain; 2-103];[PF02800: Glyceraldehyde 3-phosphate dehydrogenase, C-terminal domain; 157-314]	[G3DSA:3.40.50.720:FF:000001: Glyceraldehyde-3-phosphate dehydrogenase; 2-159];[G3DSA:3.30.360.10:FF:000001: Glyceraldehyde-3-phosphate dehydrogenase; 151-316]	[TIGR01534: GAPDH-I: glyceraldehyde-3-phosphate dehydrogenase, type I; 3-326]
1	CDS	106625	107056	+	GNKFHOJL_00097		COG1970	mscL	Large-conductance mechanosensitive channel			M	Channel that opens in response to stretch forces in the membrane lipid bilayer. May participate in the regulation of osmotic pressure changes within the cell	[PF01741: Large-conductance mechanosensitive channel, MscL; 6-140]	[G3DSA:1.10.1200.120:FF:000001: Large-conductance mechanosensitive channel; 6-143]	[TIGR00220: mscL: large conductance mechanosensitive channel protein; 6-142]	[MF_00115: Large-conductance mechanosensitive channel [mscL].; 6-141]
1	CDS	107284	108837	+	GNKFHOJL_00098	6.3.5.2		guaA	GMP synthase [glutamine-hydrolyzing]			F	Catalyzes the synthesis of GMP from XMP	[PF00958: GMP synthase C terminal domain; 429-516];[PF02540: NAD synthase; 210-268];[PF00117: Glutamine amidotransferase class-I; 7-186]	[G3DSA:3.30.300.10:FF:000002: GMP synthase [glutamine-hydrolyzing]; 393-517];[G3DSA:3.40.50.620:FF:000001: GMP synthase [glutamine-hydrolyzing]; 195-392];[G3DSA:3.40.50.880:FF:000001: GMP synthase [glutamine-hydrolyzing]; 2-192]	[TIGR00888: guaA_Nterm: GMP synthase (glutamine-hydrolyzing), N-terminal domain; 5-190];[TIGR00884: guaA_Cterm: GMP synthase (glutamine-hydrolyzing), C-terminal domain; 199-517]	[MF_00344: GMP synthase [glutamine-hydrolyzing] [guaA].; 2-517]
1	CDS	108925	109593	-	GNKFHOJL_00099				hypothetical protein			K	- catabolite gene activator and regulatory subunit of cAMP-dependent protein	[PF00027: Cyclic nucleotide-binding domain; 35-117];[PF13545: Crp-like helix-turn-helix domain; 166-220]
1	CDS	109681	109818	-	GNKFHOJL_00100				hypothetical protein
1	CDS	110092	110751	-	GNKFHOJL_00101				hypothetical protein			S	Psort location CytoplasmicMembrane, score	[PF01694: Rhomboid family; 46-185]
1	CDS	110925	112865	+	GNKFHOJL_00102				hypothetical protein	GH133		G	glycogen debranching enzyme, archaeal type	[PF06202: Amylo-alpha-1,6-glucosidase; 284-636];[PF12439: Glycogen debranching enzyme N terminal; 20-240]
1	CDS	112881	114149	+	GNKFHOJL_00103	2.4.1.11	COG0438		Glycogen synthase	GT4		M	Glycosyltransferase, group 1 family protein	[PF13579: Glycosyl transferase 4-like domain; 16-215];[PF00534: Glycosyl transferases group 1; 239-395]
1	CDS	114160	115539	+	GNKFHOJL_00104				hypothetical protein	GH57		G	Belongs to the glycosyl hydrolase 57 family	[PF03065: Glycosyl hydrolase family 57; 43-290]
1	CDS	116030	117628	-	GNKFHOJL_00105				hypothetical protein			S	Domain of unknown function (DUF4270)	[PF14092: Domain of unknown function (DUF4270); 29-528]
1	CDS	117649	118335	-	GNKFHOJL_00106	2.4.1.21		glgA_1	Glycogen synthase	GT5		G	Starch synthase, catalytic domain	[PF08323: Starch synthase catalytic domain; 1-197]
1	CDS	118713	119558	+	GNKFHOJL_00107	6.3.2.1	COG0414	panC	Pantothenate synthetase			H	Catalyzes the condensation of pantoate with beta-alanine in an ATP-dependent reaction via a pantoyl-adenylate intermediate	[PF02569: Pantoate-beta-alanine ligase; 2-277]	[G3DSA:3.40.50.620:FF:000013: Pantothenate synthetase; 1-177]	[TIGR00018: panC: pantoate--beta-alanine ligase; 1-277]	[MF_00158: Pantothenate synthetase [panC].; 2-279]
1	CDS	119580	119933	+	GNKFHOJL_00108	4.1.1.11	COG0853	panD	Aspartate 1-decarboxylase			H	Catalyzes the pyruvoyl-dependent decarboxylation of aspartate to produce beta-alanine	[PF02261: Aspartate decarboxylase; 1-111]		[TIGR00223: panD: aspartate 1-decarboxylase; 1-109]	[MF_00446: Aspartate 1-decarboxylase [panD].; 1-117]
1	CDS	120058	122418	-	GNKFHOJL_00109			pyrK_1	Dihydroorotate dehydrogenase B (NAD(+))%2C electron transfer subunit			C	Psort location Cytoplasmic, score 9.97	[PF10418: Iron-sulfur cluster binding domain of dihydroorotate dehydrogenase B; 211-248];[PF14691: Dihydroprymidine dehydrogenase domain II, 4Fe-4S cluster; 346-454];[PF07992: Pyridine nucleotide-disulphide oxidoreductase; 468-770]		[TIGR01316: gltA: glutamate synthase (NADPH), homotetrameric; 344-783]
1	CDS	122863	124137	-	GNKFHOJL_00110	6.1.1.11	COG0172	serS	Serine--tRNA ligase			J	Psort location Cytoplasmic, score	[PF00587: tRNA synthetase class II core domain (G, H, P, S and T); 226-402];[PF02403: Seryl-tRNA synthetase N-terminal domain; 1-112]		[TIGR00414: serS: serine--tRNA ligase; 1-417]
1	CDS	124310	124579	-	GNKFHOJL_00111		COG0211	rpmA	50S ribosomal protein L27			J	Belongs to the bacterial ribosomal protein bL27 family	[PF01016: Ribosomal L27 protein; 2-81]	[G3DSA:2.40.50.100:FF:000026: 50S ribosomal protein L27; 21-87]	[TIGR00062: L27: ribosomal protein bL27; 1-82]	[MF_00539: 50S ribosomal protein L27 [rpmA].; 1-84]
1	CDS	124601	124918	-	GNKFHOJL_00112		COG0261	rplU	50S ribosomal protein L21			J	This protein binds to 23S rRNA in the presence of protein L20	[PF00829: Ribosomal prokaryotic L21 protein; 1-103]		[TIGR00061: L21: ribosomal protein bL21; 2-103]	[MF_01363: 50S ribosomal protein L21 [rplU].; 1-105]
1	CDS	125420	127336	-	GNKFHOJL_00113	3.1.3.18		gph_1	Phosphoglycolate phosphatase			V	HAD hydrolase, family IA, variant 1	[PF13419: Haloacid dehalogenase-like hydrolase; 7-185];[PF12412: Protein of unknown function (DUF3667); 372-415]		[TIGR01549: HAD-SF-IA-v1: HAD hydrolase, family IA, variant 1; 101-179]
1	CDS	127557	129764	+	GNKFHOJL_00114				hypothetical protein	GH92		G	Alpha-1,2-mannosidase	[PF07971: Glycosyl hydrolase family 92; 267-733];[PF17678: Glycosyl hydrolase family 92 N-terminal domain; 34-261]	[G3DSA:1.20.1050.60:FF:000001: Putative alpha-1,2-mannosidase; 356-450];[G3DSA:1.20.1610.10:FF:000001: Putative alpha-1,2-mannosidase; 445-608];[G3DSA:3.30.2080.10:FF:000001: Alpha-1,2-mannosidase subfamily; 601-735]	[TIGR01180: aman2_put: putative alpha-1,2-mannosidase; 4-734]
1	CDS	129796	132087	+	GNKFHOJL_00115				hypothetical protein	GH92		G	Alpha-1,2-mannosidase	[PF17678: Glycosyl hydrolase family 92 N-terminal domain; 26-253];[PF07971: Glycosyl hydrolase family 92; 259-735]	[G3DSA:3.30.2080.10:FF:000001: Alpha-1,2-mannosidase subfamily; 598-739];[G3DSA:1.20.1050.60:FF:000001: Putative alpha-1,2-mannosidase; 349-443];[G3DSA:2.70.98.10:FF:000013: Putative alpha-1,2-mannosidase; 25-309];[G3DSA:1.20.1610.10:FF:000001: Putative alpha-1,2-mannosidase; 444-611]	[TIGR01180: aman2_put: putative alpha-1,2-mannosidase; 4-740]
1	CDS	132113	134239	+	GNKFHOJL_00116				hypothetical protein	GH20		G	Glycosyl hydrolase family 20, catalytic domain	[PF02838: Glycosyl hydrolase family 20, domain 2; 37-157];[PF00754: F5/8 type C domain; 566-686];[PF00728: Glycosyl hydrolase family 20, catalytic domain; 160-502]
1	CDS	134340	136610	+	GNKFHOJL_00117				hypothetical protein	GH92		G	Alpha-1,2-mannosidase	[PF07971: Glycosyl hydrolase family 92; 275-754];[PF17678: Glycosyl hydrolase family 92 N-terminal domain; 36-269]	[G3DSA:1.20.1050.60:FF:000001: Putative alpha-1,2-mannosidase; 365-454];[G3DSA:1.20.1610.10:FF:000001: Putative alpha-1,2-mannosidase; 468-629];[G3DSA:3.30.2080.10:FF:000001: Alpha-1,2-mannosidase subfamily; 621-755]	[TIGR01180: aman2_put: putative alpha-1,2-mannosidase; 6-753]
1	CDS	136642	137949	+	GNKFHOJL_00118		COG0477	ampG_1	Anhydromuropeptide permease			EGP	Major Facilitator Superfamily	[PF07690: Major Facilitator Superfamily; 19-363]
1	CDS	138036	139004	+	GNKFHOJL_00119	2.4.1.320	COG2152		1%2C4-beta-mannosyl-N-acetylglucosamine phosphorylase	GH130_2		G	glycosylase	[PF04041: beta-1,4-mannooligosaccharide phosphorylase; 6-319]
1	CDS	139016	141301	+	GNKFHOJL_00120				hypothetical protein	GH92		G	Alpha-1,2-mannosidase	[PF17678: Glycosyl hydrolase family 92 N-terminal domain; 28-282];[PF07971: Glycosyl hydrolase family 92; 288-760]	[G3DSA:3.30.2080.10:FF:000001: Alpha-1,2-mannosidase subfamily; 607-761];[G3DSA:1.20.1050.60:FF:000001: Putative alpha-1,2-mannosidase; 377-470]	[TIGR01180: aman2_put: putative alpha-1,2-mannosidase; 4-760]
1	CDS	141508	143415	-	GNKFHOJL_00121	3.1.11.5		recD_1	RecBCD enzyme subunit RecD			L	Psort location Cytoplasmic, score 8.96	[PF13086: AAA domain; 196-408];[PF13087: AAA domain; 417-615]	[G3DSA:3.40.50.300:FF:000326: P-loop containing nucleoside triphosphate hydrolase; 440-635]
1	CDS	143530	145773	+	GNKFHOJL_00122	4.2.1.3	COG1048	ac	Aconitate hydratase A			C	Psort location Cytoplasmic, score	[PF00330: Aconitase family (aconitate hydratase); 34-477];[PF00694: Aconitase C-terminal domain; 554-682]	[G3DSA:3.30.499.10:FF:000004: Aconitate hydratase, mitochondrial; 3-196];[G3DSA:3.20.19.10:FF:000002: Aconitate hydratase, mitochondrial; 533-747];[G3DSA:3.40.1060.10:FF:000001: Aconitate hydratase, mitochondrial; 197-319];[G3DSA:3.30.499.10:FF:000003: Aconitate hydratase, mitochondrial; 320-491]	[TIGR01340: aconitase_mito: aconitate hydratase, mitochondrial; 13-746]
1	CDS	145777	146928	+	GNKFHOJL_00123	1.1.1.42		icd	Isocitrate dehydrogenase [NADP]			C	Psort location Cytoplasmic, score	[PF00180: Isocitrate/isopropylmalate dehydrogenase; 5-376]
1	CDS	147003	148346	+	GNKFHOJL_00124	2.3.3.16	COG0372	gltA	Citrate synthase			C	Psort location Cytoplasmic, score	[PF00285: Citrate synthase, C-terminal domain; 40-431]
1	CDS	148746	149726	-	GNKFHOJL_00125	2.7.1.11	COG0205	pfkA	ATP-dependent 6-phosphofructokinase 1			F	Catalyzes the phosphorylation of D-fructose 6-phosphate to fructose 1,6-bisphosphate by ATP, the first committing step of glycolysis	[PF00365: Phosphofructokinase; 7-282]	[G3DSA:3.40.50.460:FF:000006: ATP-dependent 6-phosphofructokinase; 146-258];[G3DSA:3.40.50.450:FF:000001: ATP-dependent 6-phosphofructokinase; 6-165]	[TIGR02482: PFKA_ATP: 6-phosphofructokinase; 6-307]	[MF_00339: ATP-dependent 6-phosphofructokinase [pfkA].; 4-325]
1	CDS	149874	150737	-	GNKFHOJL_00126	1.17.7.4	COG0761	ispH	4-hydroxy-3-methylbut-2-enyl diphosphate reductase			IM	Catalyzes the conversion of 1-hydroxy-2-methyl-2-(E)- butenyl 4-diphosphate (HMBPP) into a mixture of isopentenyl diphosphate (IPP) and dimethylallyl diphosphate (DMAPP). Acts in the terminal step of the DOXP MEP pathway for isoprenoid precursor biosynthesis	[PF02401: LytB protein; 6-283]		[TIGR00216: ispH_lytB: 4-hydroxy-3-methylbut-2-enyl diphosphate reductase; 7-284]	[MF_00191: 4-hydroxy-3-methylbut-2-enyl diphosphate reductase [ispH].; 2-287]
1	CDS	150861	151553	-	GNKFHOJL_00127	2.7.4.25	COG0283	cmk_2	Cytidylate kinase			F	Belongs to the cytidylate kinase family. Type 1 subfamily	[PF02224: Cytidylate kinase; 6-223]		[TIGR00017: cmk: cytidylate kinase; 3-214]	[MF_00238: Cytidylate kinase [cmk].; 4-227]
1	CDS	151820	152506	+	GNKFHOJL_00128				hypothetical protein			U	Interacts with outer membrane receptor proteins that carry out high-affinity binding and energy dependent uptake into the periplasmic space of specific substrates. It could act to transduce energy from the cytoplasmic membrane to specific energy- requiring processes in the outer membrane, resulting in the release into the periplasm of ligands bound by these outer membrane proteins	[PF03544: Gram-negative bacterial TonB protein C-terminal; 150-227]	[G3DSA:3.30.1150.10:FF:000002: Energy transducer TonB; 126-228]	[TIGR01352: tonB_Cterm: TonB family C-terminal domain; 152-227]
1	CDS	152588	153562	+	GNKFHOJL_00129	2.5.1.10	COG0142		(2E%2C6E)-farnesyl diphosphate synthase			H	Belongs to the FPP GGPP synthase family	[PF00348: Polyprenyl synthetase; 26-273]
1	CDS	153584	154279	+	GNKFHOJL_00130				hypothetical protein			S	Psort location Cytoplasmic, score 8.96
1	CDS	154294	155073	+	GNKFHOJL_00131	3.1.1.96		dtd3_1	D-aminoacyl-tRNA deacylase			L	hydrolase, TatD family	[PF01026: TatD related DNase; 4-255]	[G3DSA:3.20.20.140:FF:000005: TatD family hydrolase; 2-258]	[TIGR00010: TIGR00010: hydrolase, TatD family; 3-256]
1	tRNA	155236	155324	+	GNKFHOJL_00132				tRNA-Ser(gga)
1	CDS	155408	156223	+	GNKFHOJL_00133			tolQ_1	Tol-Pal system protein TolQ			U	MotA TolQ ExbB proton channel family	[PF01618: MotA/TolQ/ExbB proton channel family; 134-252]
1	CDS	156229	156714	+	GNKFHOJL_00134				hypothetical protein			S	Psort location CytoplasmicMembrane, score
1	CDS	156751	157341	+	GNKFHOJL_00135				hypothetical protein			U	COG NOG14449 non supervised orthologous group	[PF02472: Biopolymer transport protein ExbD/TolR; 5-148]
1	CDS	157374	157805	+	GNKFHOJL_00136				hypothetical protein			U	COG NOG14448 non supervised orthologous group	[PF02472: Biopolymer transport protein ExbD/TolR; 2-139]
1	CDS	157902	158435	-	GNKFHOJL_00137				hypothetical protein			K	Psort location Cytoplasmic, score 8.96	[PF00583: Acetyltransferase (GNAT) family; 16-127]
1	CDS	158489	159814	-	GNKFHOJL_00138				hypothetical protein			S	IgA Peptidase M64	[PF09471: IgA Peptidase M64; 181-436];[PF16217: Peptidase M64 N-terminus; 38-155]
1	CDS	159936	160478	+	GNKFHOJL_00139		COG1522	asnC_1	Regulatory protein AsnC			K	transcriptional regulator, AsnC family	[PF01037: Lrp/AsnC ligand binding domain; 99-164];[PF13412: Winged helix-turn-helix DNA-binding; 28-75]
1	CDS	160481	160969	-	GNKFHOJL_00140	1.5.1.3	COG0262	dfrA	Dihydrofolate reductase			H	Key enzyme in folate metabolism. Catalyzes an essential reaction for de novo glycine and purine synthesis, and for DNA precursor synthesis	[PF00186: Dihydrofolate reductase; 1-161]	[G3DSA:3.40.430.10:FF:000001: Dihydrofolate reductase; 1-162]
1	CDS	160987	161781	-	GNKFHOJL_00141	2.1.1.45	COG0207	thyA2	Thymidylate synthase 2			F	Catalyzes the reductive methylation of 2'-deoxyuridine- 5'-monophosphate (dUMP) to 2'-deoxythymidine-5'-monophosphate (dTMP) while utilizing 5,10-methylenetetrahydrofolate (mTHF) as the methyl donor and reductant in the reaction, yielding dihydrofolate (DHF) as a by-product. This enzymatic reaction provides an intracellular de novo source of dTMP, an essential precursor for DNA biosynthesis	[PF00303: Thymidylate synthase; 2-264]	[G3DSA:3.30.572.10:FF:000001: Thymidylate synthase; 1-264]	[TIGR03284: thym_sym: thymidylate synthase; 2-85];[TIGR03284: thym_sym: thymidylate synthase; 84-264]	[MF_00008: Thymidylate synthase [thyA].; 1-264]
1	CDS	161954	163183	-	GNKFHOJL_00142	2.7.8.-		cls	Cardiolipin synthase			M	Belongs to the phospholipase D family. Cardiolipin synthase subfamily	[PF13091: PLD-like domain; 252-376];[PF13091: PLD-like domain; 58-171]		[TIGR04265: bac_cardiolipin: cardiolipin synthase; 18-409]
1	CDS	163327	163656	-	GNKFHOJL_00143				hypothetical protein			S	Domain of unknown function (DUF5056)	[PF16479: Domain of unknown function (DUF5056); 6-97]
1	CDS	163643	164188	-	GNKFHOJL_00144		COG1595	algU_1	RNA polymerase sigma-H factor			K	Belongs to the sigma-70 factor family. ECF subfamily	[PF08281: Sigma-70, region 4; 118-169];[PF04542: Sigma-70 region 2; 25-92]		[TIGR02937: sigma70-ECF: RNA polymerase sigma factor, sigma-70 family; 21-173]
1	CDS	164185	164916	-	GNKFHOJL_00145				hypothetical protein			S	Psort location CytoplasmicMembrane, score	[PF19762: Domain of unknown function (DUF6249); 101-203]
1	CDS	165418	165888	-	GNKFHOJL_00146				hypothetical protein
1	CDS	165924	168347	+	GNKFHOJL_00147			btuB_2	Vitamin B12 transporter BtuB			P	COG4771 Outer membrane receptor for ferrienterochelin and colicins	[PF00593: TonB dependent receptor; 349-805];[PF13715: CarboxypepD_reg-like domain; 32-119];[PF07715: TonB-dependent Receptor Plug Domain; 131-234]
1	CDS	168430	169929	+	GNKFHOJL_00148	2.1.1.178	COG0144	rsmF	Ribosomal RNA small subunit methyltransferase F			J	NOL1 NOP2 sun family	[PF01189: 16S rRNA methyltransferase RsmB/F; 107-297];[PF13636: RNA-binding PUA-like domain of methyltransferase RsmF; 434-483];[PF17125: N-terminal domain of 16S rRNA methyltransferase RsmF; 3-91]
1	CDS	170055	171290	+	GNKFHOJL_00149				hypothetical protein			O	SERine Proteinase INhibitors	[PF00079: Serpin (serine protease inhibitor); 47-409]
1	CDS	171417	172640	-	GNKFHOJL_00150				hypothetical protein			MU	outer membrane efflux protein	[PF02321: Outer membrane efflux protein; 25-198];[PF02321: Outer membrane efflux protein; 237-403]
1	CDS	172740	175880	-	GNKFHOJL_00151			czcA	Cobalt-zinc-cadmium resistance protein CzcA			P	Belongs to the resistance-nodulation-cell division (RND) (TC 2.A.6) family	[PF00873: AcrB/AcrD/AcrF family; 5-1026]		[TIGR00914: 2A0601: heavy metal efflux pump, CzcA family; 1-1039]
1	CDS	176044	177246	-	GNKFHOJL_00152			mdtA_1	Multidrug resistance protein MdtA			M	Belongs to the membrane fusion protein (MFP) (TC 8.A.1) family	[PF13437: HlyD family secretion protein; 204-302]		[TIGR01730: RND_mfp: efflux transporter, RND family, MFP subunit; 76-384]
1	CDS	177362	177769	-	GNKFHOJL_00153				hypothetical protein			S	COG NOG32090 non supervised orthologous group	[PF20558: Family of unknown function (DUF6769); 4-132]
1	CDS	177887	179524	-	GNKFHOJL_00154		COG0488	yheS_1	putative ABC transporter ATP-binding protein YheS			S	Psort location CytoplasmicMembrane, score	[PF12848: ABC transporter; 231-313];[PF00005: ABC transporter; 344-474];[PF00005: ABC transporter; 18-192]	[G3DSA:3.40.50.300:FF:000011: Putative ABC transporter ATP-binding component; 3-287];[G3DSA:3.40.50.300:FF:000070: Putative ABC transporter ATP-binding component; 290-544]
1	CDS	179536	180366	-	GNKFHOJL_00155				hypothetical protein			-	-
1	CDS	180460	181890	+	GNKFHOJL_00156	2.7.7.72		cca	CCA-adding enzyme			J	tRNA nucleotidyltransferase poly(A) polymerase	[PF12627: Probable RNA and SrmB- binding site of polymerase A; 187-246];[PF01743: Poly A polymerase head domain; 32-160];[PF01966: HD domain; 264-381]	[G3DSA:3.30.460.10:FF:000033: Poly A polymerase head domain protein; 1-155];[G3DSA:1.10.3090.10:FF:000002: CCA tRNA nucleotidyltransferase; 158-410]
1	CDS	181899	184145	-	GNKFHOJL_00157				hypothetical protein			U	Psort location CytoplasmicMembrane, score 10.00	[PF01384: Phosphate transporter family; 26-340]
1	CDS	184198	184377	+	GNKFHOJL_00158				hypothetical protein
1	CDS	184663	186732	-	GNKFHOJL_00159	2.7.4.1	COG0855	ppk	Polyphosphate kinase			H	Catalyzes the reversible transfer of the terminal phosphate of ATP to form a long-chain polyphosphate (polyP)	[PF17941: Polyphosphate kinase C-terminal domain 1; 332-499];[PF13089: Polyphosphate kinase N-terminal domain; 5-110];[PF02503: Polyphosphate kinase middle domain; 120-312];[PF13090: Polyphosphate kinase C-terminal domain 2; 505-676]		[TIGR03705: poly_P_kin: polyphosphate kinase 1; 4-681]	[MF_00347: Polyphosphate kinase [ppk].; 4-685]
1	CDS	186842	187333	+	GNKFHOJL_00160				hypothetical protein			S	Psort location Cytoplasmic, score 8.96	[PF12850: Calcineurin-like phosphoesterase superfamily domain; 3-150]
1	CDS	187510	188382	+	GNKFHOJL_00161	2.7.7.24	COG1209	rffH	Glucose-1-phosphate thymidylyltransferase 2			H	Catalyzes the formation of dTDP-glucose, from dTTP and glucose 1-phosphate, as well as its pyrophosphorolysis	[PF00483: Nucleotidyl transferase; 2-238]	[G3DSA:3.90.550.10:FF:000023: Glucose-1-phosphate thymidylyltransferase; 1-290]	[TIGR01207: rmlA: glucose-1-phosphate thymidylyltransferase; 2-286]
1	CDS	188447	189586	+	GNKFHOJL_00162	4.2.1.46	COG1088	rffG	dTDP-glucose 4%2C6-dehydratase 2			M	Belongs to the NAD(P)-dependent epimerase dehydratase family. dTDP-glucose dehydratase subfamily	[PF16363: GDP-mannose 4,6 dehydratase; 5-348]		[TIGR01181: dTDP_gluc_dehyt: dTDP-glucose 4,6-dehydratase; 4-362]
1	CDS	189886	190833	-	GNKFHOJL_00163	2.5.1.74		me	1%2C4-dihydroxy-2-naphthoate octaprenyltransferase			H	Belongs to the MenA family. Type 1 subfamily	[PF01040: UbiA prenyltransferase family; 25-281]		[TIGR00751: menA: 1,4-dihydroxy-2-naphthoate octaprenyltransferase; 18-311]	[MF_01937: 1,4-dihydroxy-2-naphthoate octaprenyltransferase [menA].; 8-313]
1	CDS	190830	193826	-	GNKFHOJL_00164				hypothetical protein			GKT	Pyruvate phosphate dikinase, PEP pyruvate binding domain	[PF01326: Pyruvate phosphate dikinase, AMP/ATP-binding domain; 436-808]
1	CDS	194498	195712	+	GNKFHOJL_00165			pyrP	Uracil permease			F	permease	[PF00860: Permease family; 11-367]		[TIGR00801: ncs2: uracil-xanthine permease; 9-391]
1	CDS	195994	197331	+	GNKFHOJL_00166	1.4.1.2		gdhB	NAD-specific glutamate dehydrogenase			C	Belongs to the Glu Leu Phe Val dehydrogenases family	[PF02812: Glu/Leu/Phe/Val dehydrogenase, dimerisation domain; 53-181];[PF00208: Glutamate/Leucine/Phenylalanine/Valine dehydrogenase; 198-443]	[G3DSA:3.40.50.720:FF:000030: Glutamate dehydrogenase; 205-371];[G3DSA:1.10.285.10:FF:000001: Glutamate dehydrogenase; 376-445];[G3DSA:3.40.50.10860:FF:000002: Glutamate dehydrogenase; 51-186]
1	CDS	197489	198652	+	GNKFHOJL_00167	3.4.13.9	COG0006	pepQ	Xaa-Pro dipeptidase			E	xaa-pro dipeptidase K01271	[PF00557: Metallopeptidase family M24; 137-371];[PF01321: Creatinase/Prolidase N-terminal domain; 9-130]
1	CDS	198751	199353	-	GNKFHOJL_00168	3.6.4.12	COG0632	ruvA	Holliday junction ATP-dependent DNA helicase RuvA			L	The RuvA-RuvB complex in the presence of ATP renatures cruciform structure in supercoiled DNA with palindromic sequence, indicating that it may promote strand exchange reactions in homologous recombination. RuvAB is a helicase that mediates the Holliday junction migration by localized denaturation and reannealing. RuvA stimulates, in the presence of DNA, the weak ATPase activity of RuvB	[PF14520: Helix-hairpin-helix domain; 71-129];[PF01330: RuvA N terminal domain; 1-61];[PF07499: RuvA, C-terminal domain; 155-200]		[TIGR00084: ruvA: Holliday junction DNA helicase RuvA; 1-199]	[MF_00031: Holliday junction ATP-dependent DNA helicase RuvA [ruvA].; 1-197]
1	CDS	199537	200436	+	GNKFHOJL_00169	1.4.1.16		ddh	Meso-diaminopimelate D-dehydrogenase			E	Catalyzes the reversible NADPH-dependent reductive amination of L-2-amino-6-oxopimelate, the acyclic form of L- tetrahydrodipicolinate, to generate the meso compound, D,L-2,6- diaminopimelate	[PF01408: Oxidoreductase family, NAD-binding Rossmann fold; 5-87];[PF16654: Diaminopimelic acid dehydrogenase C-terminal domain; 120-178]		[TIGR01921: DAP-DH: diaminopimelate dehydrogenase; 1-299]
1	CDS	200676	201560	-	GNKFHOJL_00170				hypothetical protein			S	GumN protein	[PF01963: TraB/PrgY/gumN family; 21-291]
1	CDS	201607	202383	-	GNKFHOJL_00171	7.2.2.4	COG4555	tA	ABC transporter ATP-binding protein NatA			V	COG1131 ABC-type multidrug transport system ATPase component	[PF00005: ABC transporter; 21-161]
1	CDS	202424	203914	-	GNKFHOJL_00172				hypothetical protein			S	Psort location CytoplasmicMembrane, score 10.00	[PF18940: Family of unknown function (DUF5687); 16-492]
1	CDS	204133	206982	-	GNKFHOJL_00173				hypothetical protein			S	Belongs to the peptidase M16 family	[PF05193: Peptidase M16 inactive domain; 699-879];[PF05193: Peptidase M16 inactive domain; 214-399];[PF00675: Insulinase (Peptidase family M16); 56-179]
1	CDS	207079	207879	-	GNKFHOJL_00174	2.5.1.55	COG2877	kdsA_1	2-dehydro-3-deoxyphosphooctonate aldolase			H	Belongs to the KdsA family	[PF00793: DAHP synthetase I family; 12-261]		[TIGR01362: KDO8P_synth: 3-deoxy-8-phosphooctulonate synthase; 11-265]
1	CDS	207905	208444	-	GNKFHOJL_00175				hypothetical protein			S	Protein of unknown function (DUF1706)	[PF08020: Protein of unknown function (DUF1706); 1-175]
1	CDS	208513	209181	-	GNKFHOJL_00176				hypothetical protein			S	Domain of unknown function (DUF4276)	[PF14103: Domain of unknown function (DUF4276); 8-216]
1	CDS	209178	210239	-	GNKFHOJL_00177				hypothetical protein			S	RecF RecN SMC	[PF13304: AAA domain, putative AbiEii toxin, Type IV TA system; 23-301]
1	CDS	210478	210741	-	GNKFHOJL_00178				hypothetical protein
1	CDS	210902	211828	-	GNKFHOJL_00179	2.7.1.107	COG1597	dagK_1	Diacylglycerol kinase			I	lipid kinase, YegS Rv2252 BmrU family	[PF19279: YegS C-terminal NAD kinase beta sandwich-like domain; 151-305];[PF00781: Diacylglycerol kinase catalytic domain; 8-135]		[TIGR00147: TIGR00147: lipid kinase, YegS/Rv2252/BmrU family; 7-307]
1	CDS	211899	212819	-	GNKFHOJL_00180	2.5.1.75	COG0324	miaA_1	tRNA dimethylallyltransferase			F	Catalyzes the transfer of a dimethylallyl group onto the adenine at position 37 in tRNAs that read codons beginning with uridine, leading to the formation of N6-(dimethylallyl)adenosine (i(6)A)	[PF01715: IPP transferase; 39-275]		[TIGR00174: miaA: tRNA dimethylallyltransferase; 7-289]	[MF_00185: tRNA dimethylallyltransferase [miaA].; 6-304]
1	CDS	212926	213936	-	GNKFHOJL_00181	3.6.1.-	COG1162	rsgA	Small ribosomal subunit biogenesis GTPase RsgA			S	One of several proteins that assist in the late maturation steps of the functional core of the 30S ribosomal subunit. Helps release RbfA from mature subunits. May play a role in the assembly of ribosomal proteins into the subunit. Circularly permuted GTPase that catalyzes slow GTP hydrolysis, GTPase activity is stimulated by the 30S ribosomal subunit	[PF03193: RsgA GTPase; 89-265];[PF16745: RsgA N-terminal domain; 28-86]		[TIGR00157: TIGR00157: ribosome small subunit-dependent GTPase A; 69-325]	[MF_01820: Small ribosomal subunit biogenesis GTPase RsgA [rsgA].; 27-331]
1	CDS	213971	214531	-	GNKFHOJL_00182			frr	Ribosome-recycling factor			J	Responsible for the release of ribosomes from messenger RNA at the termination of protein biosynthesis. May increase the efficiency of translation by recycling ribosomes from one round of translation to another	[PF01765: Ribosome recycling factor; 22-184]	[G3DSA:1.10.132.20:FF:000001: Ribosome-recycling factor; 98-183];[G3DSA:3.30.1360.40:FF:000001: Ribosome-recycling factor; 33-107]	[TIGR00496: frr: ribosome recycling factor; 12-186]	[MF_00040: Ribosome-recycling factor [frr].; 5-186]
1	CDS	214593	215303	-	GNKFHOJL_00183	2.7.4.22	COG0528	pyrH	Uridylate kinase			F	Catalyzes the reversible phosphorylation of UMP to UDP	[PF00696: Amino acid kinase family; 5-214]	[G3DSA:3.40.1160.10:FF:000001: Uridylate kinase; 1-236]	[TIGR02075: pyrH_bact: UMP kinase; 4-235]	[MF_01220_B: Uridylate kinase [pyrH].; 2-235]
1	CDS	215530	216762	-	GNKFHOJL_00184				hypothetical protein			S	amine dehydrogenase activity
1	CDS	216799	219156	-	GNKFHOJL_00185			btuB_3	Vitamin B12 transporter BtuB			H	Psort location OuterMembrane, score	[PF13715: CarboxypepD_reg-like domain; 32-118];[PF00593: TonB dependent receptor; 393-782];[PF07715: TonB-dependent Receptor Plug Domain; 128-231]
1	CDS	219198	220457	-	GNKFHOJL_00186				hypothetical protein			P	Receptor	[PF06980: Protein of unknown function (DUF1302); 85-294]
1	CDS	220457	221239	-	GNKFHOJL_00187				hypothetical protein			M	Outer membrane lipoprotein-sorting protein	[PF17131: Outer membrane lipoprotein-sorting protein; 72-257]
1	CDS	221241	223619	-	GNKFHOJL_00188				hypothetical protein			S	Patched family	[PF03176: MMPL family; 116-403];[PF03176: MMPL family; 569-770]
1	CDS	223632	223799	-	GNKFHOJL_00189				hypothetical protein
1	CDS	223935	226223	-	GNKFHOJL_00190	7.2.2.8		pacS	putative copper-transporting ATPase PacS			P	Psort location CytoplasmicMembrane, score 10.00	[PF00702: haloacid dehalogenase-like hydrolase; 425-639];[PF00122: E1-E2 ATPase; 226-408];[PF00403: Heavy-metal-associated domain; 10-71]	[G3DSA:2.70.150.10:FF:000002: Copper-transporting ATPase 1, putative; 213-331];[G3DSA:3.30.70.100:FF:000005: Copper-exporting P-type ATPase A; 7-74]	[TIGR01525: ATPase-IB_hvy: heavy metal translocating P-type ATPase; 156-734];[TIGR01494: ATPase_P-type: HAD ATPase, P-type, family IC; 197-703];[TIGR01511: ATPase-IB1_Cu: copper-translocating P-type ATPase; 138-735]
1	CDS	226334	226981	+	GNKFHOJL_00191			betI_1	HTH-type transcriptional regulator BetI			K	transcriptional regulator, TetR family	[PF00440: Bacterial regulatory proteins, tetR family; 24-67]
1	CDS	227054	228826	+	GNKFHOJL_00192	3.6.3.-	COG1132	irtA	Iron import ATP-binding/permease protein IrtA			V	COG1132 ABC-type multidrug transport system, ATPase and permease components	[PF00005: ABC transporter; 357-505];[PF00664: ABC transporter transmembrane region; 43-273]	[G3DSA:3.40.50.300:FF:000221: Multidrug ABC transporter ATP-binding protein; 330-581]
1	CDS	228819	230564	+	GNKFHOJL_00193		COG1132		putative ABC transporter ATP-binding protein			V	COG1132 ABC-type multidrug transport system, ATPase and permease components	[PF00005: ABC transporter; 354-503];[PF00664: ABC transporter transmembrane region; 22-288]	[G3DSA:3.40.50.300:FF:000287: Multidrug ABC transporter ATP-binding protein; 330-578]
1	CDS	230907	232334	-	GNKFHOJL_00194		COG0534	dinF	DNA damage-inducible protein F			V	MATE efflux family protein	[PF01554: MatE; 37-195];[PF01554: MatE; 277-426]		[TIGR00797: matE: MATE efflux family protein; 37-444]
1	CDS	232429	233109	+	GNKFHOJL_00195				hypothetical protein			S	COG NOG28155 non supervised orthologous group
1	CDS	233130	233903	-	GNKFHOJL_00196	6.3.4.15	COG0340	birA	Bifunctional ligase/repressor BirA			H	biotin acetyl-CoA-carboxylase ligase	[PF03099: Biotin/lipoate A/B protein ligase family; 16-143]		[TIGR00121: birA_ligase: biotin--[acetyl-CoA-carboxylase] ligase; 14-245]
1	CDS	233887	234243	-	GNKFHOJL_00197		COG2315	yjbR	putative protein YjbR			S	Psort location Cytoplasmic, score 8.96	[PF04237: YjbR; 11-98]
1	CDS	234286	234654	-	GNKFHOJL_00198				hypothetical protein			L	Belongs to the UPF0102 family	[PF02021: Uncharacterised protein family UPF0102; 11-99]			[MF_00048: UPF0102 protein YraN [yraN].; 4-113]
1	CDS	234654	236450	-	GNKFHOJL_00199				hypothetical protein			M	COG0793 Periplasmic protease	[PF03572: Peptidase family S41; 332-518];[PF18294: Peptidase S41 N-terminal domain; 129-194]
1	CDS	236829	237764	-	GNKFHOJL_00200				hypothetical protein			M	Has lipid A 3-O-deacylase activity. Hydrolyzes the ester bond at the 3 position of lipid A, a bioactive component of lipopolysaccharide (LPS), thereby releasing the primary fatty acyl moiety
1	CDS	237775	240636	-	GNKFHOJL_00201				hypothetical protein			O	Belongs to the peptidase S8 family	[PF16361: N-terminal of Subtilase family; 81-187];[PF00082: Subtilase family; 214-538]		[TIGR04183: Por_Secre_tail: Por secretion system C-terminal sorting domain; 877-953]
1	CDS	240665	242455	-	GNKFHOJL_00202				hypothetical protein					[PF13004: Putative binding domain, N-terminal; 65-113]
1	CDS	243229	243462	+	GNKFHOJL_00203				hypothetical protein			S	Psort location Cytoplasmic, score 8.96
1	CDS	243705	244139	+	GNKFHOJL_00204	3.5.4.33	COG0590	tadA_2	tRNA-specific adenosine deaminase			FJ	Catalyzes the deamination of adenosine to inosine at the wobble position 34 of tRNA(Arg2)	[PF14437: MafB19-like deaminase; 1-141]	[G3DSA:3.40.140.10:FF:000038: tRNA-specific adenosine deaminase; 1-144]		[MF_00972: tRNA-specific adenosine deaminase [tadA].; 7-143]
1	CDS	244437	246491	+	GNKFHOJL_00205			btuB_4	Vitamin B12 transporter BtuB			H	COG4206 Outer membrane cobalamin receptor protein	[PF07715: TonB-dependent Receptor Plug Domain; 58-152];[PF00593: TonB dependent receptor; 287-682]
1	CDS	246505	247668	+	GNKFHOJL_00206				hypothetical protein			S	amine dehydrogenase activity
1	CDS	247707	248828	+	GNKFHOJL_00207				hypothetical protein					[PF16820: PKD-like domain; 37-90]
1	CDS	248870	249961	+	GNKFHOJL_00208				hypothetical protein			S	Domain of unknown function (DUF4465)	[PF14717: Domain of unknown function (DUF4465); 157-360];[PF16820: PKD-like domain; 54-89]
1	CDS	249999	251246	+	GNKFHOJL_00209				hypothetical protein			S	Cell surface protein
1	CDS	251599	251874	-	GNKFHOJL_00210				hypothetical protein			S	Domain of unknown function (DUF4834)	[PF16118: Domain of unknown function (DUF4834); 3-90]
1	CDS	251909	252616	-	GNKFHOJL_00211				hypothetical protein			I	Belongs to the CDP-alcohol phosphatidyltransferase class-I family	[PF01066: CDP-alcohol phosphatidyltransferase; 7-168]
1	CDS	252627	253313	-	GNKFHOJL_00212	4.1.1.65		psd	Phosphatidylserine decarboxylase proenzyme			I	Catalyzes the formation of phosphatidylethanolamine (PtdEtn) from phosphatidylserine (PtdSer)	[PF02666: Phosphatidylserine decarboxylase; 59-223]		[TIGR00164: PS_decarb_rel: phosphatidylserine decarboxylase homolog; 14-227]	[MF_00664: Phosphatidylserine decarboxylase proenzyme [psd].; 11-228]
1	CDS	253481	257278	+	GNKFHOJL_00213	2.7.7.7	COG0587	dE	DNA polymerase III subunit alpha			L	DNA polymerase III alpha subunit	[PF14579: Helix-hairpin-helix motif; 907-996];[PF02811: PHP domain; 6-222];[PF17657: Bacterial DNA polymerase III alpha subunit finger domain; 671-834];[PF07733: Bacterial DNA polymerase III alpha NTPase domain; 400-668]		[TIGR00594: polc: DNA polymerase III, alpha subunit; 391-1138]
1	CDS	257449	257763	+	GNKFHOJL_00214			trxA	Thioredoxin 1			O	Belongs to the thioredoxin family	[PF00085: Thioredoxin; 3-100]	[G3DSA:3.40.30.10:FF:000001: Thioredoxin; 1-104]	[TIGR01068: thioredoxin: thioredoxin; 6-98]
1	CDS	257802	258134	+	GNKFHOJL_00215				hypothetical protein			S	Psort location Cytoplasmic, score 8.96
1	CDS	258246	258467	-	GNKFHOJL_00216				hypothetical protein			S	COG NOG34862 non supervised orthologous group	[PF15562: Immunity protein 17; 10-66]
1	CDS	258464	258892	-	GNKFHOJL_00217		COG0802	tsaE	tRNA threonylcarbamoyladenosine biosynthesis protein TsaE			S	Psort location Cytoplasmic, score	[PF02367: Threonylcarbamoyl adenosine biosynthesis protein TsaE; 7-134]		[TIGR00150: T6A_YjeE: tRNA threonylcarbamoyl adenosine modification protein YjeE; 8-137]
1	CDS	258915	259760	-	GNKFHOJL_00218		COG1108	znuB	High-affinity zinc uptake system membrane protein ZnuB			P	ABC 3 transport family	[PF00950: ABC 3 transport family; 5-257]	[G3DSA:1.10.3470.10:FF:000012: Zinc ABC transporter, permease; 32-262]
1	CDS	259796	260224	-	GNKFHOJL_00219				hypothetical protein			S	Psort location Cytoplasmic, score 8.96
1	CDS	261165	261815	+	GNKFHOJL_00220	5.1.3.1		rpe	Ribulose-phosphate 3-epimerase			G	Psort location Cytoplasmic, score 8.96	[PF00834: Ribulose-phosphate 3 epimerase family; 5-201]	[G3DSA:3.20.20.70:FF:000171: Ribulose-phosphate 3-epimerase; 1-216]	[TIGR01163: rpe: ribulose-phosphate 3-epimerase; 5-214]	[MF_02227: Ribulose-phosphate 3-epimerase [rpe].; 2-216]
1	CDS	261832	263910	+	GNKFHOJL_00221				hypothetical protein			S	Psort location CytoplasmicMembrane, score 10.00	[PF03772: Competence protein; 231-497];[PF13567: Domain of unknown function (DUF4131); 30-187]		[TIGR00360: ComEC_N-term: ComEC/Rec2-related protein; 253-430]
1	CDS	264003	265040	+	GNKFHOJL_00222	3.1.-.-	COG0618	nr	Bifunctional oligoribonuclease and PAP phosphatase NrnA			S	DHH family	[PF01368: DHH family; 23-174]
1	CDS	265144	265755	+	GNKFHOJL_00223				hypothetical protein			S	COG NOG30041 non supervised orthologous group	[PF16109: Domain of unknown function (DUF4827); 20-197]
1	CDS	265772	267160	+	GNKFHOJL_00224	5.4.2.2	COG1109	algC	Phosphomannomutase/phosphoglucomutase			G	Psort location Cytoplasmic, score 8.96	[PF02878: Phosphoglucomutase/phosphomannomutase, alpha/beta/alpha domain I; 8-142];[PF02880: Phosphoglucomutase/phosphomannomutase, alpha/beta/alpha domain III; 271-374];[PF02879: Phosphoglucomutase/phosphomannomutase, alpha/beta/alpha domain II; 171-264];[PF00408: Phosphoglucomutase/phosphomannomutase, C-terminal domain; 395-458]	[G3DSA:3.40.120.10:FF:000020: Phosphoglucosamine mutase; 265-350];[G3DSA:3.40.120.10:FF:000024: Phosphoglucosamine mutase; 7-157];[G3DSA:3.30.310.50:FF:000006: Phosphoglucosamine mutase; 378-459]	[TIGR03990: Arch_GlmM: phosphoglucosamine mutase; 4-457]
1	CDS	267289	267786	-	GNKFHOJL_00225	5.3.3.2	COG1443	idi	Isopentenyl-diphosphate Delta-isomerase			I	Psort location Cytoplasmic, score 8.96	[PF00293: NUDIX domain; 35-156]
1	CDS	267795	269024	-	GNKFHOJL_00226	2.4.99.17	COG0809	queA_1	S-adenosylmethionine:tRNA ribosyltransferase-isomerase			H	Transfers and isomerizes the ribose moiety from AdoMet to the 7-aminomethyl group of 7-deazaguanine (preQ1-tRNA) to give epoxyqueuosine (oQ-tRNA)	[PF02547: Queuosine biosynthesis protein; 11-407]	[G3DSA:3.40.1780.10:FF:000005: S-adenosylmethionine:tRNA ribosyltransferase-isomerase; 1-86]		[MF_00113: S-adenosylmethionine:tRNA ribosyltransferase-isomerase [queA].; 8-408]
1	CDS	269173	270306	+	GNKFHOJL_00227	3.1.-.-		mutS2_1	Endonuclease MutS2			L	Psort location Cytoplasmic, score 8.96	[PF01713: Smr domain; 300-377];[PF09640: Domain of unknown function (DUF2027); 117-270]
1	CDS	270342	272171	-	GNKFHOJL_00228			mutS_1	DNA mismatch repair protein MutS			L	DNA mismatch repair protein MutS	[PF00488: MutS domain V; 433-593];[PF05192: MutS domain III; 130-211]	[G3DSA:3.40.50.300:FF:001552: Mismatch repair ATPase (MutS family); 392-609]
1	CDS	272330	272533	-	GNKFHOJL_00229				hypothetical protein
1	CDS	272786	273376	-	GNKFHOJL_00230				hypothetical protein			S	protein conserved in bacteria
1	CDS	273388	273930	-	GNKFHOJL_00231				hypothetical protein			-	-
1	CDS	274059	274964	+	GNKFHOJL_00232				IS982 family transposase IS195			L	Psort location Cytoplasmic, score 8.96	[PF13612: Transposase DDE domain; 110-264]
1	CDS	275299	276504	+	GNKFHOJL_00233				IS256 family transposase ISPeth4			L	COG3328 Transposase and inactivated derivatives	[PF00872: Transposase, Mutator family; 11-379]
1	CDS	276753	277580	-	GNKFHOJL_00234				hypothetical protein			S	Protein of unknown function (DUF3828)	[PF12883: Protein of unknown function (DUF3828); 26-130]
1	CDS	278004	278711	-	GNKFHOJL_00235				hypothetical protein			S	Domain of unknown function (DUF1910)	[PF08928: Domain of unknown function (DUF1910); 4-111];[PF08929: Domain of unknown function (DUF1911); 124-230]
1	CDS	278735	278914	-	GNKFHOJL_00236				hypothetical protein
1	CDS	279586	280215	+	GNKFHOJL_00237				hypothetical protein			S	COG NOG29571 non supervised orthologous group	[PF20201: Family of unknown function (DUF6563); 19-204]
1	CDS	280237	281688	-	GNKFHOJL_00238		COG0168	trkH	Trk system potassium uptake protein TrkH			P	Psort location CytoplasmicMembrane, score 10.00	[PF02386: Cation transport protein; 39-476]
1	CDS	281731	283071	-	GNKFHOJL_00239		COG0569	trkA	Trk system potassium uptake protein TrkA			C	COG0569 K transport systems NAD-binding component	[PF02080: TrkA-C domain; 378-445];[PF02254: TrkA-N domain; 3-123];[PF02254: TrkA-N domain; 232-347]
1	CDS	283077	284978	-	GNKFHOJL_00240	2.2.1.7	COG1154	dxs	1-deoxy-D-xylulose-5-phosphate synthase			H	Catalyzes the acyloin condensation reaction between C atoms 2 and 3 of pyruvate and glyceraldehyde 3-phosphate to yield 1-deoxy-D-xylulose-5-phosphate (DXP)	[PF13292: 1-deoxy-D-xylulose-5-phosphate synthase; 11-288];[PF02779: Transketolase, pyrimidine binding domain; 330-487];[PF02780: Transketolase, C-terminal domain; 504-626]	[G3DSA:3.40.50.920:FF:000002: 1-deoxy-D-xylulose-5-phosphate synthase; 504-632];[G3DSA:3.40.50.970:FF:000005: 1-deoxy-D-xylulose-5-phosphate synthase; 326-494]	[TIGR00204: dxs: 1-deoxy-D-xylulose-5-phosphate synthase; 12-629]	[MF_00315: 1-deoxy-D-xylulose-5-phosphate synthase [dxs].; 10-633]
1	CDS	285312	286331	+	GNKFHOJL_00241				hypothetical protein			E	GSCFA family	[PF08885: GSCFA family; 30-268]
1	CDS	286307	288787	+	GNKFHOJL_00242	5.1.1.1			Alanine racemase			M	Catalyzes the interconversion of L-alanine and D- alanine. May also act on other amino acids	[PF01168: Alanine racemase, N-terminal domain; 470-691];[PF00842: Alanine racemase, C-terminal domain; 700-823];[PF08245: Mur ligase middle domain; 115-301]	[G3DSA:3.20.20.10:FF:000002: Alanine racemase; 472-687]	[TIGR00492: alr: alanine racemase; 466-823]	[MF_01201: Alanine racemase.; 465-824]
1	CDS	288866	289081	+	GNKFHOJL_00243			tatA	Sec-independent protein translocase protein TatA			U	Part of the twin-arginine translocation (Tat) system that transports large folded proteins containing a characteristic twin-arginine motif in their signal peptide across membranes. TatA could form the protein-conducting channel of the Tat system	[PF02416: mttA/Hcf106 family; 12-63]		[TIGR01411: tatAE: twin arginine-targeting protein translocase, TatA/E family; 12-56]	[MF_00236: Sec-independent protein translocase protein TatA [tatA].; 8-68]
1	CDS	289098	289904	+	GNKFHOJL_00244			tatC	Sec-independent protein translocase protein TatC			U	Part of the twin-arginine translocation (Tat) system that transports large folded proteins containing a characteristic twin-arginine motif in their signal peptide across membranes	[PF00902: Sec-independent protein translocase protein (TatC); 10-245]		[TIGR00945: tatC: twin arginine-targeting protein translocase TatC; 9-250]	[MF_00902: Sec-independent protein translocase protein TatC [tatC].; 3-268]
1	CDS	289894	293340	+	GNKFHOJL_00245				hypothetical protein			L	COG COG1112 Superfamily I DNA and RNA helicases and helicase subunits	[PF13245: AAA domain; 721-888];[PF13087: AAA domain; 912-1127]
1	CDS	293501	293842	+	GNKFHOJL_00246				hypothetical protein
1	CDS	293835	296498	+	GNKFHOJL_00247				hypothetical protein			-	-
1	CDS	296825	297310	+	GNKFHOJL_00248				hypothetical protein			L	Bacterial DNA-binding protein	[PF18291: HU domain fused to wHTH, Ig, or Glycine-rich motif; 3-111]		[TIGR01201: HU_rel: putative DNA-binding protein; 1-156]
1	CDS	297432	298448	-	GNKFHOJL_00249				hypothetical protein			S	Psort location CytoplasmicMembrane, score 10.00	[PF03706: Lysylphosphatidylglycerol synthase TM region; 13-313]		[TIGR00374: TIGR00374: TIGR00374 family protein; 38-313]
1	CDS	298630	299421	+	GNKFHOJL_00250	2.1.1.182	COG0030	rsmA	Ribosomal RNA small subunit methyltransferase A			J	Specifically dimethylates two adjacent adenosines (A1518 and A1519) in the loop of a conserved hairpin near the 3'-end of 16S rRNA in the 30S particle. May play a critical role in biogenesis of 30S subunits	[PF00398: Ribosomal RNA adenine dimethylase; 6-227]	[G3DSA:1.10.8.100:FF:000001: Ribosomal RNA small subunit methyltransferase A; 193-257];[G3DSA:3.40.50.150:FF:000157: Ribosomal RNA small subunit methyltransferase A; 1-191]	[TIGR00755: ksgA: ribosomal RNA small subunit methyltransferase A; 4-254]	[MF_00607: Ribosomal RNA small subunit methyltransferase A [rsmA].; 4-256]
1	CDS	299510	300856	+	GNKFHOJL_00251		COG2239		Magnesium transporter MgtE			P	Acts as a magnesium transporter	[PF01769: Divalent cation transporter; 319-443];[PF00571: CBS domain; 199-252];[PF00571: CBS domain; 136-190];[PF03448: MgtE intracellular N domain; 30-133]		[TIGR00400: mgtE: magnesium transporter; 1-444]
1	CDS	300974	302827	+	GNKFHOJL_00252				hypothetical protein			A	Psort location Cytoplasmic, score 8.96	[PF03993: Domain of Unknown Function (DUF349); 113-185];[PF03993: Domain of Unknown Function (DUF349); 426-499];[PF03993: Domain of Unknown Function (DUF349); 190-263];[PF03993: Domain of Unknown Function (DUF349); 350-422];[PF03993: Domain of Unknown Function (DUF349); 267-345]
1	CDS	302829	303440	-	GNKFHOJL_00253		COG0009	yciO	putative protein YciO			J	Belongs to the SUA5 family	[PF01300: Telomere recombination; 21-197]		[TIGR00057: TIGR00057: tRNA threonylcarbamoyl adenosine modification protein, Sua5/YciO/YrdC/YwlC family; 7-200]
1	CDS	303511	305253	-	GNKFHOJL_00254	3.6.4.12		recD2_2	ATP-dependent RecD-like DNA helicase			L	COG0507 ATP-dependent exoDNAse (exonuclease V) alpha subunit - helicase superfamily I member	[PF05970: PIF1-like helicase; 8-318]	[G3DSA:3.40.50.300:FF:001498: ATP-dependent DNA helicase; 7-190]
1	CDS	305305	306093	-	GNKFHOJL_00255				Putative bifunctional phosphatase/peptidyl-prolyl cis-trans isomerase			S	of the HAD superfamily	[PF08282: haloacid dehalogenase-like hydrolase; 5-256]		[TIGR01484: HAD-SF-IIB: HAD hydrolase, family IIB; 4-229];[TIGR00099: Cof-subfamily: Cof-like hydrolase; 5-256]
1	CDS	306644	307612	+	GNKFHOJL_00256				hypothetical protein			O	SPFH Band 7 PHB domain protein	[PF01145: SPFH domain / Band 7 family; 66-266]
1	CDS	307624	308916	+	GNKFHOJL_00257				hypothetical protein			O	COG COG1073 Hydrolases of the alpha beta superfamily	[PF12697: Alpha/beta hydrolase family; 177-334];[PF13026: Protein of unknown function (DUF3887); 34-118]
1	CDS	308932	309159	+	GNKFHOJL_00258				hypothetical protein			S	COG NOG17292 non supervised orthologous group
1	CDS	309202	309675	+	GNKFHOJL_00259				hypothetical protein			S	Psort location CytoplasmicMembrane, score
1	CDS	310041	312533	+	GNKFHOJL_00260				hypothetical protein			D	COG1674 DNA segregation ATPase FtsK SpoIIIE and related	[PF01580: FtsK/SpoIIIE family; 453-652];[PF13491: 4TM region of DNA translocase FtsK/SpoIIIE; 33-200];[PF09397: Ftsk gamma domain; 757-815];[PF17854: FtsK alpha domain; 343-442]
1	CDS	312594	313226	+	GNKFHOJL_00261				hypothetical protein			M	COG NOG19151 non supervised orthologous group	[PF16584: Outer membrane lipoprotein carrier protein LolA; 22-170]
1	CDS	313291	314238	+	GNKFHOJL_00262	1.8.1.9	COG0492	trxB	Thioredoxin reductase			C	Belongs to the class-II pyridine nucleotide-disulfide oxidoreductase family	[PF07992: Pyridine nucleotide-disulphide oxidoreductase; 7-298]		[TIGR01292: TRX_reduct: thioredoxin-disulfide reductase; 7-309]
1	CDS	314437	315138	-	GNKFHOJL_00263		COG0664	crp	CRP-like cAMP-activated global transcriptional regulator			K	- catabolite gene activator and regulatory subunit of cAMP-dependent protein	[PF13545: Crp-like helix-turn-helix domain; 156-229];[PF00027: Cyclic nucleotide-binding domain; 37-124]	[G3DSA:1.10.10.10:FF:000648: Transcriptional regulator, Crp/Fnr family; 153-233]
1	CDS	315713	317902	-	GNKFHOJL_00264	6.3.1.2		gl	Glutamine synthetase			S	Glutamate--ammonia ligase, catalytic domain protein	[PF00120: Glutamine synthetase, catalytic domain; 210-370];[PF18318: Glutamine synthetase C-terminal domain; 517-632];[PF12437: Glutamine synthetase type III N terminal; 28-186]
1	CDS	318161	320452	+	GNKFHOJL_00265				hypothetical protein			S	COG NOG25960 non supervised orthologous group	[PF18939: Family of unknown function (DUF5686); 56-731]
1	CDS	321056	323488	+	GNKFHOJL_00266				hypothetical protein			-	-	[PF19190: Viral BACON domain; 426-510]
1	CDS	324282	326075	+	GNKFHOJL_00267	2.7.7.8		pnp_1	Polyribonucleotide nucleotidyltransferase			J	thus facilitating recognition of the initiation point. It is needed to translate mRNA with a short Shine-Dalgarno (SD) purine-rich sequence	[PF00575: S1 RNA binding domain; 44-109];[PF00575: S1 RNA binding domain; 125-193];[PF00575: S1 RNA binding domain; 471-537];[PF00575: S1 RNA binding domain; 384-456];[PF00575: S1 RNA binding domain; 296-369];[PF00575: S1 RNA binding domain; 210-282]	[G3DSA:2.40.50.140:FF:000011: 30S ribosomal protein S1; 379-466];[G3DSA:2.40.50.140:FF:000051: RNA-binding transcriptional accessory protein; 202-286];[G3DSA:2.40.50.140:FF:000103: protein RRP5 homolog; 292-372];[G3DSA:2.40.50.140:FF:000110: 30S ribosomal protein S1; 122-201];[G3DSA:2.40.50.140:FF:000152: 30S ribosomal protein S1; 471-544]
1	CDS	326222	326617	+	GNKFHOJL_00268				hypothetical protein
1	CDS	326711	327625	+	GNKFHOJL_00269	3.1.26.11	COG1234	rnz	Ribonuclease Z			S	Zinc phosphodiesterase, which displays some tRNA 3'- processing endonuclease activity. Probably involved in tRNA maturation, by removing a 3'-trailer from precursor tRNA	[PF12706: Beta-lactamase superfamily domain; 34-155];[PF12706: Beta-lactamase superfamily domain; 203-272]		[TIGR02651: RNase_Z: ribonuclease Z; 5-302]	[MF_01818: Ribonuclease BN [rbn].; 4-304]
1	CDS	327680	328234	+	GNKFHOJL_00270		COG1595	sigW_1	ECF RNA polymerase sigma factor SigW			K	Belongs to the sigma-70 factor family. ECF subfamily	[PF04542: Sigma-70 region 2; 28-93];[PF08281: Sigma-70, region 4; 124-176]		[TIGR02937: sigma70-ECF: RNA polymerase sigma factor, sigma-70 family; 24-179]
1	CDS	328283	328648	+	GNKFHOJL_00271				hypothetical protein			S	COG NOG23405 non supervised orthologous group
1	CDS	328704	329153	+	GNKFHOJL_00272				hypothetical protein			S	COG NOG28735 non supervised orthologous group
1	CDS	329197	329997	-	GNKFHOJL_00273	3.6.1.8	COG1694	mazG	Nucleoside triphosphate pyrophosphohydrolase			S	Psort location Cytoplasmic, score 8.96	[PF03819: MazG nucleotide pyrophosphohydrolase domain; 32-105];[PF03819: MazG nucleotide pyrophosphohydrolase domain; 167-228]	[G3DSA:1.10.287.1080:FF:000003: Nucleoside triphosphate pyrophosphohydrolase; 132-262];[G3DSA:1.10.287.1080:FF:000001: Nucleoside triphosphate pyrophosphohydrolase; 9-129]	[TIGR00444: mazG: MazG family protein; 20-258]
1	CDS	330026	331183	-	GNKFHOJL_00274				hypothetical protein			S	Psort location CytoplasmicMembrane, score	[PF12725: Protein of unknown function (DUF3810); 32-341]
1	CDS	331287	333938	+	GNKFHOJL_00275	6.1.1.9	COG0525	valS	Valine--tRNA ligase			J	amino acids such as threonine, to avoid such errors, it has a posttransfer editing activity that hydrolyzes mischarged Thr-tRNA(Val) in a tRNA-dependent manner	[PF00133: tRNA synthetases class I (I, L, M and V); 15-573];[PF08264: Anticodon-binding domain of tRNA ligase; 615-762];[PF10458: Valyl tRNA synthetase tRNA binding arm; 816-880]	[G3DSA:3.40.50.620:FF:000032: Valine--tRNA ligase; 5-200];[G3DSA:1.10.287.380:FF:000001: Valine--tRNA ligase; 809-880];[G3DSA:3.90.740.10:FF:000015: Valine--tRNA ligase; 198-331]	[TIGR00422: valS: valine--tRNA ligase; 5-863]	[MF_02004: Valine--tRNA ligase [valS].; 3-881]
1	CDS	335159	335578	-	GNKFHOJL_00276				hypothetical protein
1	CDS	335877	336584	+	GNKFHOJL_00277				hypothetical protein			L	Psort location Cytoplasmic, score 8.96	[PF09674: Protein of unknown function (DUF2400); 25-231]		[TIGR02757: TIGR02757: TIGR02757 family protein; 21-232]
1	CDS	336637	337254	-	GNKFHOJL_00278	1.11.1.22		gpx1	Hydroperoxy fatty acid reductase gpx1			O	Belongs to the glutathione peroxidase family	[PF00255: Glutathione peroxidase; 23-130]	[G3DSA:3.40.30.10:FF:000010: Glutathione peroxidase; 18-203]
1	CDS	337268	337486	-	GNKFHOJL_00279				hypothetical protein
1	CDS	337474	337794	-	GNKFHOJL_00280				hypothetical protein			-	-
1	CDS	338068	339927	+	GNKFHOJL_00281				hypothetical protein			P	Psort location CytoplasmicMembrane, score 10.00	[PF02080: TrkA-C domain; 226-305];[PF02080: TrkA-C domain; 333-401];[PF03600: Citrate transporter; 13-566]	[G3DSA:3.30.70.1450:FF:000017: SLC13 family permease; 213-303];[G3DSA:3.30.70.1450:FF:000009: SLC13 family permease; 329-402]
1	CDS	339956	341170	-	GNKFHOJL_00282				hypothetical protein			V	Psort location CytoplasmicMembrane, score 10.00
1	CDS	341203	341847	-	GNKFHOJL_00283	7.6.2.8		btuD_1	Vitamin B12 import ATP-binding protein BtuD			V	COG1136 ABC-type antimicrobial peptide transport system ATPase component	[PF00005: ABC transporter; 29-169]
1	CDS	341877	342977	-	GNKFHOJL_00284				hypothetical protein			S	COG NOG26882 non supervised orthologous group	[PF16120: Domain of unknown function (DUF4836); 31-262]
1	CDS	342986	343684	-	GNKFHOJL_00285	2.1.1.193	COG1385	rsmE	Ribosomal RNA small subunit methyltransferase E			J	Specifically methylates the N3 position of the uracil ring of uridine 1498 (m3U1498) in 16S rRNA. Acts on the fully assembled 30S ribosomal subunit	[PF20260: RNA methyltransferase PUA domain; 15-62];[PF04452: RNA methyltransferase domain; 74-227]		[TIGR00046: TIGR00046: RNA methyltransferase, RsmE family; 1-229]
1	CDS	343697	344266	-	GNKFHOJL_00286		COG1259		putative protein			S	Conserved protein	[PF02151: UvrB/uvrC motif; 157-188];[PF02577: Bifunctional nuclease domain; 25-133]
1	CDS	344288	345553	-	GNKFHOJL_00287			xapB	Xanthosine permease			G	transport of nucleosides, permease protein K03289	[PF03825: Nucleoside H+ symporter; 1-416]
1	CDS	345570	345746	+	GNKFHOJL_00288				hypothetical protein
1	CDS	346267	347448	-	GNKFHOJL_00289	2.1.1.191	COG1092	rlmI	Ribosomal RNA large subunit methyltransferase I			J	SAM-dependent	[PF10672: S-adenosylmethionine-dependent methyltransferase; 184-345];[PF17785: PUA-like domain; 4-66]
1	CDS	347584	348204	-	GNKFHOJL_00290	3.1.13.5	COG0349	rnd	Ribonuclease D			L	3'-5' exonuclease	[PF01612: 3'-5' exonuclease; 25-190]
1	CDS	348218	348775	-	GNKFHOJL_00291				hypothetical protein			S	Psort location Cytoplasmic, score 8.96	[PF16702: Domain of unknown function (DUF5063); 8-169]
1	CDS	349015	349629	-	GNKFHOJL_00292		COG2197	nreC_1	Oxygen regulatory protein NreC			K	COG2197 Response regulator containing a CheY-like receiver domain and an HTH DNA-binding domain	[PF00196: Bacterial regulatory proteins, luxR family; 134-189]
1	CDS	349619	350323	-	GNKFHOJL_00293				hypothetical protein			D	Hemerythrin HHE cation binding domain protein	[PF01814: Hemerythrin HHE cation binding domain; 84-223]
1	CDS	350538	350900	+	GNKFHOJL_00294			mecI	Methicillin resistance regulatory protein MecI			K	Transcriptional regulator, BlaI MecI CopY family	[PF03965: Penicillinase repressor; 4-116]
1	CDS	350969	351943	+	GNKFHOJL_00295			resA_1	Thiol-disulfide oxidoreductase ResA			CO	AhpC TSA family	[PF00578: AhpC/TSA family; 189-301]
1	CDS	351986	354064	+	GNKFHOJL_00296				hypothetical protein			KT	COG NOG25147 non supervised orthologous group	[PF05569: BlaR1 peptidase M56; 27-268];[PF13715: CarboxypepD_reg-like domain; 622-686];[PF03544: Gram-negative bacterial TonB protein C-terminal; 376-452]	[G3DSA:3.30.1150.10:FF:000002: Energy transducer TonB; 353-454];[G3DSA:2.60.40.1120:FF:000003: Outer membrane protein Omp121; 621-690]	[TIGR01352: tonB_Cterm: TonB family C-terminal domain; 378-452]
1	CDS	354193	355359	-	GNKFHOJL_00297	1.1.1.192	COG1979	adh2	Long-chain-alcohol dehydrogenase 2			C	Iron-containing alcohol dehydrogenase	[PF00465: Iron-containing alcohol dehydrogenase; 11-366]	[G3DSA:3.40.50.1970:FF:000003: Alcohol dehydrogenase, iron-containing; 2-188]
1	CDS	355972	356241	+	GNKFHOJL_00298				hypothetical protein			M	Linear amide C-N hydrolases, choloylglycine hydrolase family
1	CDS	356241	356468	+	GNKFHOJL_00299				hypothetical protein			M	Linear amide C-N hydrolases, choloylglycine hydrolase family
1	CDS	356416	356835	+	GNKFHOJL_00300				hypothetical protein			M	Linear amide C-N hydrolases, choloylglycine hydrolase family
1	CDS	356964	357896	-	GNKFHOJL_00301	2.5.1.75	COG0324	miaA_2	tRNA dimethylallyltransferase			F	Catalyzes the transfer of a dimethylallyl group onto the adenine at position 37 in tRNAs that read codons beginning with uridine, leading to the formation of N6-(dimethylallyl)adenosine (i(6)A)	[PF01715: IPP transferase; 46-284]		[TIGR00174: miaA: tRNA dimethylallyltransferase; 13-295]	[MF_00185: tRNA dimethylallyltransferase [miaA].; 13-304]
1	CDS	357994	358557	-	GNKFHOJL_00302				hypothetical protein			S	Psort location Cytoplasmic, score 8.96	[PF07929: Plasmid pRiA4b ORF-3-like protein; 10-135]
1	CDS	358604	359380	-	GNKFHOJL_00303	2.3.1.129	COG1043	lpxA	Acyl-[acyl-carrier-protein]--UDP-N-acetylglucosamine O-acyltransferase			M	Involved in the biosynthesis of lipid A, a phosphorylated glycolipid that anchors the lipopolysaccharide to the outer membrane of the cell	[PF00132: Bacterial transferase hexapeptide (six repeats); 102-130];[PF00132: Bacterial transferase hexapeptide (six repeats); 29-63];[PF13720: Udp N-acetylglucosamine O-acyltransferase; Domain 2; 173-254]		[TIGR01852: lipid_A_lpxA: acyl-[acyl-carrier-protein]-UDP-N-acetylglucosamine O-acyltransferase; 2-253]
1	CDS	359397	360782	-	GNKFHOJL_00304	3.5.1.108		lpxC	UDP-3-O-acyl-N-acetylglucosamine deacetylase	CE11		IM	Catalyzes the hydrolysis of UDP-3-O-myristoyl-N- acetylglucosamine to form UDP-3-O-myristoylglucosamine and acetate, the committed step in lipid A biosynthesis	[PF03331: UDP-3-O-acyl N-acetylglycosamine deacetylase; 4-298];[PF07977: FabA-like domain; 328-452]	[G3DSA:3.10.129.10:FF:000001: 3-hydroxyacyl-[acyl-carrier-protein] dehydratase FabZ; 313-461]	[TIGR01750: fabZ: beta-hydroxyacyl-(acyl-carrier-protein) dehydratase FabZ; 319-456];[TIGR00325: lpxC: UDP-3-O-[3-hydroxymyristoyl] N-acetylglucosamine deacetylase; 2-222]	[MF_00388: UDP-3-O-acyl-N-acetylglucosamine deacetylase [lpxC].; 2-302];[MF_00406: 3-hydroxyacyl-[acyl-carrier-protein] dehydratase FabZ [fabZ].; 319-459]
1	CDS	360786	361826	-	GNKFHOJL_00305	2.3.1.-	COG1044	lpxD	UDP-3-O-acylglucosamine N-acyltransferase			M	Catalyzes the N-acylation of UDP-3-O-acylglucosamine using 3-hydroxyacyl-ACP as the acyl donor. Is involved in the biosynthesis of lipid A, a phosphorylated glycolipid that anchors the lipopolysaccharide to the outer membrane of the cell	[PF14602: Hexapeptide repeat of succinyl-transferase; 278-299];[PF04613: UDP-3-O-[3-hydroxymyristoyl] glucosamine N-acyltransferase, LpxD; 22-90];[PF00132: Bacterial transferase hexapeptide (six repeats); 146-180];[PF00132: Bacterial transferase hexapeptide (six repeats); 110-144]		[TIGR01853: lipid_A_lpxD: UDP-3-O-[3-hydroxymyristoyl] glucosamine N-acyltransferase LpxD; 7-326]	[MF_00523: UDP-3-O-(3-hydroxymyristoyl)glucosamine N-acyltransferase [lpxD].; 8-326]
1	CDS	361905	363140	-	GNKFHOJL_00306				hypothetical protein			S	Psort location Cytoplasmic, score 8.96	[PF19276: HD associated region; 183-238];[PF01966: HD domain; 55-140]	[G3DSA:1.10.3210.10:FF:000021: HD domain-containing protein; 1-306]
1	CDS	363182	363298	+	GNKFHOJL_00307				hypothetical protein
1	CDS	363511	365148	-	GNKFHOJL_00308		COG0459	groL	60 kDa chaperonin			O	Prevents misfolding and promotes the refolding and proper assembly of unfolded polypeptides generated under stress conditions	[PF00118: TCP-1/cpn60 chaperonin family; 22-525]	[G3DSA:3.50.7.10:FF:000001: 60 kDa chaperonin; 192-373]	[TIGR02348: GroEL: chaperonin GroL; 2-527]	[MF_00600: Chaperonin GroEL [groEL].; 1-544]
1	CDS	365189	365461	-	GNKFHOJL_00309		COG0234	groS	10 kDa chaperonin			O	Binds to Cpn60 in the presence of Mg-ATP and suppresses the ATPase activity of the latter	[PF00166: Chaperonin 10 Kd subunit; 2-88]	[G3DSA:2.30.33.40:FF:000004: 10 kDa chaperonin; 1-90]		[MF_00580: Co-chaperonin GroES [groES].; 2-90]
1	CDS	365656	366072	+	GNKFHOJL_00310				hypothetical protein
1	CDS	366393	366551	-	GNKFHOJL_00311				hypothetical protein			-	-
1	CDS	366719	368080	-	GNKFHOJL_00312	6.1.1.21	COG0124	hisS	Histidine--tRNA ligase			J	Psort location Cytoplasmic, score	[PF13393: Histidyl-tRNA synthetase; 98-345];[PF03129: Anticodon binding domain; 377-452]	[G3DSA:3.30.930.10:FF:000093: Histidine--tRNA ligase; 1-356]	[TIGR00442: hisS: histidine--tRNA ligase; 7-443]	[MF_00127: Histidine--tRNA ligase [hisS].; 3-451]
1	CDS	368276	368971	-	GNKFHOJL_00313				hypothetical protein			S	neutral zinc metallopeptidase	[PF04298: Putative neutral zinc metallopeptidase; 10-226]
1	CDS	369239	370558	-	GNKFHOJL_00314				hypothetical protein	GH29		G	Alpha-L-fucosidase	[PF01120: Alpha-L-fucosidase; 18-346]
1	CDS	370670	371944	-	GNKFHOJL_00315	6.3.4.4	COG0104	purA	Adenylosuccinate synthetase			F	Plays an important role in the de novo pathway of purine nucleotide biosynthesis. Catalyzes the first committed step in the biosynthesis of AMP from IMP	[PF00709: Adenylosuccinate synthetase; 5-417]	[G3DSA:3.90.170.10:FF:000001: Adenylosuccinate synthetase; 263-421];[G3DSA:1.10.300.10:FF:000001: Adenylosuccinate synthetase; 101-198]	[TIGR00184: purA: adenylosuccinate synthase; 5-418]	[MF_00011: Adenylosuccinate synthetase [purA].; 1-424]
1	CDS	371941	372429	-	GNKFHOJL_00316		COG0735	fur	Ferric uptake regulation protein			P	Belongs to the Fur family	[PF01475: Ferric uptake regulator family; 21-139]
1	CDS	372398	372568	-	GNKFHOJL_00317				hypothetical protein
1	CDS	372535	373203	-	GNKFHOJL_00318				hypothetical protein			L	Psort location Cytoplasmic, score 8.96	[PF08713: DNA alkylation repair enzyme; 36-148]
1	CDS	373431	375479	-	GNKFHOJL_00319				hypothetical protein			S	Peptidase family M49	[PF03571: Peptidase family M49; 474-611];[PF03571: Peptidase family M49; 241-468]
1	CDS	375642	376109	-	GNKFHOJL_00320			rhaR_1	HTH-type transcriptional activator RhaR			K	transcriptional regulator (AraC	[PF12833: Helix-turn-helix domain; 66-148]
1	CDS	376389	378200	+	GNKFHOJL_00321	3.6.4.12	COG0514	recQ_1	ATP-dependent DNA helicase RecQ			L	ATP-dependent DNA helicase	[PF00270: DEAD/DEAH box helicase; 16-172];[PF16124: RecQ zinc-binding; 335-391];[PF09382: RQC domain; 393-501];[PF00570: HRDC domain; 534-599];[PF00271: Helicase conserved C-terminal domain; 213-320]	[G3DSA:3.40.50.300:FF:002465: ATP-dependent DNA helicase RecQ; 197-330];[G3DSA:3.40.50.300:FF:000296: ATP-dependent DNA helicase RecQ; 1-196]	[TIGR00614: recQ_fam: ATP-dependent DNA helicase, RecQ family; 4-449];[TIGR01389: recQ: ATP-dependent DNA helicase RecQ; 3-602]
1	CDS	378206	379060	-	GNKFHOJL_00322	3.4.-.-		bepA_1	Beta-barrel assembly-enhancing protease			S	COG COG0457 FOG TPR repeat	[PF07719: Tetratricopeptide repeat; 130-161];[PF13181: Tetratricopeptide repeat; 241-269];[PF13181: Tetratricopeptide repeat; 96-128]
1	CDS	379074	380024	-	GNKFHOJL_00323	2.5.1.47		cysK	Cysteine synthase			E	Belongs to the cysteine synthase cystathionine beta- synthase family	[PF00291: Pyridoxal-phosphate dependent enzyme; 9-297]	[G3DSA:3.40.50.1100:FF:000003: Cystathionine beta-synthase; 44-154];[G3DSA:3.40.50.1100:FF:000118: Related to CYS4-cystathionine beta-synthase; 163-305]	[TIGR01139: cysK: cysteine synthase A; 9-308];[TIGR01136: cysKM: cysteine synthase; 9-308]
1	CDS	380562	382268	-	GNKFHOJL_00324	1.3.8.13		caiA	Crotonobetainyl-CoA reductase			C	Acyl-CoA dehydrogenase, C-terminal domain	[PF00441: Acyl-CoA dehydrogenase, C-terminal domain; 283-444];[PF12186: Acyl-CoA dehydrogenase C terminal; 452-563];[PF02771: Acyl-CoA dehydrogenase, N-terminal domain; 91-169];[PF02770: Acyl-CoA dehydrogenase, middle domain; 172-268]
1	CDS	382314	383162	-	GNKFHOJL_00325				hypothetical protein					[PF07661: MORN repeat variant; 113-130];[PF07661: MORN repeat variant; 133-153]
1	CDS	383186	384205	-	GNKFHOJL_00326	1.3.1.108	COG2025	carE	Caffeyl-CoA reductase-Etf complex subunit CarE			C	Psort location Cytoplasmic, score 8.96	[PF01012: Electron transfer flavoprotein domain; 5-193];[PF00766: Electron transfer flavoprotein FAD-binding domain; 215-295]
1	CDS	384210	385103	-	GNKFHOJL_00327	1.3.1.108	COG2086	carD	Caffeyl-CoA reductase-Etf complex subunit CarD			C	COG2086 Electron transfer flavoprotein beta subunit	[PF01012: Electron transfer flavoprotein domain; 27-204]
1	CDS	385333	385743	-	GNKFHOJL_00328				hypothetical protein			L	Bacterial DNA-binding protein	[PF18291: HU domain fused to wHTH, Ig, or Glycine-rich motif; 2-101]		[TIGR01201: HU_rel: putative DNA-binding protein; 8-123]
1	CDS	386145	388550	-	GNKFHOJL_00329				hypothetical protein
1	CDS	388654	389997	-	GNKFHOJL_00330				hypothetical protein
1	CDS	390103	390741	-	GNKFHOJL_00331				hypothetical protein
1	CDS	391451	392662	-	GNKFHOJL_00332	3.4.22.-	COG3579	pepE	Aminopeptidase E			E	Peptidase C1-like family	[PF03051: Peptidase C1-like family; 330-400];[PF03051: Peptidase C1-like family; 32-283]
1	CDS	393203	393364	+	GNKFHOJL_00333				hypothetical protein
1	CDS	393403	396474	+	GNKFHOJL_00334			susC_1	TonB-dependent receptor SusC			P	TonB-linked outer membrane protein, SusC RagA family	[PF13715: CarboxypepD_reg-like domain; 29-109];[PF00593: TonB dependent receptor; 442-1021];[PF07715: TonB-dependent Receptor Plug Domain; 117-226]		[TIGR04057: SusC_RagA_signa: TonB-dependent outer membrane receptor, SusC/RagA subfamily, signature region; 202-232];[TIGR04056: OMP_RagA_SusC: TonB-linked outer membrane protein, SusC/RagA family; 27-1023]
1	CDS	396494	398278	+	GNKFHOJL_00335				SusD-like protein P2			F	COG NOG27574 non supervised orthologous group	[PF14322: Starch-binding associating with outer membrane; 23-232];[PF07980: SusD family; 287-590]
1	CDS	398364	400262	+	GNKFHOJL_00336				hypothetical protein	GH32		G	Belongs to the glycosyl hydrolase 32 family	[PF08244: Glycosyl hydrolases family 32 C terminal; 473-627];[PF00251: Glycosyl hydrolases family 32 N-terminal domain; 166-465];[PF16352: Domain of unknown function (DUF4980); 58-165]	[G3DSA:2.115.10.20:FF:000002: Invertase 2; 155-473]
1	CDS	400279	401442	+	GNKFHOJL_00337				hypothetical protein			G	Transporter, major facilitator family protein	[PF07690: Major Facilitator Superfamily; 18-355]
1	CDS	401628	402515	+	GNKFHOJL_00338	2.7.1.11	COG0524	pfkB	ATP-dependent 6-phosphofructokinase			G	pfkB family	[PF00294: pfkB family carbohydrate kinase; 20-287]
1	CDS	402648	405401	+	GNKFHOJL_00339	2.7.13.3		rcsC_1	Sensor histidine kinase RcsC			T	ATPase histidine kinase DNA gyrase B HSP90 domain protein	[PF13407: Periplasmic binding protein domain; 37-286];[PF00512: His Kinase A (phospho-acceptor) domain; 417-479];[PF02518: Histidine kinase-, DNA gyrase B-, and HSP90-like ATPase; 527-632];[PF00072: Response regulator receiver domain; 672-782];[PF12833: Helix-turn-helix domain; 837-915]	[G3DSA:1.10.10.60:FF:000284: Two-component system sensor histidine kinase/response regulator; 808-917];[G3DSA:1.10.287.130:FF:000045: Two-component system sensor histidine kinase/response regulator; 398-481];[G3DSA:3.40.50.2300:FF:000138: Two-component system sensor histidine kinase/response regulator; 658-799]
1	CDS	405555	406031	-	GNKFHOJL_00340				hypothetical protein			S	Domain of unknown function (DUF4625)	[PF15418: Domain of unknown function (DUF4625); 20-149]
1	CDS	406028	408184	-	GNKFHOJL_00341			btuB_5	Vitamin B12 transporter BtuB			P	COG COG1629 Outer membrane receptor proteins, mostly Fe transport	[PF07715: TonB-dependent Receptor Plug Domain; 49-149];[PF00593: TonB dependent receptor; 278-707]
1	CDS	408373	408699	-	GNKFHOJL_00342				hypothetical protein			-	-
1	CDS	409253	409441	-	GNKFHOJL_00343				hypothetical protein			-	-
1	CDS	409537	413103	-	GNKFHOJL_00344	1.2.7.1	COG0674		Pyruvate:ferredoxin oxidoreductase			C	Oxidoreductase required for the transfer of electrons from pyruvate to flavodoxin	[PF17147: Pyruvate:ferredoxin oxidoreductase core domain II; 271-376];[PF01855: Pyruvate flavodoxin/ferredoxin oxidoreductase, thiamine diP-bdg; 24-249];[PF12838: 4Fe-4S dicluster domain; 690-755];[PF01558: Pyruvate ferredoxin/flavodoxin oxidoreductase; 427-609];[PF10371: Domain of unknown function; 628-679];[PF02775: Thiamine pyrophosphate enzyme, C-terminal TPP binding domain; 964-1076]	[G3DSA:3.40.50.970:FF:000012: Pyruvate:ferredoxin (Flavodoxin) oxidoreductase; 5-260];[G3DSA:4.10.780.10:FF:000002: Pyruvate:ferredoxin (Flavodoxin) oxidoreductase; 627-669];[G3DSA:3.40.50.920:FF:000007: Pyruvate:ferredoxin (Flavodoxin) oxidoreductase; 261-413];[G3DSA:3.40.50.970:FF:000041: Pyruvate:ferredoxin (Flavodoxin) oxidoreductase; 790-1180];[G3DSA:3.40.920.10:FF:000001: Pyruvate:ferredoxi…	[TIGR02176: pyruv_ox_red: pyruvate:ferredoxin (flavodoxin) oxidoreductase; 7-1178]
1	CDS	413134	414312	-	GNKFHOJL_00345				hypothetical protein			S	ATPase (AAA superfamily)	[PF13173: AAA domain; 31-154]
1	CDS	414494	415672	+	GNKFHOJL_00346				hypothetical protein			S	Psort location Cytoplasmic, score 8.96
1	CDS	415679	416842	-	GNKFHOJL_00347				hypothetical protein			I	Psort location CytoplasmicMembrane, score 10.00	[PF01757: Acyltransferase family; 17-363]
1	CDS	417098	418552	-	GNKFHOJL_00348				hypothetical protein			S	lipoprotein YddW precursor K01189	[PF02638: Glycosyl hydrolase-like 10; 25-309]
1	CDS	418659	420092	+	GNKFHOJL_00349				hypothetical protein			T	Psort location CytoplasmicMembrane, score 10.00	[PF02554: Carbon starvation protein CstA; 5-142];[PF02554: Carbon starvation protein CstA; 156-293];[PF13722: 5TM C-terminal transporter carbon starvation CstA; 315-433]
1	CDS	420089	420307	+	GNKFHOJL_00350				hypothetical protein			S	COG NOG34202 non supervised orthologous group
1	CDS	420294	420821	+	GNKFHOJL_00351				hypothetical protein			MU	COG NOG29365 non supervised orthologous group
1	CDS	420964	423759	-	GNKFHOJL_00352			uvrA_1	UvrABC system protein A			L	The UvrABC repair system catalyzes the recognition and processing of DNA lesions. UvrA is an ATPase and a DNA-binding protein. A damage recognition complex composed of 2 UvrA and 2 UvrB subunits scans DNA for abnormalities. When the presence of a lesion has been verified by UvrB, the UvrA molecules dissociate	[PF17755: UvrA DNA-binding domain; 291-354];[PF17760: UvrA interaction domain; 134-237]		[TIGR00630: uvra: excinuclease ABC subunit A; 7-907]
1	CDS	424245	425759	+	GNKFHOJL_00353				hypothetical protein			S	lipoprotein YddW precursor	[PF02638: Glycosyl hydrolase-like 10; 34-333]
1	CDS	425772	426320	-	GNKFHOJL_00354		COG2059	srpC_1	putative chromate transport protein			P	Psort location CytoplasmicMembrane, score 10.00	[PF02417: Chromate transporter; 4-178]
1	CDS	426348	426905	-	GNKFHOJL_00355		COG2059	srpC_2	putative chromate transport protein			P	Psort location CytoplasmicMembrane, score	[PF02417: Chromate transporter; 6-169]
1	CDS	426902	428704	-	GNKFHOJL_00356	2.7.13.3		rcsC_2	Sensor histidine kinase RcsC			T	Psort location CytoplasmicMembrane, score	[PF00072: Response regulator receiver domain; 346-456];[PF02518: Histidine kinase-, DNA gyrase B-, and HSP90-like ATPase; 180-290];[PF12833: Helix-turn-helix domain; 517-595];[PF00512: His Kinase A (phospho-acceptor) domain; 68-132]	[G3DSA:3.40.50.2300:FF:000138: Two-component system sensor histidine kinase/response regulator; 332-473];[G3DSA:1.10.10.60:FF:000284: Two-component system sensor histidine kinase/response regulator; 489-598];[G3DSA:3.30.565.10:FF:000037: Hybrid sensor histidine kinase/response regulator; 138-294]
1	CDS	428891	429091	+	GNKFHOJL_00357				hypothetical protein
1	CDS	429226	432933	-	GNKFHOJL_00358	6.3.5.3	COG0046	purL	Phosphoribosylformylglycinamidine synthase			F	Phosphoribosylformylglycinamidine synthase involved in the purines biosynthetic pathway. Catalyzes the ATP-dependent conversion of formylglycinamide ribonucleotide (FGAR) and glutamine to yield formylglycinamidine ribonucleotide (FGAM) and glutamate	[PF02769: AIR synthase related protein, C-terminal domain; 781-907];[PF02769: AIR synthase related protein, C-terminal domain; 380-533];[PF18072: Formylglycinamide ribonucleotide amidotransferase linker domain; 122-171];[PF18076: Formylglycinamide ribonucleotide amidotransferase N-terminal; 15-80];[PF13507: CobB/CobQ-like glutamine amidotransferase domain; 985-1229]	[G3DSA:3.30.1330.10:FF:000017: Phosphoribosylformylglycinamidine synthase; 165-368];[G3DSA:3.30.1330.10:FF:000016: Phosphoribosylformylglycinamidine synthase; 561-752];[G3DSA:3.90.650.10:FF:000018: Phosphoribosylformylglycinamidine synthase; 369-551];[G3DSA:3.40.50.880:FF:000055: Phosphoribosylformylglycinamidine synthase; 922-1230]		[MF_00419: Phosphoribosylformylglycinamidine synthase [purL].; 1-1230]
1	CDS	433681	434334	+	GNKFHOJL_00359				hypothetical protein			E	Psort location CytoplasmicMembrane, score 10.00	[PF01810: LysE type translocator; 19-204]
1	CDS	434366	434905	+	GNKFHOJL_00360				hypothetical protein			S	Psort location Cytoplasmic, score 8.96	[PF16271: Domain of unknown function (DUF4924); 1-177]
1	CDS	434955	435815	+	GNKFHOJL_00361	1.1.1.133	COG1091	rfbD	dTDP-4-dehydrorhamnose reductase			M	Catalyzes the reduction of dTDP-6-deoxy-L-lyxo-4- hexulose to yield dTDP-L-rhamnose	[PF04321: RmlD substrate binding domain; 1-282]		[TIGR01214: rmlD: dTDP-4-dehydrorhamnose reductase; 3-281]
1	CDS	435839	437404	+	GNKFHOJL_00362		COG4108	prfC	Peptide chain release factor 3			J	Increases the formation of ribosomal termination complexes and stimulates activities of RF-1 and RF-2. It binds guanine nucleotides and has strong preference for UGA stop codons. It may interact directly with the ribosome. The stimulation of RF- 1 and RF-2 is significantly reduced by GTP and GDP, but not by GMP	[PF16658: Class II release factor RF3, C-terminal domain; 379-506];[PF00009: Elongation factor Tu GTP binding domain; 6-270]	[G3DSA:3.40.50.300:FF:000542: Peptide chain release factor 3; 1-272];[G3DSA:3.30.70.3280:FF:000001: Peptide chain release factor 3; 382-521]	[TIGR00503: prfC: peptide chain release factor 3; 2-519];[TIGR00231: small_GTP: small GTP-binding protein domain; 10-156]	[MF_00072: Peptide chain release factor 3 [prfC].; 1-519]
1	CDS	437496	437666	+	GNKFHOJL_00363				hypothetical protein
1	CDS	438761	442246	+	GNKFHOJL_00364	6.1.1.5	COG0060	ileS	Isoleucine--tRNA ligase			J	amino acids such as valine, to avoid such errors it has two additional distinct tRNA(Ile)-dependent editing activities. One activity is designated as 'pretransfer' editing and involves the hydrolysis of activated Val-AMP. The other activity is designated 'posttransfer' editing and involves deacylation of mischarged Val-tRNA(Ile)	[PF00133: tRNA synthetases class I (I, L, M and V); 20-749];[PF08264: Anticodon-binding domain of tRNA ligase; 796-947];[PF19302: Domain of unknown function (DUF5915); 967-1160]	[G3DSA:3.40.50.620:FF:000205: Isoleucine--tRNA ligase; 379-749];[G3DSA:3.40.50.620:FF:000063: Isoleucine--tRNA ligase; 3-227]	[TIGR00392: ileS: isoleucine--tRNA ligase; 8-961]	[MF_02003: Isoleucine--tRNA ligase [ileS].; 3-1156]
1	CDS	442318	442698	+	GNKFHOJL_00365			dksA	RNA polymerase-binding transcription factor DksA			T	RNA polymerase-binding protein DksA	[PF01258: Prokaryotic dksA/traR C4-type zinc finger; 92-120]
1	CDS	442701	443333	+	GNKFHOJL_00366	3.4.23.36		lspA	Lipoprotein signal peptidase			MU	This protein specifically catalyzes the removal of signal peptides from prolipoproteins	[PF01252: Signal peptidase (SPase) II; 14-193]			[MF_00161: Lipoprotein signal peptidase [lspA].; 6-202]
1	CDS	443330	444292	+	GNKFHOJL_00367				hypothetical protein			S	COG NOG25370 non supervised orthologous group	[PF14129: Domain of unknown function (DUF4296); 27-108]
1	CDS	444324	444650	+	GNKFHOJL_00368				hypothetical protein			-	-
1	CDS	444601	445362	-	GNKFHOJL_00369	2.1.1.185		rlmB_1	23S rRNA (guanosine-2'-O-)-methyltransferase RlmB			J	RNA methyltransferase, TrmH	[PF00588: SpoU rRNA Methylase family; 104-243]
1	CDS	445427	447844	+	GNKFHOJL_00370			bamA_1	Outer membrane protein assembly factor BamA			M	Outer membrane protein, OMP85 family	[PF01103: Omp85 superfamily domain; 544-803]
1	CDS	448518	449687	+	GNKFHOJL_00371	6.3.4.21	COG1488	pncB	Nicotinate phosphoribosyltransferase			F	Catalyzes the synthesis of beta-nicotinate D- ribonucleotide from nicotinate and 5-phospho-D-ribose 1-phosphate at the expense of ATP	[PF04095: Nicotinate phosphoribosyltransferase (NAPRTase) family; 159-362];[PF17767: Nicotinate phosphoribosyltransferase (NAPRTase) N-terminal domain; 6-126]		[TIGR01514: NAPRTase: nicotinate phosphoribosyltransferase; 1-381]	[MF_00570: Nicotinate phosphoribosyltransferase [pncB].; 1-389]
1	CDS	449693	450277	-	GNKFHOJL_00372	2.5.1.17	COG2096	yvqK_1	Corrinoid adenosyltransferase			S	ATP cob(I)alamin adenosyltransferase	[PF01923: Cobalamin adenosyltransferase; 4-168]		[TIGR00636: PduO_Nterm: ATP:cob(I)alamin adenosyltransferase; 5-181]
1	CDS	450320	451723	-	GNKFHOJL_00373	6.3.5.11	COG1797	cbiA	Cobyrinate a%2Cc-diamide synthase			H	Catalyzes the ATP-dependent amidation of the two carboxylate groups at positions a and c of cobyrinate, using either L-glutamine or ammonia as the nitrogen source	[PF01656: CobQ/CobB/MinD/ParA nucleotide binding domain; 8-182];[PF07685: CobB/CobQ-like glutamine amidotransferase domain; 249-460]		[TIGR00379: cobB: cobyrinic acid a,c-diamide synthase; 8-394]
1	CDS	451837	453267	+	GNKFHOJL_00374			rapZ	RNase adapter protein RapZ			S	Psort location Cytoplasmic, score 8.96	[PF03668: P-loop ATPase protein family; 329-465];[PF01636: Phosphotransferase enzyme family; 20-255]
1	CDS	453273	454034	+	GNKFHOJL_00375	2.7.7.99	COG1208	murU	N-acetylmuramate alpha-1-phosphate uridylyltransferase			JM	COG1208 Nucleoside-diphosphate-sugar pyrophosphorylase involved in lipopolysaccharide biosynthesis translation initiation factor 2B, gamma epsilon subunits (eIF-2Bgamma eIF-2Bepsilon)	[PF00483: Nucleotidyl transferase; 2-241]
1	tRNA	454193	454266	-	GNKFHOJL_00376				tRNA-Gly(gcc)
1	tRNA	454275	454358	-	GNKFHOJL_00377				tRNA-Leu(gag)
1	tRNA	454400	454482	-	GNKFHOJL_00378				tRNA-Leu(cag)
1	tRNA	454509	454582	-	GNKFHOJL_00379				tRNA-Gly(gcc)
1	tRNA	454613	454695	-	GNKFHOJL_00380				tRNA-Leu(cag)
1	tRNA	454727	454800	-	GNKFHOJL_00381				tRNA-Gly(gcc)
1	CDS	454912	456051	-	GNKFHOJL_00382	4.1.1.96		nspC	Carboxynorspermidine/carboxyspermidine decarboxylase			E	Psort location Cytoplasmic, score 8.96	[PF00278: Pyridoxal-dependent decarboxylase, C-terminal sheet domain; 151-335]	[G3DSA:3.20.20.10:FF:000012: Carboxynorspermidine/carboxyspermidine decarboxylase; 16-242];[G3DSA:2.40.37.10:FF:000013: Carboxynorspermidine decarboxylase; 243-378]	[TIGR01047: nspC: carboxynorspermidine decarboxylase; 8-377]
1	CDS	456119	458428	-	GNKFHOJL_00383	3.6.4.12	COG0210	pcrA	ATP-dependent DNA helicase PcrA			L	DNA helicase	[PF00580: UvrD/REP helicase N-terminal domain; 8-276];[PF13361: UvrD-like helicase C-terminal domain; 283-626]
1	CDS	458553	459173	+	GNKFHOJL_00384	1.15.1.1	COG0605	sodB	Superoxide dismutase [Mn/Fe]			C	Destroys radicals which are normally produced within the cells and which are toxic to biological systems	[PF02777: Iron/manganese superoxide dismutases, C-terminal domain; 103-204];[PF00081: Iron/manganese superoxide dismutases, alpha-hairpin domain; 14-94]	[G3DSA:3.55.40.20:FF:000001: Superoxide dismutase; 96-206];[G3DSA:1.10.287.990:FF:000003: Superoxide dismutase; 32-93]
1	CDS	459340	459948	+	GNKFHOJL_00385	2.5.1.3		thiE_1	Thiamine-phosphate synthase			H	Thiamine monophosphate synthase TENI	[PF02581: Thiamine monophosphate synthase; 16-173]
1	CDS	459862	460041	-	GNKFHOJL_00386				hypothetical protein
1	CDS	460362	461177	+	GNKFHOJL_00387				hypothetical protein			S	COG NOG25193 non supervised orthologous group	[PF12712: Domain of unknown function (DUF3805); 8-158];[PF12713: Domain of unknown function (DUF3806); 182-267]
1	CDS	461230	463092	+	GNKFHOJL_00388		COG0488	ettA_1	Energy-dependent translational throttle protein EttA			S	ABC transporter, ATP-binding protein	[PF00005: ABC transporter; 15-174];[PF00005: ABC transporter; 322-457];[PF12848: ABC transporter; 213-286];[PF16326: ABC transporter C-terminal domain; 550-616]	[G3DSA:3.40.50.300:FF:000011: Putative ABC transporter ATP-binding component; 1-269];[G3DSA:3.40.50.300:FF:000183: ABC transporter ATP-binding protein yjjK; 270-541]
1	CDS	463492	464334	-	GNKFHOJL_00389	2.7.1.49	COG0351	thiD	Hydroxymethylpyrimidine/phosphomethylpyrimidine kinase			H	COG0351 Hydroxymethylpyrimidine phosphomethylpyrimidine kinase	[PF08543: Phosphomethylpyrimidine kinase; 12-268]	[G3DSA:3.40.1190.20:FF:000003: Phosphomethylpyrimidine kinase ThiD; 1-274]	[TIGR00097: HMP-P_kinase: hydroxymethylpyrimidine kinase/phosphomethylpyrimidine kinase; 5-270]
1	CDS	464366	464959	-	GNKFHOJL_00390	2.5.1.3		thiE_2	Thiamine-phosphate synthase			H	Thiamine monophosphate synthase	[PF02581: Thiamine monophosphate synthase; 5-173]
1	CDS	464967	465662	-	GNKFHOJL_00391		COG0476	moeZ	putative adenylyltransferase/sulfurtransferase MoeZ			H	involved in molybdopterin and thiamine biosynthesis family 2	[PF00899: ThiF family; 4-225]	[G3DSA:3.40.50.720:FF:000080: Thiazole biosynthesis adenylyltransferase ThiF; 1-231]
1	CDS	465679	466824	-	GNKFHOJL_00392	4.1.99.19	COG1060	thiH	2-iminoacetate synthase			C	Thiazole biosynthesis protein ThiH	[PF06968: Biotin and Thiamin Synthesis associated domain; 258-358]		[TIGR02351: thiH: thiazole biosynthesis protein ThiH; 2-368]
1	CDS	466843	468543	-	GNKFHOJL_00393	4.1.99.17	COG0422	thiC	Phosphomethylpyrimidine synthase			H	Catalyzes the synthesis of the hydroxymethylpyrimidine phosphate (HMP-P) moiety of thiamine from aminoimidazole ribotide (AIR) in a radical S-adenosyl-L-methionine (SAM)-dependent reaction	[PF01964: Radical SAM ThiC family; 126-553];[PF13667: ThiC-associated domain; 4-86]	[G3DSA:3.20.20.540:FF:000001: Phosphomethylpyrimidine synthase; 180-493]	[TIGR00190: thiC: phosphomethylpyrimidine synthase; 125-555]	[MF_00089: Phosphomethylpyrimidine synthase [thiC].; 125-558]
1	CDS	468970	469776	-	GNKFHOJL_00394	2.8.1.10	COG2022	thiG	Thiazole synthase			H	Catalyzes the rearrangement of 1-deoxy-D-xylulose 5- phosphate (DXP) to produce the thiazole phosphate moiety of thiamine. Sulfur is provided by the thiocarboxylate moiety of the carrier protein ThiS. In vitro, sulfur can be provided by H(2)S	[PF05690: Thiazole biosynthesis protein ThiG; 6-251]	[G3DSA:3.20.20.70:FF:000049: Thiazole synthase; 3-259]		[MF_00443: Thiazole synthase [thiG].; 3-257]
1	CDS	469817	470449	-	GNKFHOJL_00395	2.5.1.3	COG0352	thiE_3	Thiamine-phosphate synthase			H	Condenses 4-methyl-5-(beta-hydroxyethyl)thiazole monophosphate (THZ-P) and 2-methyl-4-amino-5-hydroxymethyl pyrimidine pyrophosphate (HMP-PP) to form thiamine monophosphate (TMP)	[PF02581: Thiamine monophosphate synthase; 6-187]		[TIGR00693: thiE: thiamine-phosphate diphosphorylase; 21-200]	[MF_00097: Thiamine-phosphate synthase [thiE].; 2-206]
1	CDS	470455	470652	-	GNKFHOJL_00396		COG2104	thiS	Sulfur carrier protein ThiS			H	thiamine biosynthesis protein ThiS	[PF02597: ThiS family; 6-65]		[TIGR01683: thiS: thiamine biosynthesis protein ThiS; 3-65]
1	CDS	471223	473382	-	GNKFHOJL_00397	3.4.14.-		dpp7_1	Dipeptidyl-peptidase 7			S	COG NOG06390 non supervised orthologous group	[PF10459: Peptidase S46; 19-718]
1	CDS	473517	475682	-	GNKFHOJL_00398	3.4.14.-		dpp7_2	Dipeptidyl-peptidase 7			E	COG NOG04781 non supervised orthologous group	[PF10459: Peptidase S46; 23-719]
1	CDS	475717	476949	-	GNKFHOJL_00399	1.1.99.-	COG0641	chuR	Anaerobic sulfatase-maturating enzyme			C	COG0641 Arylsulfatase regulator (Fe-S oxidoreductase)	[PF04055: Radical SAM superfamily; 18-187];[PF13353: 4Fe-4S single cluster domain; 22-139];[PF13186: Iron-sulfur cluster-binding domain; 286-342]		[TIGR04085: rSAM_more_4Fe4S: radical SAM additional 4Fe4S-binding SPASM domain; 282-370];[TIGR03942: sulfatase_rSAM: anaerobic sulfatase maturase; 13-389]
1	CDS	477140	477874	+	GNKFHOJL_00400				hypothetical protein			CO	Domain of unknown function (DUF4369)	[PF14289: Domain of unknown function (DUF4369); 26-116]
1	CDS	478065	479270	+	GNKFHOJL_00401				IS256 family transposase ISPeth4			L	COG3328 Transposase and inactivated derivatives	[PF00872: Transposase, Mutator family; 11-379]
1	CDS	479513	480241	-	GNKFHOJL_00402	1.97.1.4	COG1180	pflA	Pyruvate formate-lyase 1-activating enzyme			C	Activation of pyruvate formate-lyase under anaerobic conditions by generation of an organic free radical, using S- adenosylmethionine and reduced flavodoxin as cosubstrates to produce 5'-deoxy-adenosine	[PF04055: Radical SAM superfamily; 21-175];[PF13353: 4Fe-4S single cluster domain; 14-134]		[TIGR02493: PFLA: pyruvate formate-lyase 1-activating enzyme; 3-234]
1	CDS	480243	482471	-	GNKFHOJL_00403	2.3.1.54		pflB	Formate acetyltransferase			C	Psort location Cytoplasmic, score 9.97	[PF01228: Glycine radical; 617-723];[PF02901: Pyruvate formate lyase-like; 15-601]		[TIGR01255: pyr_form_ly_1: formate acetyltransferase; 6-742]
1	CDS	483506	484102	+	GNKFHOJL_00404		COG1739	yigZ	IMPACT family member YigZ			S	YigZ family	[PF01205: Uncharacterized protein family UPF0029; 20-125]
1	CDS	484326	485450	+	GNKFHOJL_00405				hypothetical protein			L	COG NOG26934 non supervised orthologous group	[PF09561: HpaII restriction endonuclease; 6-371]
1	CDS	485481	486062	+	GNKFHOJL_00406	1.-.-.-	COG0778	ydjA	Putative NAD(P)H nitroreductase YdjA			C	Nitroreductase family	[PF00881: Nitroreductase family; 9-167]
1	CDS	486066	486341	+	GNKFHOJL_00407				hypothetical protein			L	Methionine sulfoxide reductase
1	CDS	486962	487423	-	GNKFHOJL_00408			resA_2	Thiol-disulfide oxidoreductase ResA			O	Thioredoxin	[PF00085: Thioredoxin; 61-146]	[G3DSA:3.40.30.10:FF:000229: Thioredoxin (TRX); 27-151]
1	CDS	487452	487748	-	GNKFHOJL_00409			resA_3	Thiol-disulfide oxidoreductase ResA			O	Psort location Cytoplasmic, score	[PF00085: Thioredoxin; 6-95]	[G3DSA:3.40.30.10:FF:000001: Thioredoxin; 2-98]	[TIGR01068: thioredoxin: thioredoxin; 3-97]
1	CDS	488117	489004	-	GNKFHOJL_00410	2.3.1.39		fabD	Malonyl CoA-acyl carrier protein transacylase			I	malonyl CoA-acyl carrier protein transacylase	[PF00698: Acyl transferase domain; 4-283]	[G3DSA:3.30.70.250:FF:000001: Malonyl CoA-acyl carrier protein transacylase; 122-194]	[TIGR00128: fabD: malonyl CoA-acyl carrier protein transacylase; 2-287]
1	CDS	489051	489164	+	GNKFHOJL_00411				hypothetical protein
1	CDS	489371	489652	+	GNKFHOJL_00412				hypothetical protein			L	COG4584 Transposase and inactivated derivatives
1	CDS	489794	490450	+	GNKFHOJL_00413				hypothetical protein			L	COG COG1484 DNA replication protein	[PF01695: IstB-like ATP binding protein; 24-199]
1	CDS	491101	491301	+	GNKFHOJL_00414				hypothetical protein
1	CDS	491274	491537	+	GNKFHOJL_00415				hypothetical protein			-	-
1	CDS	491524	491637	+	GNKFHOJL_00416				hypothetical protein
1	CDS	491729	492028	+	GNKFHOJL_00417				hypothetical protein			S	Predicted Peptidoglycan domain	[PF09374: Predicted Peptidoglycan domain; 30-82]
1	CDS	492096	492650	+	GNKFHOJL_00418				hypothetical protein
1	CDS	492655	492795	+	GNKFHOJL_00419				hypothetical protein
1	tRNA	492918	493003	-	GNKFHOJL_00420				tRNA-Ser(tga)
1	CDS	493394	493648	-	GNKFHOJL_00421				hypothetical protein
1	CDS	493810	493947	-	GNKFHOJL_00422				hypothetical protein
1	tRNA	494043	494118	+	GNKFHOJL_00423				tRNA-Pro(tgg)
1	CDS	494611	494709	-	GNKFHOJL_00424				hypothetical protein
1	CDS	494728	494817	-	GNKFHOJL_00425				hypothetical protein
1	CDS	494835	495566	+	GNKFHOJL_00426				hypothetical protein			S	Psort location Cytoplasmic, score 8.96	[PF13483: Beta-lactamase superfamily domain; 2-207]
1	CDS	495590	496696	+	GNKFHOJL_00427				hypothetical protein			S	COG NOG25895 non supervised orthologous group	[PF14730: Domain of unknown function (DUF4468) with TBP-like fold; 44-135]
1	CDS	496747	497718	-	GNKFHOJL_00428				IS110 family transposase ISCaa14			L	Transposase IS116/IS110/IS902 family	[PF01548: Transposase; 4-143];[PF02371: Transposase IS116/IS110/IS902 family; 192-277]
1	CDS	497947	498327	+	GNKFHOJL_00429	4.4.1.5	COG0346	gloA	Lactoylglutathione lyase			E	Psort location Cytoplasmic, score 8.96	[PF00903: Glyoxalase/Bleomycin resistance protein/Dioxygenase superfamily; 7-121]
1	CDS	498538	498723	+	GNKFHOJL_00430				hypothetical protein			-	-
1	CDS	498720	499457	+	GNKFHOJL_00431	2.1.1.297		prmC_1	Release factor glutamine methyltransferase			H	Methyltransferase domain protein	[PF13649: Methyltransferase domain; 69-159]
1	CDS	499881	502802	-	GNKFHOJL_00432	3.6.4.12		rexB	ATP-dependent helicase/deoxyribonuclease subunit B			L	DNA-dependent ATPase I and helicase II	[PF12705: PD-(D/E)XK nuclease superfamily; 679-972]
1	CDS	502846	506151	-	GNKFHOJL_00433	3.1.11.5		recB	RecBCD enzyme subunit RecB			L	Belongs to the helicase family. UvrD subfamily	[PF00580: UvrD/REP helicase N-terminal domain; 7-453];[PF13361: UvrD-like helicase C-terminal domain; 739-835]
1	CDS	506349	506495	-	GNKFHOJL_00434				hypothetical protein
1	CDS	506661	507257	+	GNKFHOJL_00435				hypothetical protein			K	RNA polymerase sigma-70 factor, Bacteroides expansion family 1	[PF04542: Sigma-70 region 2; 31-94];[PF08281: Sigma-70, region 4; 127-179]		[TIGR02985: Sig70_bacteroi1: RNA polymerase sigma-70 factor, Bacteroides expansion family 1; 27-183];[TIGR02937: sigma70-ECF: RNA polymerase sigma factor, sigma-70 family; 27-182]
1	CDS	507283	508269	-	GNKFHOJL_00436	1.-.-.-			Oxidoreductase P35	GH109		S	Oxidoreductase, NAD-binding domain protein	[PF02894: Oxidoreductase family, C-terminal alpha/beta domain; 138-266];[PF01408: Oxidoreductase family, NAD-binding Rossmann fold; 6-126]
1	CDS	508296	508712	-	GNKFHOJL_00437		COG1188	hslR	Heat shock protein 15			J	COG1188 Ribosome-associated heat shock protein implicated in the recycling of the 50S subunit (S4 paralog)	[PF01479: S4 domain; 5-50]
1	CDS	508709	509272	-	GNKFHOJL_00438	3.1.1.29		pth	Peptidyl-tRNA hydrolase			J	The natural substrate for this enzyme may be peptidyl- tRNAs which drop off the ribosome during protein synthesis	[PF01195: Peptidyl-tRNA hydrolase; 4-185]	[G3DSA:3.40.50.1470:FF:000001: Peptidyl-tRNA hydrolase; 1-187]	[TIGR00447: pth: aminoacyl-tRNA hydrolase; 4-185]	[MF_00083: Peptidyl-tRNA hydrolase [pth].; 2-178]
1	CDS	509391	509981	-	GNKFHOJL_00439			rplY	50S ribosomal protein L25			J	This is one of the proteins that binds to the 5S RNA in the ribosome where it forms part of the central protuberance	[PF14693: Ribosomal protein TL5, C-terminal domain; 104-183];[PF01386: Ribosomal L25p family; 14-95]		[TIGR00731: bL25_bact_ctc: ribosomal protein bL25, Ctc-form; 14-181]	[MF_01334: 50S ribosomal protein L25 [rplY].; 9-185]
1	CDS	510117	510488	-	GNKFHOJL_00440				hypothetical protein			S	Psort location Cytoplasmic, score 8.96	[PF11680: Protein of unknown function (DUF3276); 1-123]
1	CDS	510675	510794	+	GNKFHOJL_00441				hypothetical protein
1	CDS	510766	511692	+	GNKFHOJL_00442			nusB	Transcription antitermination protein NusB			K	Involved in transcription antitermination. Required for transcription of ribosomal RNA (rRNA) genes. Binds specifically to the boxA antiterminator sequence of the ribosomal RNA (rrn) operons	[PF01029: NusB family; 199-296]		[TIGR01951: nusB: transcription antitermination factor NusB; 182-298]
1	CDS	511731	512063	+	GNKFHOJL_00443				hypothetical protein			U	COG1862 Preprotein translocase subunit YajC	[PF02699: Preprotein translocase subunit; 22-96]		[TIGR00739: yajC: preprotein translocase, YajC subunit; 23-98]
1	CDS	512081	513100	+	GNKFHOJL_00444				hypothetical protein			S	COG NOG14472 non supervised orthologous group	[PF07949: YbbR-like protein; 159-236]
1	CDS	513090	513710	+	GNKFHOJL_00445	2.7.1.24	COG0237	coaE	Dephospho-CoA kinase			H	Catalyzes the phosphorylation of the 3'-hydroxyl group of dephosphocoenzyme A to form coenzyme A	[PF01121: Dephospho-CoA kinase; 5-179]		[TIGR00152: TIGR00152: dephospho-CoA kinase; 5-178]	[MF_00376: Dephospho-CoA kinase [coaE].; 2-195]
1	CDS	513734	514234	+	GNKFHOJL_00446				hypothetical protein			S	COG NOG14473 non supervised orthologous group	[PF18347: Domain of unknown function (DUF5606); 25-70]
1	CDS	514410	514580	-	GNKFHOJL_00447				hypothetical protein
1	CDS	515034	516245	-	GNKFHOJL_00448	4.3.1.17	COG1760	sdaA	L-serine dehydratase 1			E	COG1760 L-serine deaminase	[PF03313: Serine dehydratase alpha chain; 151-397];[PF03315: Serine dehydratase beta chain; 3-71]	[G3DSA:3.30.1330.90:FF:000006: L-serine ammonia-lyase; 10-69]	[TIGR00720: sda_mono: L-serine ammonia-lyase; 75-398]
1	CDS	516276	518834	-	GNKFHOJL_00449	3.1.-.-		mutS2_2	Endonuclease MutS2			L	Endonuclease that is involved in the suppression of homologous recombination and may therefore have a key role in the control of bacterial genetic diversity	[PF01713: Smr domain; 777-851];[PF00488: MutS domain V; 352-533];[PF20297: MutS2 and Smr-associated SH3 domain; 700-739]	[G3DSA:3.30.1370.110:FF:000004: Endonuclease MutS2; 767-852];[G3DSA:3.40.50.300:FF:001531: Endonuclease MutS2; 308-622]		[MF_00092: Endonuclease MutS2 [mutS2].; 12-851]
1	tRNA	518923	519008	+	GNKFHOJL_00450				tRNA-Ser(tga)
1	CDS	519153	521771	-	GNKFHOJL_00451	3.6.4.12		rep	ATP-dependent DNA helicase Rep			L	UvrD/REP helicase N-terminal domain	[PF00580: UvrD/REP helicase N-terminal domain; 160-615];[PF13361: UvrD-like helicase C-terminal domain; 724-797]
1	CDS	521787	522446	-	GNKFHOJL_00452				hypothetical protein			-	-
1	CDS	522478	522975	-	GNKFHOJL_00453				hypothetical protein			-	-
1	CDS	523278	524681	-	GNKFHOJL_00454				hypothetical protein			L	Psort location Cytoplasmic, score 8.96
1	CDS	524899	525855	-	GNKFHOJL_00455	2.7.7.-		dG_1	DNA primase			L	Psort location Cytoplasmic, score 8.96	[PF13155: Toprim-like; 193-289]
1	CDS	526080	527156	-	GNKFHOJL_00456				hypothetical protein			T	AAA domain	[PF13481: AAA domain; 47-202]
1	CDS	527171	527437	-	GNKFHOJL_00457				hypothetical protein			S	Protein of unknown function (DUF3853)	[PF12964: Protein of unknown function (DUF3853); 1-83]
1	CDS	527703	528740	-	GNKFHOJL_00458				hypothetical protein			S	Psort location Cytoplasmic, score 8.96
1	CDS	528746	530044	-	GNKFHOJL_00459	3.1.-.-	COG4804	yhcG_1	Putative nuclease YhcG			S	Psort location Cytoplasmic, score 8.96	[PF17761: DUF1016 N-terminal domain; 131-234];[PF17761: DUF1016 N-terminal domain; 22-98];[PF06250: YhcG PDDEXK nuclease domain; 259-411]
1	CDS	530114	531454	-	GNKFHOJL_00460				hypothetical protein			L	Belongs to the 'phage' integrase family	[PF17293: Arm DNA-binding domain; 42-122];[PF13102: Phage integrase SAM-like domain; 144-238];[PF00589: Phage integrase family; 254-432]
1	CDS	532141	535449	+	GNKFHOJL_00461			susC_2	TonB-dependent receptor SusC			P	TonB-linked outer membrane protein, SusC RagA family	[PF07715: TonB-dependent Receptor Plug Domain; 212-335];[PF00593: TonB dependent receptor; 498-1098];[PF07660: Secretin and TonB N terminus short domain; 62-111];[PF13715: CarboxypepD_reg-like domain; 122-202]	[G3DSA:2.60.40.1120:FF:000003: Outer membrane protein Omp121; 121-191]	[TIGR04056: OMP_RagA_SusC: TonB-linked outer membrane protein, SusC/RagA family; 120-1101];[TIGR04057: SusC_RagA_signa: TonB-dependent outer membrane receptor, SusC/RagA subfamily, signature region; 311-341]
1	CDS	535474	537084	+	GNKFHOJL_00462				hypothetical protein			H	Susd and RagB outer membrane lipoprotein	[PF12741: Susd and RagB outer membrane lipoprotein; 31-531]
1	CDS	537094	538230	+	GNKFHOJL_00463				hypothetical protein			G	Putative glycoside hydrolase Family 18, chitinase_18	[PF16141: Putative glycoside hydrolase Family 18, chitinase_18; 73-216]
1	CDS	538249	539493	+	GNKFHOJL_00464				hypothetical protein			S	Concanavalin A-like lectin/glucanases superfamily	[PF13385: Concanavalin A-like lectin/glucanases superfamily; 224-343];[PF08522: Domain of unknown function (DUF1735); 37-162]
1	CDS	539539	540705	+	GNKFHOJL_00465				hypothetical protein			-	-
1	CDS	540798	541196	-	GNKFHOJL_00466				hypothetical protein
1	CDS	541289	543280	-	GNKFHOJL_00467	3.5.99.6		gB_1	Glucosamine-6-phosphate deaminase			G	Psort location Cytoplasmic, score 8.96	[PF01182: Glucosamine-6-phosphate isomerases/6-phosphogluconolactonase; 43-268];[PF02585: GlcNAc-PI de-N-acetylase; 382-558]
1	CDS	543815	546163	-	GNKFHOJL_00468	2.4.1.129		mtgA_1	Biosynthetic peptidoglycan transglycosylase	GT51		M	COG4953 Membrane carboxypeptidase penicillin-binding protein PbpC	[PF00912: Transglycosylase; 71-227];[PF00905: Penicillin binding protein transpeptidase domain; 305-558];[PF06832: Penicillin-Binding Protein C-terminus Family; 689-774]		[TIGR02073: PBP_1c: penicillin-binding protein 1C; 39-779]
1	CDS	546173	551782	-	GNKFHOJL_00469				hypothetical protein			S	COG2373 Large extracellular alpha-helical protein	[PF07703: Alpha-2-macroglobulin bait region domain; 1002-1144];[PF17973: Bacterial Alpha-2-macroglobulin MG10 domain; 1737-1853];[PF01835: MG2 domain; 639-729];[PF00207: Alpha-2-macroglobulin family; 1219-1294];[PF17972: Bacterial Alpha-2-macroglobulin MG5 domain; 737-849];[PF11974: Bacterial alpha-2-macroglobulin MG3 domain; 538-632];[PF17962: Bacterial macroglobulin domain 6; 873-983]
1	CDS	551796	552581	-	GNKFHOJL_00470	3.5.1.3		yafV	Omega-amidase YafV			S	hydrolase, carbon-nitrogen family	[PF00795: Carbon-nitrogen hydrolase; 2-246]	[G3DSA:3.60.110.10:FF:000004: Carbon-nitrogen hydrolase; 1-261]
1	CDS	552602	553156	-	GNKFHOJL_00471				hypothetical protein			I	Acyltransferase	[PF01553: Acyltransferase; 27-137]
1	CDS	553165	553434	-	GNKFHOJL_00472				hypothetical protein			S	COG NOG23371 non supervised orthologous group
1	CDS	553975	554262	+	GNKFHOJL_00473				hypothetical protein
1	CDS	554259	554564	+	GNKFHOJL_00474				hypothetical protein
1	CDS	554779	555441	+	GNKFHOJL_00475			nusG_1	Transcription termination/antitermination protein NusG			K	Transcription termination factor nusG	[PF02357: Transcription termination factor nusG; 37-123]
1	CDS	555457	556035	+	GNKFHOJL_00476	5.1.3.13	COG1898	rfbC_1	dTDP-4-dehydrorhamnose 3%2C5-epimerase			G	Catalyzes the epimerization of the C3' and C5'positions of dTDP-6-deoxy-D-xylo-4-hexulose, forming dTDP-6-deoxy-L-lyxo-4- hexulose	[PF00908: dTDP-4-dehydrorhamnose 3,5-epimerase; 5-176]		[TIGR01221: rmlC: dTDP-4-dehydrorhamnose 3,5-epimerase; 3-177]
1	CDS	556117	557454	+	GNKFHOJL_00477	1.1.1.22	COG1004	ugd	UDP-glucose 6-dehydrogenase			C	Belongs to the UDP-glucose GDP-mannose dehydrogenase family	[PF03721: UDP-glucose/GDP-mannose dehydrogenase family, NAD binding domain; 8-180];[PF00984: UDP-glucose/GDP-mannose dehydrogenase family, central domain; 231-320]		[TIGR03026: NDP-sugDHase: nucleotide sugar dehydrogenase; 8-434]
1	CDS	557757	559277	+	GNKFHOJL_00478				hypothetical protein			S	Polysaccharide biosynthesis protein	[PF01943: Polysaccharide biosynthesis protein; 10-286]
1	CDS	559274	560515	+	GNKFHOJL_00479	7.1.1.-		ndhI	NAD(P)H-quinone oxidoreductase subunit I%2C chloroplastic			C	Coenzyme F420 hydrogenase/dehydrogenase, beta subunit C terminus	[PF04432: Coenzyme F420 hydrogenase/dehydrogenase, beta subunit C terminus; 152-330]
1	CDS	560496	561653	+	GNKFHOJL_00480				hypothetical protein			S	COG NOG11144 non supervised orthologous group	[PF04230: Polysaccharide pyruvyl transferase; 19-323]
1	CDS	561725	563179	+	GNKFHOJL_00481				hypothetical protein
1	CDS	563234	564262	+	GNKFHOJL_00482				hypothetical protein
1	CDS	564273	564383	+	GNKFHOJL_00483				hypothetical protein
1	CDS	564530	565618	+	GNKFHOJL_00484		COG0662	algA	Alginate biosynthesis protein AlgA			M	Mannose-1-phosphate guanylyltransferase	[PF00483: Nucleotidyl transferase; 7-296]	[G3DSA:3.90.550.10:FF:000046: Mannose-1-phosphate guanylyltransferase (GDP); 4-362]
1	CDS	565629	566753	+	GNKFHOJL_00485				hypothetical protein					[PF13692: Glycosyl transferases group 1; 198-335];[PF13439: Glycosyltransferase Family 4; 66-170]
1	CDS	566884	567093	+	GNKFHOJL_00486				hypothetical protein
1	CDS	567219	567353	-	GNKFHOJL_00487				hypothetical protein
1	CDS	567560	568351	+	GNKFHOJL_00488	2.4.2.53		arnC	Undecaprenyl-phosphate 4-deoxy-4-formamido-L-arabinose transferase	GT2		M	Glycosyltransferase like family 2	[PF00535: Glycosyl transferase family 2; 8-131]
1	CDS	568526	570151	+	GNKFHOJL_00489				hypothetical protein
1	CDS	570519	571196	+	GNKFHOJL_00490	3.5.1.103		mshB	1D-myo-inositol 2-acetamido-2-deoxy-alpha-D-glucopyranoside deacetylase			S	GlcNAc-PI de-N-acetylase	[PF02585: GlcNAc-PI de-N-acetylase; 4-123]
1	CDS	571240	572376	+	GNKFHOJL_00491				hypothetical protein			F	Involved in the de novo purine biosynthesis. Catalyzes the transfer of formate to 5-phospho-ribosyl-glycinamide (GAR), producing 5-phospho-ribosyl-N-formylglycinamide (FGAR). Formate is provided by PurU via hydrolysis of 10-formyl-tetrahydrofolate
1	CDS	572380	573276	+	GNKFHOJL_00492	5.1.3.26	COG0451	gnu	N-acetyl-alpha-D-glucosaminyl-diphospho-ditrans%2Coctacis-undecaprenol 4-epimerase			M	to Edwardsiella ictaluri UDP-glucose 4-epimerase WbeIT SWALL Q937X6 (EMBL AY057452) (323 aa) fasta scores E()	[PF01370: NAD dependent epimerase/dehydratase family; 5-215]
1	CDS	573310	573408	+	GNKFHOJL_00493				hypothetical protein
1	CDS	573566	573949	-	GNKFHOJL_00494				hypothetical protein
1	CDS	574031	574423	+	GNKFHOJL_00495				hypothetical protein			E	ATP-grasp
1	CDS	574550	574858	+	GNKFHOJL_00496				hypothetical protein
1	CDS	575008	575436	+	GNKFHOJL_00497				hypothetical protein			L	Cupin 2, conserved barrel domain protein	[PF19480: Domain of unknown function (DUF6016); 5-140]		[TIGR04366: cupin_WbuC: cupin fold metalloprotein, WbuC family; 5-81]
1	CDS	575632	578094	+	GNKFHOJL_00498	6.1.1.20	COG0072	pheT	Phenylalanine--tRNA ligase beta subunit			J	Psort location Cytoplasmic, score	[PF03484: tRNA synthetase B5 domain; 418-484];[PF03483: B3/4 domain; 225-398];[PF03147: Ferredoxin-fold anticodon binding domain; 727-820];[PF01588: Putative tRNA binding domain; 48-151];[PF17759: Phenylalanyl tRNA synthetase beta chain CLM domain; 489-708]	[G3DSA:3.50.40.10:FF:000001: Phenylalanine--tRNA ligase beta subunit; 209-410];[G3DSA:2.40.50.140:FF:000045: Phenylalanine--tRNA ligase beta subunit; 42-160];[G3DSA:3.30.70.380:FF:000001: Phenylalanine--tRNA ligase beta subunit; 728-820]	[TIGR00472: pheT_bact: phenylalanine--tRNA ligase, beta subunit; 1-820]	[MF_00283: Phenylalanine--tRNA ligase beta subunit [pheT].; 1-814]
1	CDS	578139	578876	+	GNKFHOJL_00499		COG0217		putative transcriptional regulatory protein			K	Transcriptional regulatory protein	[PF01709: Transcriptional regulator; 5-238]	[G3DSA:1.10.10.200:FF:000004: Probable transcriptional regulatory protein BSBG_02618; 21-77]	[TIGR01033: TIGR01033: DNA-binding regulatory protein, YebC/PmpR family; 2-239]	[MF_00693: Probable transcriptional regulatory protein YebC [yebC].; 1-240]
1	CDS	578876	579121	+	GNKFHOJL_00500				hypothetical protein			S	Psort location Cytoplasmic, score 8.96	[PF12637: TSCPD domain; 5-78]		[TIGR03905: TIGR03905_4_Cys: uncharacterized protein TIGR03905; 3-79]
1	CDS	579437	580702	+	GNKFHOJL_00501		COG1914	mntH	Divalent metal cation transporter MntH			P	Metal ion transporter, metal ion (Mn2 Fe2 ) transporter (Nramp) family	[PF01566: Natural resistance-associated macrophage protein; 42-394]
1	CDS	580732	581496	+	GNKFHOJL_00502	3.1.11.2	COG0708	exoA	Exodeoxyribonuclease			L	Psort location Cytoplasmic, score 9.97	[PF03372: Endonuclease/Exonuclease/phosphatase family; 5-229]	[G3DSA:3.60.10.10:FF:000026: Exodeoxyribonuclease III; 1-253]	[TIGR00633: xth: exodeoxyribonuclease III (xth); 1-252];[TIGR00195: exoDNase_III: exodeoxyribonuclease III; 1-252]
1	CDS	581496	581960	+	GNKFHOJL_00503				hypothetical protein			S	COG NOG16874 non supervised orthologous group	[PF09719: Putative redox-active protein (C_GCAxxG_C_C); 19-148]		[TIGR01909: C_GCAxxG_C_C: C_GCAxxG_C_C family protein; 19-147]
1	CDS	582112	582312	+	GNKFHOJL_00504				hypothetical protein			S	COG NOG33517 non supervised orthologous group	[PF10771: Winged helix-turn-helix domain (DUF2582); 1-65]
1	CDS	582436	584217	+	GNKFHOJL_00505	3.6.5.-		lepA	Elongation factor 4			M	Required for accurate and efficient protein synthesis under certain stress conditions. May act as a fidelity factor of the translation reaction, by catalyzing a one-codon backward translocation of tRNAs on improperly translocated ribosomes. Back- translocation proceeds from a post-translocation (POST) complex to a pre-translocation (PRE) complex, thus giving elongation factor G a second chance to…	[PF06421: GTP-binding protein LepA C-terminus; 485-591];[PF00009: Elongation factor Tu GTP binding domain; 3-178];[PF00679: Elongation factor G C-terminus; 396-483];[PF03144: Elongation factor Tu domain 2; 203-272]	[G3DSA:3.30.70.2570:FF:000001: Translation factor GUF1, mitochondrial; 477-551];[G3DSA:2.40.30.10:FF:000015: Translation factor GUF1, mitochondrial; 183-281];[G3DSA:3.30.70.240:FF:000007: Translation factor GUF1, mitochondrial; 365-475];[G3DSA:3.30.70.870:FF:000004: Translation factor GUF1, mitochondrial; 283-364];[G3DSA:3.40.50.300:FF:000078: Elongation factor 4; 1-182]	[TIGR00231: small_GTP: small GTP-binding protein domain; 5-170];[TIGR01393: lepA: elongation factor 4; 3-593]	[MF_00071: Elongation factor 4 [lepA].; 1-593]
1	CDS	584298	585482	+	GNKFHOJL_00506				hypothetical protein			P	Psort location CytoplasmicMembrane, score
1	CDS	585539	586876	+	GNKFHOJL_00507		COG3004	nhaA	Na(+)/H(+) antiporter NhaA			P	) H( ) antiporter that extrudes sodium in exchange for external protons	[PF06965: Na+/H+ antiporter 1; 16-429]		[TIGR00773: NhaA: Na+/H+ antiporter NhaA; 19-429]	[MF_01844: Na(+)/H(+) antiporter NhaA [nhaA].; 7-438]
1	CDS	586985	588295	-	GNKFHOJL_00508				hypothetical protein			S	RmuC domain protein	[PF02646: RmuC family; 115-418]
1	CDS	588329	589312	-	GNKFHOJL_00509	3.4.11.18			Methionine aminopeptidase 1%2C mitochondrial			E	Psort location Cytoplasmic, score	[PF00557: Metallopeptidase family M24; 90-319]		[TIGR00500: met_pdase_I: methionine aminopeptidase, type I; 82-327]	[MF_01974: Methionine aminopeptidase [map].; 80-327]
1	CDS	589346	589993	-	GNKFHOJL_00510				hypothetical protein			L	Psort location Cytoplasmic, score 8.96	[PF18291: HU domain fused to wHTH, Ig, or Glycine-rich motif; 2-131]		[TIGR01201: HU_rel: putative DNA-binding protein; 1-192]
1	CDS	590466	590879	+	GNKFHOJL_00511				hypothetical protein			-	-
1	CDS	590939	591850	-	GNKFHOJL_00512	5.4.99.23	COG0564	rluD_1	Ribosomal large subunit pseudouridine synthase D			J	Responsible for synthesis of pseudouridine from uracil	[PF00849: RNA pseudouridylate synthase; 95-244]		[TIGR00005: rluA_subfam: pseudouridine synthase, RluA family; 23-299]
1	CDS	591871	593403	-	GNKFHOJL_00513	2.1.1.189	COG2265	rlmCD	23S rRNA (uracil-C(5))-methyltransferase RlmCD			H	Belongs to the class I-like SAM-binding methyltransferase superfamily. RNA M5U methyltransferase family	[PF05958: tRNA (Uracil-5-)-methyltransferase; 323-499];[PF01938: TRAM domain; 43-91]	[G3DSA:3.40.50.150:FF:000009: 23S rRNA (Uracil(1939)-C(5))-methyltransferase RlmD; 294-495]	[TIGR00479: rumA: 23S rRNA (uracil-5-)-methyltransferase RumA; 50-493]
1	CDS	593522	596248	+	GNKFHOJL_00514	2.7.9.1	COG0574	ppdK	Pyruvate%2C phosphate dikinase			G	Belongs to the PEP-utilizing enzyme family	[PF01326: Pyruvate phosphate dikinase, AMP/ATP-binding domain; 22-390];[PF00391: PEP-utilising enzyme, mobile domain; 456-537];[PF02896: PEP-utilising enzyme, PEP-binding domain; 551-903]		[TIGR01828: pyru_phos_dikin: pyruvate, phosphate dikinase; 3-904]
1	CDS	596689	598986	+	GNKFHOJL_00515	3.1.11.5		recD_2	RecBCD enzyme subunit RecD			L	Psort location Cytoplasmic, score 8.96	[PF05970: PIF1-like helicase; 11-213];[PF00570: HRDC domain; 687-751]	[G3DSA:3.40.50.300:FF:001498: ATP-dependent DNA helicase; 2-182]
1	CDS	599239	599787	-	GNKFHOJL_00516				hypothetical protein			S	COG NOG28927 non supervised orthologous group
1	CDS	600127	600852	-	GNKFHOJL_00517			mprA_2	Response regulator MprA			K	COG0745 Response regulators consisting of a CheY-like receiver domain and a winged-helix DNA-binding domain	[PF00072: Response regulator receiver domain; 6-115];[PF00486: Transcriptional regulatory protein, C terminal; 163-236]	[G3DSA:3.40.50.2300:FF:000001: DNA-binding response regulator PhoB; 3-83]
1	CDS	600919	602379	-	GNKFHOJL_00518	2.7.-.-		sasA_2	Adaptive-response sensory-kinase SasA			T	ATPase histidine kinase DNA gyrase B HSP90 domain protein	[PF00512: His Kinase A (phospho-acceptor) domain; 260-324];[PF02518: Histidine kinase-, DNA gyrase B-, and HSP90-like ATPase; 374-485]	[G3DSA:3.30.565.10:FF:000006: Sensor histidine kinase WalK; 333-486]
1	CDS	602656	604797	+	GNKFHOJL_00519				hypothetical protein			P	Psort location OuterMembrane, score	[PF14905: Outer membrane protein beta-barrel family; 315-694]
1	CDS	605031	606209	+	GNKFHOJL_00520			resA_4	Thiol-disulfide oxidoreductase ResA			CO	Thioredoxin	[PF13905: Thioredoxin-like; 280-370]
1	CDS	606388	606621	+	GNKFHOJL_00521				hypothetical protein
1	CDS	606639	607919	-	GNKFHOJL_00522	2.1.2.1		glyA	Serine hydroxymethyltransferase			E	Catalyzes the reversible interconversion of serine and glycine with tetrahydrofolate (THF) serving as the one-carbon carrier. This reaction serves as the major source of one-carbon groups required for the biosynthesis of purines, thymidylate, methionine, and other important biomolecules. Also exhibits THF- independent aldolase activity toward beta-hydroxyamino acids, producing glycine and aldehyd…	[PF00464: Serine hydroxymethyltransferase; 3-394]	[G3DSA:3.40.640.10:FF:000001: Serine hydroxymethyltransferase; 29-286]		[MF_00051: Serine hydroxymethyltransferase [glyA].; 1-425]
1	CDS	608025	608783	-	GNKFHOJL_00523				hypothetical protein			S	COG NOG27381 non supervised orthologous group	[PF13568: Outer membrane protein beta-barrel domain; 37-218]
1	CDS	608808	609380	-	GNKFHOJL_00524			flr	Flavoredoxin			S	COG COG1853 Conserved protein domain typically associated with flavoprotein oxygenases, DIM6 NTAB family	[PF01613: Flavin reductase like domain; 12-173]
1	CDS	609389	609853	-	GNKFHOJL_00525		COG1781	pyrI	Aspartate carbamoyltransferase regulatory chain			F	Involved in allosteric regulation of aspartate carbamoyltransferase	[PF01948: Aspartate carbamoyltransferase regulatory chain, allosteric domain; 9-99];[PF02748: Aspartate carbamoyltransferase regulatory chain, metal binding domain; 105-151]		[TIGR00240: ATCase_reg: aspartate carbamoyltransferase, regulatory subunit; 7-152]	[MF_00002: Aspartate carbamoyltransferase regulatory chain [pyrI].; 6-153]
1	CDS	609888	610826	-	GNKFHOJL_00526	2.1.3.2	COG0540	pyrB	Aspartate carbamoyltransferase catalytic subunit			F	Belongs to the ATCase OTCase family	[PF02729: Aspartate/ornithine carbamoyltransferase, carbamoyl-P binding domain; 4-141];[PF00185: Aspartate/ornithine carbamoyltransferase, Asp/Orn binding domain; 149-297]	[G3DSA:3.40.50.1370:FF:000002: Aspartate carbamoyltransferase 2; 132-287];[G3DSA:3.40.50.1370:FF:000001: Aspartate carbamoyltransferase; 5-131]	[TIGR00670: asp_carb_tr: aspartate carbamoyltransferase; 4-299]	[MF_00001: Aspartate carbamoyltransferase [pyrB].; 3-302]
1	CDS	611023	611205	+	GNKFHOJL_00527				hypothetical protein
1	CDS	611192	613420	+	GNKFHOJL_00528		COG5009	mrcA	Penicillin-binding protein 1A	GT51		M	COG5009 Membrane carboxypeptidase penicillin-binding protein	[PF00912: Transglycosylase; 23-204];[PF00905: Penicillin binding protein transpeptidase domain; 417-656]
1	CDS	613424	613801	+	GNKFHOJL_00529				hypothetical protein			H	COG NOG22185 non supervised orthologous group	[PF01288: 7,8-dihydro-6-hydroxymethylpterin-pyrophosphokinase (HPPK); 5-120]
1	CDS	613866	614621	+	GNKFHOJL_00530	2.7.7.38	COG1212	kpsU	3-deoxy-manno-octulosonate cytidylyltransferase			H	Activates KDO (a required 8-carbon sugar) for incorporation into bacterial lipopolysaccharide in Gram-negative bacteria	[PF02348: Cytidylyltransferase; 5-220]	[G3DSA:3.90.550.10:FF:000011: 3-deoxy-manno-octulosonate cytidylyltransferase; 1-247]	[TIGR00466: kdsB: 3-deoxy-D-manno-octulosonate cytidylyltransferase; 1-240]	[MF_00057: 8-amino-3,8-dideoxy-manno-octulosonate cytidylyltransferase [kdsB].; 1-247]
1	CDS	614637	615926	+	GNKFHOJL_00531				hypothetical protein			S	Peptidase M16 inactive domain	[PF05193: Peptidase M16 inactive domain; 182-358];[PF00675: Insulinase (Peptidase family M16); 64-144]
1	CDS	615997	617169	+	GNKFHOJL_00532				hypothetical protein					[PF02493: MORN repeat; 306-327];[PF02493: MORN repeat; 214-236];[PF02493: MORN repeat; 283-304];[PF02493: MORN repeat; 145-166];[PF02493: MORN repeat; 352-364];[PF02493: MORN repeat; 191-212];[PF02493: MORN repeat; 329-351];[PF02493: MORN repeat; 237-258];[PF02493: MORN repeat; 53-74];[PF02493: MORN repeat; 260-281];[PF02493: MORN repeat; 122-144];[PF02493: MORN repeat; 76-96];[PF02493: MORN repe…	[G3DSA:2.20.110.10:FF:000002: Phosphatidylinositol 4-phosphate 5-kinase 8; 58-104]
1	CDS	618354	618788	+	GNKFHOJL_00533				hypothetical protein			S	COG NOG32529 non supervised orthologous group
1	CDS	618769	620094	+	GNKFHOJL_00534				hypothetical protein			S	Phosphoadenosine phosphosulfate reductase family	[PF11922: Domain of unknown function (DUF3440); 240-419];[PF01507: Phosphoadenosine phosphosulfate reductase family; 31-237]
1	CDS	620091	620609	+	GNKFHOJL_00535		COG1475	ybdM	putative protein YbdM			K	Psort location Cytoplasmic, score	[PF02195: ParB/Sulfiredoxin domain; 17-110]
1	CDS	620719	620850	+	GNKFHOJL_00536				hypothetical protein
1	CDS	621147	621395	+	GNKFHOJL_00537				hypothetical protein
1	rRNA	621859	623384	+	GNKFHOJL_00538				16S ribosomal RNA
1	tRNA	623511	623586	+	GNKFHOJL_00539				tRNA-Ile(gat)
1	tRNA	623594	623671	+	GNKFHOJL_00540				tRNA-Ala(tgc)
1	rRNA	623785	626668	+	GNKFHOJL_00541				23S ribosomal RNA
1	rRNA	626771	626876	+	GNKFHOJL_00542				5S ribosomal RNA
1	CDS	628206	628796	+	GNKFHOJL_00543			atpE	V-type proton ATPase subunit E			C	COG NOG11642 non supervised orthologous group
1	CDS	628807	629646	+	GNKFHOJL_00544				hypothetical protein			C	Protein of unknown function (DUF2764)	[PF10962: Protein of unknown function (DUF2764); 1-271]
1	CDS	629665	631419	+	GNKFHOJL_00545	7.2.2.1		ntpA	V-type sodium ATPase catalytic subunit A			C	Produces ATP from ADP in the presence of a proton gradient across the membrane. The V-type alpha chain is a catalytic subunit	[PF00006: ATP synthase alpha/beta family, nucleotide-binding domain; 215-436];[PF02874: ATP synthase alpha/beta family, beta-barrel domain; 16-71];[PF16886: ATPsynthase alpha/beta subunit N-term extension; 87-205]	[G3DSA:3.40.50.300:FF:000675: V-type ATP synthase alpha chain; 179-435];[G3DSA:2.30.30.650:FF:000001: V-type ATP synthase alpha chain; 26-74]		[MF_00309: V-type ATP synthase alpha chain [atpA].; 2-582]
1	CDS	631568	632896	+	GNKFHOJL_00546			ntpB	V-type sodium ATPase subunit B			C	ATP synthase alpha beta family, nucleotide-binding domain protein	[PF02874: ATP synthase alpha/beta family, beta-barrel domain; 37-72];[PF00006: ATP synthase alpha/beta family, nucleotide-binding domain; 128-323]
1	CDS	632932	633537	+	GNKFHOJL_00547			atpD	V-type ATP synthase subunit D			C	Psort location Cytoplasmic, score 8.96	[PF01813: ATP synthase subunit D; 11-190]
1	CDS	633534	635360	+	GNKFHOJL_00548				hypothetical protein			C	Belongs to the V-ATPase 116 kDa subunit family	[PF01496: V-type ATPase 116kDa subunit family; 516-604];[PF01496: V-type ATPase 116kDa subunit family; 184-347]
1	CDS	635394	635813	+	GNKFHOJL_00549			ntpK	V-type sodium ATPase subunit K			C	COG COG0636 F0F1-type ATP synthase, subunit c Archaeal vacuolar-type H -ATPase, subunit K	[PF00137: ATP synthase subunit C; 8-66];[PF00137: ATP synthase subunit C; 80-138]
1	CDS	636272	637933	+	GNKFHOJL_00550	2.4.1.21		glgA_2	Glycogen synthase	GT3		G	Starch synthase	[PF05693: Glycogen synthase; 13-345];[PF05693: Glycogen synthase; 371-548]
1	CDS	637964	640528	+	GNKFHOJL_00551	2.4.1.1	COG0058	glgP	Glycogen phosphorylase	GT35		G	COG0058 Glucan phosphorylase	[PF11897: Protein of unknown function (DUF3417); 22-123];[PF00343: Carbohydrate phosphorylase; 275-623]		[TIGR02094: more_P_ylases: alpha-glucan phosphorylases; 110-711]
1	CDS	640795	641163	-	GNKFHOJL_00552				hypothetical protein			S	Protein of unknown function (DUF2023)	[PF09633: Protein of unknown function (DUF2023); 14-114]
1	CDS	641212	641718	-	GNKFHOJL_00553		COG0716	fldA	Flavodoxin 1			C	Low-potential electron donor to a number of redox enzymes	[PF00258: Flavodoxin; 6-160]		[TIGR01752: flav_long: flavodoxin; 3-167]
1	CDS	642341	643789	-	GNKFHOJL_00554	4.2.2.-	COG4623	mltF_1	Membrane-bound lytic murein transglycosylase F	GH23		M	soluble lytic transglycosylase fused to an ABC-type amino acid-binding protein	[PF00497: Bacterial extracellular solute-binding proteins, family 3; 71-280];[PF01464: Transglycosylase SLT domain; 304-419]
1	CDS	643855	644463	-	GNKFHOJL_00555	2.7.1.48	COG0572	udk_1	Uridine kinase			F	Psort location Cytoplasmic, score	[PF00485: Phosphoribulokinase / Uridine kinase family; 3-188]		[TIGR00235: udk: uridine kinase; 2-201]	[MF_00551: Uridine kinase [udk].; 1-202]
1	CDS	644653	644952	+	GNKFHOJL_00556				hypothetical protein			S	Stress responsive A B barrel domain protein	[PF07876: Stress responsive A/B Barrel Domain; 2-99]
1	CDS	644996	647032	+	GNKFHOJL_00557	1.8.1.8		dsbD	Thiol:disulfide interchange protein DsbD			CO	cytochrome c biogenesis protein transmembrane region	[PF11412: Disulphide bond corrector protein DsbC; 31-146];[PF02683: Cytochrome C biogenesis protein transmembrane region; 232-429];[PF13899: Thioredoxin-like; 539-600]
1	CDS	647711	650560	-	GNKFHOJL_00558	1.4.4.2		gcvP	Glycine dehydrogenase (decarboxylating)			E	The glycine cleavage system catalyzes the degradation of glycine. The P protein binds the alpha-amino group of glycine through its pyridoxal phosphate cofactor	[PF02347: Glycine cleavage system P-protein; 9-439];[PF02347: Glycine cleavage system P-protein; 472-733]	[G3DSA:3.40.640.10:FF:000005: Glycine dehydrogenase (decarboxylating), mitochondrial; 87-351];[G3DSA:3.40.640.10:FF:000007: glycine dehydrogenase (Decarboxylating), mitochondrial; 520-751]	[TIGR00461: gcvP: glycine dehydrogenase; 9-944]	[MF_00711: Glycine dehydrogenase (decarboxylating) [gcvP].; 1-945]
1	CDS	650581	651222	-	GNKFHOJL_00559	3.1.2.6	COG0491	gloC	Hydroxyacylglutathione hydrolase GloC			P	Psort location Cytoplasmic, score	[PF00753: Metallo-beta-lactamase superfamily; 12-195]
1	CDS	651256	651876	-	GNKFHOJL_00560	2.1.1.170		rsmG	Ribosomal RNA small subunit methyltransferase G			J	Specifically methylates the N7 position of a guanine in 16S rRNA	[PF02527: rRNA small subunit methyltransferase G; 15-187]	[G3DSA:3.40.50.150:FF:000429: Ribosomal RNA small subunit methyltransferase G; 2-205]	[TIGR00138: rsmG_gidB: 16S rRNA (guanine(527)-N(7))-methyltransferase RsmG; 21-204]	[MF_00074: Ribosomal RNA small subunit methyltransferase G [rsmG].; 8-204]
1	CDS	651915	652772	-	GNKFHOJL_00561				hypothetical protein			S	Protein of unknown function (DUF3298)	[PF13739: Deacetylase PdaC; 54-168];[PF11738: Protein of unknown function (DUF3298); 187-266]
1	CDS	653715	654245	+	GNKFHOJL_00562				hypothetical protein
1	CDS	654246	654560	-	GNKFHOJL_00563				hypothetical protein
1	CDS	654526	654876	-	GNKFHOJL_00564				hypothetical protein
1	CDS	654889	655782	-	GNKFHOJL_00565				IS1595 family transposase ISSpo3			L	ISXO2-like transposase domain	[PF12762: ISXO2-like transposase domain; 129-268];[PF12760: Transposase zinc-ribbon domain; 15-61]
1	CDS	656060	656227	+	GNKFHOJL_00566				hypothetical protein
1	CDS	656337	657074	+	GNKFHOJL_00567	2.3.1.181	COG0321	lipB	Octanoyltransferase			H	Catalyzes the transfer of endogenously produced octanoic acid from octanoyl-acyl-carrier-protein onto the lipoyl domains of lipoate-dependent enzymes. Lipoyl-ACP can also act as a substrate although octanoyl-ACP is likely to be the physiological substrate		[G3DSA:3.30.930.10:FF:000035: Putative lipoyltransferase 2, mitochondrial; 29-245]	[TIGR00214: lipB: lipoyl(octanoyl) transferase; 56-243]	[MF_00013: Octanoyltransferase [lipB].; 29-244]
1	CDS	657268	658770	+	GNKFHOJL_00568	5.4.4.3	COG0174		3-hydroxylaminophenol mutase			E	Glutamate--ammonia ligase, catalytic domain protein	[PF00120: Glutamine synthetase, catalytic domain; 127-468];[PF03951: Glutamine synthetase, beta-Grasp domain; 37-118]	[G3DSA:3.10.20.70:FF:000014: Glutamine synthetase type I; 21-126]
1	CDS	659152	659856	-	GNKFHOJL_00569				hypothetical protein			S	COG NOG31568 non supervised orthologous group	[PF12667: NigD-like N-terminal OB domain; 43-109];[PF17415: NigD-like C-terminal beta sandwich domain; 114-233]
1	CDS	660074	660625	+	GNKFHOJL_00570		COG1595	algU_2	RNA polymerase sigma-H factor			K	Sigma-70, region 4	[PF08281: Sigma-70, region 4; 120-170];[PF04542: Sigma-70 region 2; 21-89]		[TIGR02937: sigma70-ECF: RNA polymerase sigma factor, sigma-70 family; 16-173]
1	CDS	660637	661950	+	GNKFHOJL_00571				hypothetical protein			S	Outer membrane protein beta-barrel domain	[PF13505: Outer membrane protein beta-barrel domain; 201-411]
1	CDS	662178	663617	+	GNKFHOJL_00572	7.-.-.-		rsxB_1	Ion-translocating oxidoreductase complex subunit B			C	4Fe-4S binding domain protein	[PF00037: 4Fe-4S binding domain; 141-162];[PF00037: 4Fe-4S binding domain; 188-208];[PF02906: Iron only hydrogenase large subunit, C-terminal domain; 226-455]		[TIGR04105: FeFe_hydrog_B1: [FeFe] hydrogenase, group B1/B3; 3-459]
1	CDS	663682	664746	+	GNKFHOJL_00573	1.8.-.-	COG0502		[FeFe] hydrogenase maturase subunit HydE			C	Iron-only hydrogenase maturation rSAM protein HydE	[PF04055: Radical SAM superfamily; 56-218]		[TIGR03956: rSAM_HydE: [FeFe] hydrogenase H-cluster radical SAM maturase HydE; 4-343]
1	CDS	664736	666175	+	GNKFHOJL_00574	2.8.1.6		bioB	Biotin synthase			C	Iron-only hydrogenase maturation rSAM protein HydG	[PF06968: Biotin and Thiamin Synthesis associated domain; 282-387];[PF04055: Radical SAM superfamily; 100-251]		[TIGR03955: rSAM_HydG: [FeFe] hydrogenase H-cluster radical SAM maturase HydG; 9-479]
1	CDS	666192	667406	+	GNKFHOJL_00575	3.6.-.-		mnmE_1	tRNA modification GTPase MnmE			S	Psort location Cytoplasmic, score 8.96	[PF01926: 50S ribosome-binding GTPase; 12-124];[PF18133: Hydrogen maturase F tetramerization domain; 279-388];[PF18128: Hydrogen maturase F dimerization domain; 177-275]		[TIGR00231: small_GTP: small GTP-binding protein domain; 10-164];[TIGR03918: GTP_HydF: [FeFe] hydrogenase H-cluster maturation GTPase HydF; 4-388]
1	CDS	667751	668236	-	GNKFHOJL_00576	1.12.1.3	COG1905	hndA	NADP-reducing hydrogenase subunit HndA			C	COG COG1905 NADH ubiquinone oxidoreductase 24 kD subunit	[PF01257: Thioredoxin-like [2Fe-2S] ferredoxin; 15-156]	[G3DSA:3.40.30.10:FF:000015: NADH-quinone oxidoreductase subunit E; 75-157]
1	CDS	668256	670022	-	GNKFHOJL_00577	1.12.1.3	COG3383	hndD	NADP-reducing hydrogenase subunit HndD			C	COG COG4624 Iron only hydrogenase large subunit, C-terminal domain	[PF02906: Iron only hydrogenase large subunit, C-terminal domain; 231-521];[PF10588: NADH-ubiquinone oxidoreductase-G iron-sulfur binding region; 92-128];[PF02256: Iron hydrogenase small subunit; 531-585];[PF13510: 2Fe-2S iron-sulfur cluster binding domain; 4-85];[PF00037: 4Fe-4S binding domain; 196-214]	[G3DSA:3.10.20.740:FF:000005: NADH:ubiquinone oxidoreductase subunit; 5-131];[G3DSA:4.10.260.20:FF:000001: NADP-reducing hydrogenase subunit HndD; 528-588];[G3DSA:3.30.70.20:FF:000035: Iron hydrogenase 1; 138-214]	[TIGR02512: FeFe_hydrog_A: [FeFe] hydrogenase, group A; 147-525]
1	CDS	670037	671944	-	GNKFHOJL_00578	7.-.-.-		rsxC	Ion-translocating oxidoreductase complex subunit C			C	NADH-ubiquinone oxidoreductase-F iron-sulfur binding region	[PF10589: NADH-ubiquinone oxidoreductase-F iron-sulfur binding region; 480-563];[PF01512: Respiratory-chain NADH dehydrogenase 51 Kd subunit; 197-368];[PF00037: 4Fe-4S binding domain; 580-602];[PF00037: 4Fe-4S binding domain; 611-633];[PF01257: Thioredoxin-like [2Fe-2S] ferredoxin; 43-118];[PF10531: SLBB domain; 392-440]	[G3DSA:1.20.1440.230:FF:000001: Mitochondrial NADH dehydrogenase flavoprotein 1; 476-571];[G3DSA:3.40.50.11540:FF:000001: NADH dehydrogenase [ubiquinone] flavoprotein 1, mitochondrial; 202-380]
1	CDS	672565	672891	+	GNKFHOJL_00579				hypothetical protein			K	transcriptional regulator PadR family	[PF03551: Transcriptional regulator PadR-like family; 19-88]
1	CDS	673118	674230	+	GNKFHOJL_00580				hypothetical protein			KT	Psort location CytoplasmicMembrane, score 10.00	[PF04024: PspC domain; 121-179]
1	CDS	674430	675197	-	GNKFHOJL_00581				hypothetical protein			I	Protein of unknown function (DUF1460)	[PF07313: Protein of unknown function (DUF1460); 27-248]
1	CDS	675234	675623	-	GNKFHOJL_00582				hypothetical protein			S	Protein of unknown function (DUF1573)	[PF07610: Protein of unknown function (DUF1573); 26-124]
1	CDS	675689	676441	-	GNKFHOJL_00583	2.1.1.130		cobI	Precorrin-2 C(20)-methyltransferase			H	COG2243 Precorrin-2 methylase	[PF00590: Tetrapyrrole (Corrin/Porphyrin) Methylases; 4-211]		[TIGR01467: cobI_cbiL: precorrin-2 C(20)-methyltransferase; 6-235]
1	CDS	676612	677208	+	GNKFHOJL_00584		COG3059	rclC_1	Inner membrane protein RclC			S	Psort location CytoplasmicMembrane, score 9.46	[PF04224: Protein of unknown function, DUF417; 16-190]
1	CDS	677404	678573	+	GNKFHOJL_00585				hypothetical protein			P	COG0614 ABC-type Fe3 -hydroxamate transport system, periplasmic component	[PF01497: Periplasmic binding protein; 146-347]
1	CDS	678573	679610	+	GNKFHOJL_00586		COG0609	hmuU_1	Hemin transport system permease protein HmuU			P	Belongs to the binding-protein-dependent transport system permease family. FecCD subfamily	[PF01032: FecCD transport family; 16-334]
1	CDS	679632	680660	+	GNKFHOJL_00587	7.6.2.8		btuD_2	Vitamin B12 import ATP-binding protein BtuD			HP	COG1120 ABC-type cobalamin Fe3 -siderophores transport systems, ATPase components	[PF00005: ABC transporter; 32-176]
1	CDS	681280	683733	+	GNKFHOJL_00588				hypothetical protein			-	-	[PF19190: Viral BACON domain; 436-518]
1	CDS	684437	685105	-	GNKFHOJL_00589				hypothetical protein			M	COG NOG19089 non supervised orthologous group	[PF13568: Outer membrane protein beta-barrel domain; 20-187]
1	CDS	685102	687000	-	GNKFHOJL_00590	2.1.1.195		cbiD	Cobalt-precorrin-5B C(1)-methyltransferase			H	Catalyzes the methylation of C-1 in cobalt-precorrin-5B to form cobalt-precorrin-6A	[PF01888: CbiD; 255-544];[PF02571: Precorrin-6x reductase CbiJ/CobK; 2-229]		[TIGR00312: cbiD: cobalamin biosynthesis protein CbiD; 261-592]	[MF_00787: Cobalt-precorrin-5B C(1)-methyltransferase [cbiD].; 254-625]
1	CDS	687017	688870	-	GNKFHOJL_00591	4.99.1.4		cysG_1	Siroheme synthase			H	COG2875 Precorrin-4 methylase	[PF00590: Tetrapyrrole (Corrin/Porphyrin) Methylases; 374-577];[PF01890: Cobalamin synthesis G C-terminus; 245-361];[PF11761: Cobalamin biosynthesis central region; 131-242];[PF11760: Cobalamin synthesis G N-terminal; 47-126]		[TIGR01465: cobM_cbiF: precorrin-4 C11-methyltransferase; 372-616]
1	CDS	688867	690111	-	GNKFHOJL_00592		COG2241	cbiET	Cobalamin biosynthesis bifunctional protein CbiET			H	precorrin-6y C5,15-methyltransferase (decarboxylating), CbiE	[PF00590: Tetrapyrrole (Corrin/Porphyrin) Methylases; 11-195]		[TIGR02467: CbiE: precorrin-6y C5,15-methyltransferase (decarboxylating), CbiE subunit; 3-206];[TIGR02469: CbiT: precorrin-6Y C5,15-methyltransferase (decarboxylating), CbiT subunit; 245-366]
1	CDS	690166	691596	-	GNKFHOJL_00593	4.99.1.4		cysG_2	Siroheme synthase			H	COG1010 Precorrin-3B methylase	[PF02570: Precorrin-8X methylmutase; 266-462];[PF00590: Tetrapyrrole (Corrin/Porphyrin) Methylases; 5-213]		[TIGR01466: cobJ_cbiH: precorrin-3B C17-methyltransferase; 6-245]
1	CDS	691991	692425	-	GNKFHOJL_00594	5.3.1.6	COG0698	rpiB	Ribose-5-phosphate isomerase B			G	Ribose 5-phosphate isomerase	[PF02502: Ribose/Galactose Isomerase; 4-141]		[TIGR01120: rpiB: ribose 5-phosphate isomerase B; 4-142];[TIGR00689: rpiB_lacA_lacB: sugar-phosphate isomerase, RpiB/LacA/LacB family; 4-142]
1	CDS	692422	694434	-	GNKFHOJL_00595	2.2.1.1		tkt	Transketolase			H	Belongs to the transketolase family	[PF00456: Transketolase, thiamine diphosphate binding domain; 8-338];[PF02779: Transketolase, pyrimidine binding domain; 352-531]	[G3DSA:3.40.50.970:FF:000004: Transketolase; 2-330];[G3DSA:3.40.50.970:FF:000045: Transketolase; 331-543];[G3DSA:3.40.50.920:FF:000011: Transketolase; 545-670]
1	CDS	694717	697332	-	GNKFHOJL_00596		COG0542	clpB1	Chaperone protein ClpB 1			O	Part of a stress-induced multi-chaperone system, it is involved in the recovery of the cell from heat-induced damage, in cooperation with DnaK, DnaJ and GrpE	[PF17871: AAA lid domain; 343-439];[PF00004: ATPase family associated with various cellular activities (AAA); 201-335];[PF07724: AAA domain (Cdc48 subfamily); 594-764];[PF10431: C-terminal, D2-small domain, of ClpB protein; 771-850];[PF02861: Clp amino terminal domain, pathogenicity island component; 92-142];[PF02861: Clp amino terminal domain, pathogenicity island component; 17-63]	[G3DSA:3.40.50.300:FF:000025: ATP-dependent Clp protease subunit; 548-769];[G3DSA:3.40.50.300:FF:000120: ATP-dependent chaperone ClpB; 341-542];[G3DSA:3.40.50.300:FF:000010: Chaperone clpB 1, putative; 147-340]	[TIGR03346: chaperone_ClpB: ATP-dependent chaperone protein ClpB; 6-855]
1	CDS	697562	698155	+	GNKFHOJL_00597				hypothetical protein			S	COG NOG28695 non supervised orthologous group	[PF15889: Domain of unknown function (DUF4738); 48-182]
1	CDS	698272	699171	+	GNKFHOJL_00598				IS982 family transposase ISPrsp2			L	Transposase IS4 family	[PF01609: Transposase DDE domain; 106-278]
1	CDS	699445	699969	-	GNKFHOJL_00599				hypothetical protein
1	CDS	699990	701357	-	GNKFHOJL_00600				hypothetical protein
1	CDS	701700	702710	-	GNKFHOJL_00601				hypothetical protein			S	Psort location Cytoplasmic, score 8.96	[PF14057: GGGtGRT protein; 7-333]
1	CDS	702730	703431	-	GNKFHOJL_00602				hypothetical protein			C	Psort location Cytoplasmic, score 8.96		[G3DSA:3.90.1010.10:FF:000006: NifU-like N terminal domain protein; 31-129]
1	CDS	703480	703701	+	GNKFHOJL_00603				hypothetical protein
1	CDS	704396	704905	+	GNKFHOJL_00604				hypothetical protein			S	Psort location Cytoplasmic, score 8.96	[PF14300: Domain of unknown function (DUF4375); 42-161]
1	CDS	704989	705123	+	GNKFHOJL_00605				hypothetical protein
1	CDS	705074	705838	+	GNKFHOJL_00606				hypothetical protein			S	COG NOG34011 non supervised orthologous group
1	CDS	705846	706418	+	GNKFHOJL_00607				hypothetical protein			S	Psort location CytoplasmicMembrane, score	[PF04893: Yip1 domain; 12-173]
1	CDS	706460	706912	+	GNKFHOJL_00608		COG0691	smpB	SsrA-binding protein			J	the 2 termini fold to resemble tRNA(Ala) and it encodes a tag peptide , a short internal open reading frame. During trans-translation Ala- aminoacylated tmRNA acts like a tRNA, entering the A-site of stalled ribosomes, displacing the stalled mRNA. The ribosome then switches to translate the ORF on the tmRNA	[PF01668: SmpB protein; 8-149]		[TIGR00086: smpB: SsrA-binding protein; 7-149]	[MF_00023: SsrA-binding protein [smpB].; 1-150]
1	CDS	706967	709732	+	GNKFHOJL_00609	2.1.1.13	COG0646	metH_1	Methionine synthase			E	Psort location Cytoplasmic, score	[PF00809: Pterin binding enzyme; 356-594];[PF02607: B12 binding domain; 664-737];[PF02310: B12 binding domain; 754-847];[PF02574: Homocysteine S-methyltransferase; 13-319]	[G3DSA:3.20.20.20:FF:000002: Methionine synthase; 342-639];[G3DSA:3.40.50.280:FF:000006: Methionine synthase (B12-dependent); 750-883];[G3DSA:1.10.1240.10:FF:000001: Methionine synthase; 651-745];[G3DSA:3.20.20.330:FF:000001: Methionine synthase; 1-334]	[TIGR02082: metH: methionine synthase; 9-916]
1	CDS	710058	712118	-	GNKFHOJL_00610		COG0556	uvrB	UvrABC system protein B			L	damaged site, the DNA wraps around one UvrB monomer. DNA wrap is dependent on ATP binding by UvrB and probably causes local melting of the DNA helix, facilitating insertion of UvrB beta-hairpin between the DNA strands. Then UvrB probes one DNA strand for the presence of a lesion. If a lesion is found the UvrA subunits dissociate and the UvrB-DNA preincision complex is formed. This complex is subs…	[PF00271: Helicase conserved C-terminal domain; 434-543];[PF02151: UvrB/uvrC motif; 645-679];[PF17757: UvrB interaction domain; 159-248];[PF12344: Ultra-violet resistance protein B; 551-591];[PF04851: Type III restriction enzyme, res subunit; 15-86]		[TIGR00631: uvrb: excinuclease ABC subunit B; 3-677]	[MF_00204: UvrABC system protein B [uvrB].; 2-680]
1	CDS	712659	713462	+	GNKFHOJL_00611			bamD	Outer membrane protein assembly factor BamD			S	outer membrane assembly lipoprotein YfiO	[PF13525: Outer membrane lipoprotein; 34-207]		[TIGR03302: OM_YfiO: outer membrane assembly lipoprotein YfiO; 5-218]
1	CDS	713514	713849	+	GNKFHOJL_00612				hypothetical protein			S	COG NOG14434 non supervised orthologous group	[PF01192: RNA polymerase Rpb6; 20-98]
1	CDS	713849	714310	+	GNKFHOJL_00613				hypothetical protein			S	Psort location CytoplasmicMembrane, score	[PF14126: Domain of unknown function (DUF4293); 2-151]
1	CDS	714499	715137	-	GNKFHOJL_00614	2.6.1.85	COG0512	pabA	Aminodeoxychorismate synthase component 2			EH	Glutamine amidotransferase, class I	[PF00117: Glutamine amidotransferase class-I; 4-207]
1	CDS	715264	715839	+	GNKFHOJL_00615				hypothetical protein			S	Psort location CytoplasmicMembrane, score 10.00	[PF03729: Short repeat of unknown function (DUF308); 10-60];[PF03729: Short repeat of unknown function (DUF308); 64-135];[PF03729: Short repeat of unknown function (DUF308); 124-169]
1	CDS	715886	717055	-	GNKFHOJL_00616	3.1.4.53		cpdA_1	3'%2C5'-cyclic adenosine monophosphate phosphodiesterase CpdA			S	Ser Thr phosphatase family protein	[PF00149: Calcineurin-like phosphoesterase; 152-331]
1	CDS	717043	717663	-	GNKFHOJL_00617				hypothetical protein			S	Psort location CytoplasmicMembrane, score
1	CDS	717667	718152	-	GNKFHOJL_00618		COG1595	sigW_2	ECF RNA polymerase sigma factor SigW			K	Belongs to the sigma-70 factor family. ECF subfamily	[PF08281: Sigma-70, region 4; 103-154];[PF04542: Sigma-70 region 2; 12-77]		[TIGR02937: sigma70-ECF: RNA polymerase sigma factor, sigma-70 family; 10-156]
1	CDS	718292	719212	-	GNKFHOJL_00619	2.1.1.13	COG0646	metH_2	Methionine synthase			E	Vitamin B12 dependent methionine synthase, activation domain	[PF02965: Vitamin B12 dependent methionine synthase, activation domain; 17-290]
1	CDS	719228	720571	-	GNKFHOJL_00620	3.5.2.5	COG0044	allB	Allantoinase			F	Psort location Cytoplasmic, score	[PF01979: Amidohydrolase family; 54-427]		[TIGR00857: pyrC_multi: dihydroorotase, multifunctional complex type; 16-432]
1	CDS	720568	721338	-	GNKFHOJL_00621	2.4.1.-		ppm1	Polyprenol monophosphomannose synthase	GT2		S	b-glycosyltransferase, glycosyltransferase family 2 protein	[PF00535: Glycosyl transferase family 2; 8-173]	[G3DSA:3.90.550.10:FF:000128: Glycosyl transferase family 2; 4-234]
1	CDS	721354	721482	+	GNKFHOJL_00622				hypothetical protein
1	CDS	721503	724898	+	GNKFHOJL_00623	3.6.4.-		mfd	Transcription-repair-coupling factor			L	Couples transcription and DNA repair by recognizing RNA polymerase (RNAP) stalled at DNA lesions. Mediates ATP-dependent release of RNAP and its truncated transcript from the DNA, and recruitment of nucleotide excision repair machinery to the damaged site	[PF02559: CarD-like/TRCF domain; 440-535];[PF03461: TRCF domain; 984-1074];[PF17757: UvrB interaction domain; 144-229];[PF00271: Helicase conserved C-terminal domain; 770-869];[PF00270: DEAD/DEAH box helicase; 585-724]		[TIGR00580: mfd: transcription-repair coupling factor; 309-1055]	[MF_00969: Transcription-repair-coupling factor [mfd].; 38-1085]
1	CDS	724968	725594	-	GNKFHOJL_00624				hypothetical protein			L	DNA-binding protein	[PF18291: HU domain fused to wHTH, Ig, or Glycine-rich motif; 2-131]		[TIGR01201: HU_rel: putative DNA-binding protein; 1-183]
1	CDS	725910	726560	-	GNKFHOJL_00625				hypothetical protein			-	-
1	CDS	726649	728517	-	GNKFHOJL_00626				hypothetical protein			C	Psort location Cytoplasmic, score 8.96	[PF08497: Radical SAM N-terminal; 9-322];[PF04055: Radical SAM superfamily; 324-534];[PF11842: Domain of unknown function (DUF3362); 546-615]		[TIGR03904: SAM_YgiQ: uncharacterized radical SAM protein YgiQ; 9-591]	[MF_01251: UPF0313 protein YgiQ [ygiQ].; 9-593]
1	CDS	728627	728848	-	GNKFHOJL_00627				hypothetical protein			O	Belongs to the sulfur carrier protein TusA family	[PF01206: Sulfurtransferase TusA; 2-58]
1	CDS	728849	729163	-	GNKFHOJL_00628				hypothetical protein			S	Psort location Cytoplasmic, score 8.96
1	CDS	729239	730120	-	GNKFHOJL_00629	2.1.1.223		yfiC_1	tRNA1(Val) (adenine(37)-N6)-methyltransferase			J	Methylates ribosomal protein L11	[PF06325: Ribosomal protein L11 methyltransferase (PrmA); 36-279]			[MF_00735: Ribosomal protein L11 methyltransferase [prmA].; 1-280]
1	CDS	730397	731788	+	GNKFHOJL_00630				hypothetical protein			S	Psort location OuterMembrane, score
1	CDS	731806	733392	+	GNKFHOJL_00631				hypothetical protein			I	Psort location OuterMembrane, score
1	CDS	733855	735117	+	GNKFHOJL_00632				hypothetical protein			S	CarboxypepD_reg-like domain	[PF13715: CarboxypepD_reg-like domain; 35-122]
1	CDS	735222	735773	+	GNKFHOJL_00633		COG1595	rpoE	ECF RNA polymerase sigma-E factor			K	RNA polymerase sigma-70 factor	[PF04542: Sigma-70 region 2; 22-85];[PF08281: Sigma-70, region 4; 120-172]		[TIGR02937: sigma70-ECF: RNA polymerase sigma factor, sigma-70 family; 18-175];[TIGR02985: Sig70_bacteroi1: RNA polymerase sigma-70 factor, Bacteroides expansion family 1; 18-176]
1	CDS	735773	736630	+	GNKFHOJL_00634				hypothetical protein			PT	Sigma factor regulatory protein, FecR PupR family	[PF04773: FecR protein; 85-172]
1	CDS	736674	738194	+	GNKFHOJL_00635				hypothetical protein			S	CarboxypepD_reg-like domain	[PF13715: CarboxypepD_reg-like domain; 115-200]
1	CDS	738307	738483	+	GNKFHOJL_00636				hypothetical protein			S	COG NOG17973 non supervised orthologous group	[PF14056: Domain of unknown function (DUF4250); 3-57]
1	CDS	738992	740362	-	GNKFHOJL_00637	4.2.1.20	COG0133	trpB	Tryptophan synthase beta chain			E	The beta subunit is responsible for the synthesis of L- tryptophan from indole and L-serine	[PF00291: Pyridoxal-phosphate dependent enzyme; 80-417]		[TIGR01415: trpB_rel: pyridoxal-phosphate dependent TrpB-like enzyme; 15-432]
1	CDS	740497	742326	+	GNKFHOJL_00638				hypothetical protein			P	Psort location CytoplasmicMembrane, score 10.00	[PF02386: Cation transport protein; 184-592]
1	CDS	742340	743026	+	GNKFHOJL_00639		COG0569	ktrA	Ktr system potassium uptake protein A			C	Psort location Cytoplasmic, score 8.96	[PF02254: TrkA-N domain; 3-117]
1	CDS	743104	744294	+	GNKFHOJL_00640			sstT	Serine/threonine transporter SstT			U	Belongs to the dicarboxylate amino acid cation symporter (DAACS) (TC 2.A.23) family	[PF00375: Sodium:dicarboxylate symporter family; 8-383]
1	CDS	744384	744869	+	GNKFHOJL_00641				hypothetical protein			S	Domain of unknown function (DUF4890)	[PF16231: Domain of unknown function (DUF4890); 20-145]
1	CDS	745075	745974	+	GNKFHOJL_00642				IS982 family transposase ISPrsp2			L	Transposase IS4 family	[PF01609: Transposase DDE domain; 106-278]
1	CDS	746022	746471	-	GNKFHOJL_00643				hypothetical protein			V	COG NOG14438 non supervised orthologous group	[PF13588: Type I restriction enzyme R protein N terminus (HSDR_N); 35-144]
1	CDS	746602	747378	+	GNKFHOJL_00644	3.2.2.4	COG0775	amn	AMP nucleosidase			F	COG COG0775 Nucleoside phosphorylase	[PF01048: Phosphorylase superfamily; 60-217]		[TIGR01721: AMN-like: putative AMP nucleosidase; 2-258]
1	CDS	747415	748452	+	GNKFHOJL_00645				hypothetical protein			L	COG1466 DNA polymerase III, delta subunit	[PF06144: DNA polymerase III, delta subunit; 30-195]		[TIGR01128: holA: DNA polymerase III, delta subunit; 27-343]
1	CDS	749466	749927	+	GNKFHOJL_00646				hypothetical protein			K	COG NOG19093 non supervised orthologous group	[PF07022: Bacteriophage CI repressor helix-turn-helix domain; 21-70]
1	CDS	750025	750804	+	GNKFHOJL_00647		COG0543	pyrK_2	Dihydroorotate dehydrogenase B (NAD(+))%2C electron transfer subunit			C	Responsible for channeling the electrons from the oxidation of dihydroorotate from the FMN redox center in the PyrD type B subunit to the ultimate electron acceptor NAD( )	[PF00175: Oxidoreductase NAD-binding domain; 114-204];[PF10418: Iron-sulfur cluster binding domain of dihydroorotate dehydrogenase B; 219-255]			[MF_01211: Dihydroorotate dehydrogenase B (NAD(+)), electron transfer subunit [pyrK].; 5-257]
1	CDS	750792	751703	+	GNKFHOJL_00648	1.3.1.14	COG0167	pyrD	Dihydroorotate dehydrogenase B (NAD(+))%2C catalytic subunit			F	Belongs to the dihydroorotate dehydrogenase family. Type 1 subfamily	[PF01180: Dihydroorotate dehydrogenase; 4-285]	[G3DSA:3.20.20.70:FF:000069: Dihydroorotate dehydrogenase; 2-302]	[TIGR01037: pyrD_sub1_fam: dihydroorotate dehydrogenase family protein; 4-299]	[MF_00224: Dihydroorotate dehydrogenase [pyrD].; 4-301]
1	CDS	751796	752473	-	GNKFHOJL_00649	2.1.1.228		trmD	tRNA (guanine-N(1)-)-methyltransferase			J	Belongs to the RNA methyltransferase TrmD family	[PF01746: tRNA (Guanine-1)-methyltransferase; 22-220]	[G3DSA:3.40.1280.10:FF:000001: tRNA (guanine-N(1)-)-methyltransferase; 1-164]	[TIGR00088: trmD: tRNA (guanine(37)-N(1))-methyltransferase; 1-224]	[MF_00605: tRNA (guanine-N(1)-)-methyltransferase [trmD].; 1-225]
1	CDS	752693	754690	+	GNKFHOJL_00650	6.5.1.2		ligA	DNA ligase			L	DNA ligase that catalyzes the formation of phosphodiester linkages between 5'-phosphoryl and 3'-hydroxyl groups in double-stranded DNA using NAD as a coenzyme and as the energy source for the reaction. It is essential for DNA replication and repair of damaged DNA	[PF01653: NAD-dependent DNA ligase adenylation domain; 2-312];[PF03120: NAD-dependent DNA ligase OB-fold domain; 316-390];[PF00533: BRCA1 C Terminus (BRCT) domain; 590-664];[PF14520: Helix-hairpin-helix domain; 441-492];[PF03119: NAD-dependent DNA ligase C4 zinc finger domain; 402-428];[PF12826: Helix-hairpin-helix motif; 505-568]	[G3DSA:1.10.150.20:FF:000007: DNA ligase; 425-499];[G3DSA:2.40.50.140:FF:000012: DNA ligase; 311-384];[G3DSA:6.20.10.30:FF:000005: DNA ligase; 394-424];[G3DSA:1.10.150.20:FF:000006: DNA ligase; 500-578];[G3DSA:3.30.470.30:FF:000001: DNA ligase; 64-309];[G3DSA:1.10.287.610:FF:000002: DNA ligase; 1-63]	[TIGR00575: dnlj: DNA ligase, NAD-dependent; 10-660]	[MF_01588: DNA ligase [ligA].; 1-664]
1	CDS	754815	755684	+	GNKFHOJL_00651	4.3.3.7	COG0329	dapA	4-hydroxy-tetrahydrodipicolinate synthase			EM	Catalyzes the condensation of (S)-aspartate-beta- semialdehyde (S)-ASA and pyruvate to 4-hydroxy- tetrahydrodipicolinate (HTPA)	[PF00701: Dihydrodipicolinate synthetase family; 3-283]		[TIGR00674: dapA: 4-hydroxy-tetrahydrodipicolinate synthase; 3-284]	[MF_00418: 4-hydroxy-tetrahydrodipicolinate synthase [dapA].; 1-284]
1	CDS	756294	756893	+	GNKFHOJL_00652				hypothetical protein			S	Psort location Cytoplasmic, score 8.96	[PF20326: Family of unknown function (DUF6621); 11-199]
1	CDS	756898	757794	+	GNKFHOJL_00653		COG0583	cysL	HTH-type transcriptional regulator CysL			K	LysR substrate binding domain protein	[PF03466: LysR substrate binding domain; 88-291];[PF00126: Bacterial regulatory helix-turn-helix protein, lysR family; 5-61]	[G3DSA:1.10.10.10:FF:000001: LysR family transcriptional regulator; 1-84]
1	CDS	757918	758994	+	GNKFHOJL_00654				hypothetical protein			S	Psort location CytoplasmicMembrane, score 10.00	[PF03601: Conserved hypothetical protein 698; 13-335]		[TIGR00698: TIGR00698: conserved hypothetical protein; 11-348]
1	tRNA	759067	759141	-	GNKFHOJL_00655				tRNA-Arg(acg)
1	tRNA	759162	759236	-	GNKFHOJL_00656				tRNA-Arg(acg)
1	CDS	759314	761944	-	GNKFHOJL_00657				hypothetical protein			M	esterase of the alpha-beta hydrolase superfamily	[PF01734: Patatin-like phospholipase; 137-333]
1	CDS	762403	764451	-	GNKFHOJL_00658		COG0326	htpG	Chaperone protein HtpG			T	ATPase histidine kinase DNA gyrase B HSP90 domain protein	[PF00183: Hsp90 protein; 209-581];[PF02518: Histidine kinase-, DNA gyrase B-, and HSP90-like ATPase; 26-172]	[G3DSA:3.30.230.80:FF:000008: Molecular chaperone HtpG; 222-390];[G3DSA:3.30.565.10:FF:000076: Molecular chaperone HtpG; 1-207]
1	CDS	764555	767086	-	GNKFHOJL_00659			clpC	ATP-dependent Clp protease ATP-binding subunit ClpC			O	Belongs to the ClpA ClpB family	[PF07724: AAA domain (Cdc48 subfamily); 570-743];[PF17871: AAA lid domain; 378-477];[PF10431: C-terminal, D2-small domain, of ClpB protein; 749-829];[PF02861: Clp amino terminal domain, pathogenicity island component; 106-132];[PF02861: Clp amino terminal domain, pathogenicity island component; 17-67];[PF00004: ATPase family associated with various cellular activities (AAA); 239-369]	[G3DSA:3.40.50.300:FF:000010: Chaperone clpB 1, putative; 185-377];[G3DSA:3.40.50.300:FF:000025: ATP-dependent Clp protease subunit; 524-747]
1	CDS	767432	769954	+	GNKFHOJL_00660	5.6.2.2	COG0188	gyrA_1	DNA gyrase subunit A			L	A type II topoisomerase that negatively supercoils closed circular double-stranded (ds) DNA in an ATP-dependent manner to modulate DNA topology and maintain chromosomes in an underwound state. Negative supercoiling favors strand separation, and DNA replication, transcription, recombination and repair, all of which involve strand separation. Also able to catalyze the interconversion of other topol…	[PF00521: DNA gyrase/topoisomerase IV, subunit A; 31-469];[PF03989: DNA gyrase C-terminal domain, beta-propeller; 715-761];[PF03989: DNA gyrase C-terminal domain, beta-propeller; 554-594];[PF03989: DNA gyrase C-terminal domain, beta-propeller; 613-656];[PF03989: DNA gyrase C-terminal domain, beta-propeller; 502-546];[PF03989: DNA gyrase C-terminal domain, beta-propeller; 766-806];[PF03989: DNA gy…	[G3DSA:2.120.10.90:FF:000006: DNA gyrase subunit A; 494-814];[G3DSA:3.90.199.10:FF:000001: DNA gyrase subunit A; 31-245];[G3DSA:3.30.1360.40:FF:000002: DNA gyrase subunit A; 235-330];[G3DSA:1.10.268.10:FF:000001: DNA gyrase subunit A; 357-456]	[TIGR01063: gyrA: DNA gyrase, A subunit; 7-812]	[MF_01897: DNA gyrase subunit A [gyrA].; 4-814]
1	CDS	769985	771229	+	GNKFHOJL_00661			ycf3_1	Photosystem I assembly protein Ycf3			S	tetratricopeptide repeat	[PF13414: TPR repeat; 300-337]
1	CDS	771357	772016	+	GNKFHOJL_00662		COG2197	nreC_2	Oxygen regulatory protein NreC			K	COG2197 Response regulator containing a CheY-like receiver domain and an HTH DNA-binding domain	[PF00196: Bacterial regulatory proteins, luxR family; 152-206]
1	CDS	772007	773071	-	GNKFHOJL_00663	2.8.1.13		mnmA_1	tRNA-specific 2-thiouridylase MnmA			J	Catalyzes the 2-thiolation of uridine at the wobble position (U34) of tRNA, leading to the formation of s(2)U34	[PF20258: Aminomethyltransferase beta-barrel domain; 274-352];[PF20259: tRNA methyl transferase PRC-barrel domain; 200-263];[PF03054: tRNA methyl transferase HUP domain; 1-195]	[G3DSA:2.30.30.280:FF:000001: tRNA-specific 2-thiouridylase MnmA; 206-268]	[TIGR00420: trmU: tRNA (5-methylaminomethyl-2-thiouridylate)-methyltransferase; 1-352]
1	CDS	773106	774392	-	GNKFHOJL_00664	2.5.1.-	COG2873		O-acetyl-L-homoserine sulfhydrylase			E	Psort location Cytoplasmic, score	[PF01053: Cys/Met metabolism PLP-dependent enzyme; 9-425]	[G3DSA:3.40.640.10:FF:000035: O-succinylhomoserine sulfhydrylase; 6-290]	[TIGR01326: OAH_OAS_sulfhy: O-acetylhomoserine aminocarboxypropyltransferase/cysteine synthase; 7-425]
1	CDS	774781	775572	-	GNKFHOJL_00665				hypothetical protein	CE1		S	esterase	[PF00756: Putative esterase; 24-250]
1	CDS	775750	776229	+	GNKFHOJL_00666				hypothetical protein			MP	COG NOG29769 non supervised orthologous group	[PF04170: NlpE N-terminal domain; 48-149]
1	CDS	776429	777457	-	GNKFHOJL_00667		COG0609	hmuU_2	Hemin transport system permease protein HmuU			P	Belongs to the binding-protein-dependent transport system permease family. FecCD subfamily	[PF01032: FecCD transport family; 14-333]
1	CDS	777679	778809	-	GNKFHOJL_00668				hypothetical protein			T	COG0589 Universal stress protein UspA and related nucleotide-binding	[PF00582: Universal stress protein family; 85-237];[PF09413: Putative prokaryotic signal transducing protein; 15-63]
1	CDS	778891	779166	-	GNKFHOJL_00669				hypothetical protein			S	COG NOG19094 non supervised orthologous group
1	CDS	779287	779583	+	GNKFHOJL_00670				hypothetical protein
1	CDS	779618	780418	-	GNKFHOJL_00671				hypothetical protein			T	COG NOG22299 non supervised orthologous group	[PF00515: Tetratricopeptide repeat; 70-103]
1	CDS	780472	782331	-	GNKFHOJL_00672				hypothetical protein			S	COG NOG06393 non supervised orthologous group	[PF13584: BatD DUF11 like domain; 171-271];[PF13584: BatD DUF11 like domain; 34-131];[PF13584: BatD DUF11 like domain; 321-424]
1	CDS	782340	783038	-	GNKFHOJL_00673			ycf3_2	Photosystem I assembly protein Ycf3			S	Tetratricopeptide repeat protein	[PF00515: Tetratricopeptide repeat; 97-129];[PF13431: Tetratricopeptide repeat; 48-78]
1	CDS	783044	784072	-	GNKFHOJL_00674				hypothetical protein			S	Von Willebrand factor type A domain	[PF00092: von Willebrand factor type A domain; 93-238]
1	CDS	784115	785098	-	GNKFHOJL_00675				hypothetical protein			S	Von Willebrand factor type A domain	[PF00092: von Willebrand factor type A domain; 89-279];[PF07584: Aerotolerance regulator N-terminal; 1-74]
1	CDS	785151	786227	-	GNKFHOJL_00676				hypothetical protein			O	Psort location CytoplasmicMembrane, score
1	CDS	786235	787104	-	GNKFHOJL_00677		COG1721		putative protein			S	protein (some members contain a von Willebrand factor type A (vWA) domain)	[PF01882: Protein of unknown function DUF58; 38-122]
1	CDS	787200	788195	-	GNKFHOJL_00678	3.6.3.-		ravA	ATPase RavA			S	ATPase family associated with various cellular activities (AAA)	[PF17863: AAA lid domain; 258-324];[PF07726: ATPase family associated with various cellular activities (AAA); 51-181]	[G3DSA:3.40.50.300:FF:000640: MoxR family ATPase; 19-203]
1	CDS	788199	788291	-	GNKFHOJL_00679				hypothetical protein
1	CDS	788385	789512	-	GNKFHOJL_00680			ihfA	Integration host factor subunit alpha			L	Belongs to the bacterial histone-like protein family	[PF00216: Bacterial DNA-binding protein; 6-94];[PF01476: LysM domain; 321-369]
1	CDS	789538	789810	-	GNKFHOJL_00681		COG0776		DNA-binding protein HU			L	COG0776 Bacterial nucleoid DNA-binding protein	[PF00216: Bacterial DNA-binding protein; 1-89]
1	CDS	789888	791186	-	GNKFHOJL_00682	2.8.4.4	COG0621	rimO	Ribosomal protein S12 methylthiotransferase RimO			J	Catalyzes the methylthiolation of an aspartic acid residue of ribosomal protein S12	[PF04055: Radical SAM superfamily; 142-312];[PF18693: TRAM domain; 369-432];[PF00919: Uncharacterized protein family UPF0004; 6-106]	[G3DSA:2.40.50.140:FF:000210: Ribosomal protein S12 methylthiotransferase RimO; 370-432];[G3DSA:3.80.30.20:FF:000001: tRNA-2-methylthio-N(6)-dimethylallyladenosine synthase 2; 134-369]	[TIGR01125: TIGR01125: ribosomal protein S12 methylthiotransferase RimO; 6-429];[TIGR00089: TIGR00089: radical SAM methylthiotransferase, MiaB/RimO family; 5-429]	[MF_01865: Ribosomal protein S12 methylthiotransferase RimO [rimO].; 4-431]
1	CDS	791183	792142	-	GNKFHOJL_00683		COG0552	ftsY	Signal recognition particle receptor FtsY			U	Involved in targeting and insertion of nascent membrane proteins into the cytoplasmic membrane. Acts as a receptor for the complex formed by the signal recognition particle (SRP) and the ribosome-nascent chain (RNC)	[PF02881: SRP54-type protein, helical bundle domain; 28-92];[PF00448: SRP54-type protein, GTPase domain; 116-315]	[G3DSA:3.40.50.300:FF:000053: Signal recognition particle receptor FtsY; 108-316];[G3DSA:1.20.120.140:FF:000008: Signal recognition particle receptor FtsY; 9-102]	[TIGR00064: ftsY: signal recognition particle-docking protein FtsY; 39-315]	[MF_00920: Signal recognition particle receptor FtsY [ftsY].; 39-316]
1	CDS	792531	792689	-	GNKFHOJL_00684				hypothetical protein			S	Domain of unknown function (DUF4295)	[PF14128: Domain of unknown function (DUF4295); 2-50]
1	CDS	792703	792891	-	GNKFHOJL_00685			rpmG2	50S ribosomal protein L33 2			J	Belongs to the bacterial ribosomal protein bL33 family	[PF00471: Ribosomal protein L33; 10-62]		[TIGR01023: rpmG_bact: ribosomal protein bL33; 1-62]	[MF_00294: 50S ribosomal protein L33 [rpmG].; 8-62]
1	CDS	792912	793172	-	GNKFHOJL_00686		COG0227	rpmB	50S ribosomal protein L28			J	Belongs to the bacterial ribosomal protein bL28 family	[PF00830: Ribosomal L28 family; 3-62]	[G3DSA:2.30.170.40:FF:000004: 50S ribosomal protein L28; 2-74]	[TIGR00009: L28: ribosomal protein bL28; 1-58]	[MF_00373: 50S ribosomal protein L28 [rpmB].; 1-71]
1	CDS	793294	793761	-	GNKFHOJL_00687	3.5.1.42	COG1546	pncC	Nicotinamide-nucleotide amidohydrolase PncC			S	Belongs to the CinA family	[PF02464: Competence-damaged protein; 2-153]		[TIGR00199: PncC_domain: amidohydrolase, PncC family; 7-150]
1	CDS	793786	794163	-	GNKFHOJL_00688				hypothetical protein
1	CDS	794178	795197	-	GNKFHOJL_00689	2.3.1.234	COG0533	tsaD	tRNA N6-adenosine threonylcarbamoyltransferase			O	Required for the formation of a threonylcarbamoyl group on adenosine at position 37 (t(6)A37) in tRNAs that read codons beginning with adenine. Is involved in the transfer of the threonylcarbamoyl moiety of threonylcarbamoyl-AMP (TC-AMP) to the N6 group of A37, together with TsaE and TsaB. TsaD likely plays a direct catalytic role in this reaction	[PF00814: tRNA N6-adenosine threonylcarbamoyltransferase; 25-314]	[G3DSA:3.30.420.40:FF:000040: tRNA N6-adenosine threonylcarbamoyltransferase; 137-301];[G3DSA:3.30.420.40:FF:000012: tRNA N6-adenosine threonylcarbamoyltransferase; 5-136]	[TIGR03723: T6A_TsaD_YgjD: tRNA threonylcarbamoyl adenosine modification protein TsaD; 5-321];[TIGR00329: gcp_kae1: metallohydrolase, glycoprotease/Kae1 family; 6-314]	[MF_01445: tRNA N6-adenosine threonylcarbamoyltransferase [tsaD].; 3-339]
1	CDS	795402	799883	+	GNKFHOJL_00690				hypothetical protein			S	Psort location OuterMembrane, score 9.49	[PF04357: TamB, inner membrane protein subunit of TAM complex; 994-1438]
1	CDS	799928	801436	-	GNKFHOJL_00691			resA_5	Thiol-disulfide oxidoreductase ResA			O	Redoxin	[PF08534: Redoxin; 376-484]
1	CDS	801925	803553	-	GNKFHOJL_00692	3.6.4.12	COG0305	dC	Replicative DNA helicase			L	Participates in initiation and elongation during chromosome replication	[PF03796: DnaB-like helicase C terminal domain; 220-483];[PF00772: DnaB-like helicase N terminal domain; 45-145]	[G3DSA:3.40.50.300:FF:000076: Replicative DNA helicase; 200-489];[G3DSA:1.10.860.10:FF:000001: Replicative DNA helicase; 38-201]	[TIGR00665: DnaB: replicative DNA helicase; 45-484]
1	CDS	803679	804512	+	GNKFHOJL_00693	2.7.1.148	COG1947	ispE	4-diphosphocytidyl-2-C-methyl-D-erythritol kinase			F	Catalyzes the phosphorylation of the position 2 hydroxy group of 4-diphosphocytidyl-2C-methyl-D-erythritol	[PF08544: GHMP kinases C terminal; 206-253];[PF00288: GHMP kinases N terminal domain; 86-134]		[TIGR00154: ispE: 4-(cytidine 5'-diphospho)-2-C-methyl-D-erythritol kinase; 6-256]	[MF_00061: Putative 4-diphosphocytidyl-2-C-methyl-D-erythritol kinase [ispE].; 1-270]
1	CDS	804619	805785	-	GNKFHOJL_00694	2.1.2.-	COG0027	purT	Formate-dependent phosphoribosylglycinamide formyltransferase			F	Involved in the de novo purine biosynthesis. Catalyzes the transfer of formate to 5-phospho-ribosyl-glycinamide (GAR), producing 5-phospho-ribosyl-N-formylglycinamide (FGAR). Formate is provided by PurU via hydrolysis of 10-formyl-tetrahydrofolate	[PF02222: ATP-grasp domain; 112-285]	[G3DSA:3.30.470.20:FF:000035: Formate-dependent phosphoribosylglycinamide formyltransferase; 186-388];[G3DSA:3.40.50.20:FF:000022: Formate-dependent phosphoribosylglycinamide formyltransferase; 1-111];[G3DSA:3.30.1490.20:FF:000013: Formate-dependent phosphoribosylglycinamide formyltransferase; 113-185]		[MF_01643: Formate-dependent phosphoribosylglycinamide formyltransferase [purT].; 1-388]
1	CDS	805903	807420	-	GNKFHOJL_00695				hypothetical protein			H	COG NOG06391 non supervised orthologous group	[PF14134: Domain of unknown function (DUF4301); 4-505]
1	CDS	807529	809748	+	GNKFHOJL_00696	2.7.6.5	COG0317	relA	GTP pyrophosphokinase			KT	In eubacteria ppGpp (guanosine 3'-diphosphate 5-' diphosphate) is a mediator of the stringent response that coordinates a variety of cellular activities in response to changes in nutritional abundance	[PF19296: RelA/SpoT, AH and RIS domains; 476-637];[PF04607: Region found in RelA / SpoT proteins; 251-364];[PF13328: HD domain; 60-191];[PF02824: TGS domain; 405-464];[PF13291: ACT domain; 661-738]	[G3DSA:3.10.20.30:FF:000002: GTP pyrophosphokinase (RelA/SpoT); 397-471]	[TIGR00691: spoT_relA: RelA/SpoT family protein; 65-737]
1	CDS	809833	810204	+	GNKFHOJL_00697	2.7.1.66	COG0818	dgkA	Undecaprenol kinase			M	Psort location CytoplasmicMembrane, score	[PF01219: Prokaryotic diacylglycerol kinase; 13-114]
1	CDS	810180	811160	-	GNKFHOJL_00698				hypothetical protein			EGP	Transporter, major facilitator family protein	[PF07690: Major Facilitator Superfamily; 18-314]
1	CDS	811141	811959	-	GNKFHOJL_00699	2.1.2.11	COG0413	panB	3-methyl-2-oxobutanoate hydroxymethyltransferase			H	Catalyzes the reversible reaction in which hydroxymethyl group from 5,10-methylenetetrahydrofolate is transferred onto alpha-ketoisovalerate to form ketopantoate	[PF02548: Ketopantoate hydroxymethyltransferase; 10-267]	[G3DSA:3.20.20.60:FF:000017: 3-methyl-2-oxobutanoate hydroxymethyltransferase; 1-272]	[TIGR00222: panB: 3-methyl-2-oxobutanoate hydroxymethyltransferase; 11-272]	[MF_00156: 3-methyl-2-oxobutanoate hydroxymethyltransferase [panB].; 11-272]
1	CDS	812278	814578	-	GNKFHOJL_00700				hypothetical protein			V	ABC transporter, permease protein	[PF02687: FtsX-like permease family; 648-749];[PF02687: FtsX-like permease family; 283-396];[PF12704: MacB-like periplasmic core domain; 22-210]
1	CDS	814647	815330	-	GNKFHOJL_00701	3.6.3.-	COG1136	yknY_1	putative ABC transporter ATP-binding protein YknY			V	bacteriocin export ABC transporter, lactococcin 972 group	[PF00005: ABC transporter; 21-169]	[G3DSA:3.40.50.300:FF:000032: Export ABC transporter ATP-binding protein; 1-223]
1	CDS	815391	817709	-	GNKFHOJL_00702				hypothetical protein			V	Psort location CytoplasmicMembrane, score 10.00	[PF02687: FtsX-like permease family; 281-396];[PF02687: FtsX-like permease family; 653-764];[PF12704: MacB-like periplasmic core domain; 23-239]
1	CDS	818855	820222	+	GNKFHOJL_00703		COG2204	zraR_1	Transcriptional regulatory protein ZraR			T	COG2204 Response regulator containing CheY-like receiver AAA-type ATPase and DNA-binding domains	[PF00158: Sigma-54 interaction domain; 158-322];[PF02954: Bacterial regulatory protein, Fis family; 412-452];[PF00072: Response regulator receiver domain; 8-122]	[G3DSA:3.40.50.300:FF:000006: DNA-binding transcriptional regulator NtrC; 151-326]
1	CDS	820249	821610	+	GNKFHOJL_00704	2.7.-.-		sasA_3	Adaptive-response sensory-kinase SasA			T	ATPase histidine kinase DNA gyrase B HSP90 domain protein	[PF02518: Histidine kinase-, DNA gyrase B-, and HSP90-like ATPase; 346-452]
1	CDS	821705	823162	+	GNKFHOJL_00705		COG3263	nhaP2	K(+)/H(+) antiporter NhaP2			P	Psort location CytoplasmicMembrane, score 10.00	[PF00999: Sodium/hydrogen exchanger family; 14-394];[PF02080: TrkA-C domain; 438-480]
1	CDS	823520	824752	+	GNKFHOJL_00706	3.1.2.28		menI	1%2C4-dihydroxy-2-naphthoyl-CoA hydrolase			Q	Psort location Cytoplasmic, score 8.96	[PF03061: Thioesterase superfamily; 320-397];[PF08282: haloacid dehalogenase-like hydrolase; 6-263]		[TIGR00099: Cof-subfamily: Cof-like hydrolase; 5-263];[TIGR01484: HAD-SF-IIB: HAD hydrolase, family IIB; 5-237];[TIGR00369: unchar_dom_1: uncharacterized domain 1; 290-402]
1	CDS	824749	825855	+	GNKFHOJL_00707	5.4.4.2		menF_1	Isochorismate synthase MenF			HQ	Isochorismate synthase	[PF00425: chorismate binding enzyme; 109-354]		[TIGR00543: isochor_syn: isochorismate synthase; 85-360]
1	CDS	825875	827536	+	GNKFHOJL_00708	2.2.1.9		menD	2-succinyl-5-enolpyruvyl-6-hydroxy-3-cyclohexene-1-carboxylate synthase			H	Catalyzes the thiamine diphosphate-dependent decarboxylation of 2-oxoglutarate and the subsequent addition of the resulting succinic semialdehyde-thiamine pyrophosphate anion to isochorismate to yield 2-succinyl-5-enolpyruvyl-6-hydroxy-3- cyclohexene-1-carboxylate (SEPHCHC)	[PF02776: Thiamine pyrophosphate enzyme, N-terminal TPP binding domain; 11-176];[PF02775: Thiamine pyrophosphate enzyme, C-terminal TPP binding domain; 396-534]		[TIGR00173: menD: 2-succinyl-5-enolpyruvyl-6-hydroxy-3-cyclohexene-1-carboxylic-acid synthase; 8-426]	[MF_01659: 2-succinyl-5-enolpyruvyl-6-hydroxy-3-cyclohexene-1-carboxylate synthase [menD].; 1-552]
1	CDS	827542	828366	+	GNKFHOJL_00709	4.1.3.36	COG0447	menB	1%2C4-dihydroxy-2-naphthoyl-CoA synthase			H	Converts o-succinylbenzoyl-CoA (OSB-CoA) to 1,4- dihydroxy-2-naphthoyl-CoA (DHNA-CoA)	[PF00378: Enoyl-CoA hydratase/isomerase; 21-269]	[G3DSA:1.10.12.10:FF:000003: 1,4-dihydroxy-2-naphthoyl-CoA synthase; 212-262];[G3DSA:3.90.226.10:FF:000003: 1,4-dihydroxy-2-naphthoyl-CoA synthase; 1-211]	[TIGR01929: menB: naphthoate synthase; 13-270]	[MF_01934: 1,4-dihydroxy-2-naphthoyl-CoA synthase [menB].; 7-273]
1	CDS	828505	829500	+	GNKFHOJL_00710	5.1.1.20	COG4948	ykfB	L-Ala-D/L-Glu epimerase			M	Psort location Cytoplasmic, score 8.96	[PF13378: Enolase C-terminal domain-like; 130-305]
1	CDS	829523	830683	+	GNKFHOJL_00711	6.2.1.26		menE	2-succinylbenzoate--CoA ligase			IQ	Psort location Cytoplasmic, score 8.96	[PF00501: AMP-binding enzyme; 49-209]
1	CDS	830730	831197	+	GNKFHOJL_00712				hypothetical protein			J	Threonine alanine tRNA ligase second additional domain protein	[PF07973: Threonyl and Alanyl tRNA synthetase second additional domain; 107-142]
1	CDS	831305	831478	-	GNKFHOJL_00713				hypothetical protein
1	CDS	831787	832050	+	GNKFHOJL_00714				hypothetical protein
1	CDS	832424	832858	+	GNKFHOJL_00715		COG0735	perR	Peroxide-responsive repressor PerR			P	Belongs to the Fur family	[PF01475: Ferric uptake regulator family; 11-120]	[G3DSA:1.10.10.10:FF:000007: Ferric uptake regulation protein; 1-82]
1	CDS	832884	833441	+	GNKFHOJL_00716	1.11.1.1	COG1592	rbr3A	Reverse rubrerythrin-1			C	Psort location Cytoplasmic, score 8.96	[PF02915: Rubrerythrin; 66-127]
1	CDS	833555	834085	+	GNKFHOJL_00717		COG1595	sigE_1	ECF RNA polymerase sigma factor SigE			K	Belongs to the sigma-70 factor family. ECF subfamily	[PF04542: Sigma-70 region 2; 13-75];[PF08281: Sigma-70, region 4; 105-155]		[TIGR02937: sigma70-ECF: RNA polymerase sigma factor, sigma-70 family; 16-158]
1	CDS	834072	834509	+	GNKFHOJL_00718				hypothetical protein			C	lyase activity
1	CDS	834525	834995	+	GNKFHOJL_00719				hypothetical protein			-	-	[PF19603: Family of unknown function (DUF6108); 19-147]
1	CDS	835017	835922	+	GNKFHOJL_00720				hypothetical protein			-	-	[PF13568: Outer membrane protein beta-barrel domain; 126-278]
1	CDS	836096	836854	+	GNKFHOJL_00721				hypothetical protein			I	Belongs to the 1-acyl-sn-glycerol-3-phosphate acyltransferase family	[PF01553: Acyltransferase; 60-185]
1	CDS	837016	838215	-	GNKFHOJL_00722				hypothetical protein			T	COG NOG06399 non supervised orthologous group
1	CDS	838675	839484	+	GNKFHOJL_00723		COG0745	srrA	Transcriptional regulatory protein SrrA			K	COG0745 Response regulators consisting of a CheY-like receiver domain and a winged-helix DNA-binding domain	[PF00486: Transcriptional regulatory protein, C terminal; 193-266];[PF00072: Response regulator receiver domain; 46-156]
1	CDS	839459	841252	+	GNKFHOJL_00724	2.7.-.-		sasA_4	Adaptive-response sensory-kinase SasA			T	ATPase histidine kinase DNA gyrase B HSP90 domain protein	[PF00512: His Kinase A (phospho-acceptor) domain; 373-438];[PF02518: Histidine kinase-, DNA gyrase B-, and HSP90-like ATPase; 487-595]	[G3DSA:1.10.287.130:FF:000008: Two-component sensor histidine kinase; 365-440];[G3DSA:3.30.565.10:FF:000006: Sensor histidine kinase WalK; 444-597]
1	CDS	841474	841716	+	GNKFHOJL_00725				hypothetical protein
1	CDS	841772	843145	+	GNKFHOJL_00726	4.1.99.1	COG3033	tA1	Tryptophanase 1			E	Psort location Cytoplasmic, score 8.96	[PF01212: Beta-eliminating lyase; 47-422]
1	CDS	843155	843784	-	GNKFHOJL_00727				hypothetical protein			H	Belongs to the P-Pant transferase superfamily	[PF01648: 4'-phosphopantetheinyl transferase superfamily; 106-192]
1	CDS	843826	845175	-	GNKFHOJL_00728				hypothetical protein			S	Gliding motility-associated protein GldE	[PF03471: Transporter associated domain; 359-436];[PF00571: CBS domain; 296-342];[PF00571: CBS domain; 223-277];[PF01595: Cyclin M transmembrane N-terminal domain; 34-204]	[G3DSA:3.10.580.10:FF:000002: Magnesium/cobalt efflux protein CorC; 205-350]	[TIGR03520: GldE: gliding motility-associated protein GldE; 35-439]
1	CDS	845202	845657	-	GNKFHOJL_00729		COG0629	ssb	Single-stranded DNA-binding protein			L	Single-stranded DNA-binding protein	[PF00436: Single-strand binding protein family; 3-108]		[TIGR00621: ssb: single-stranded DNA-binding protein; 2-142]	[MF_00984: Single-stranded DNA-binding protein.; 3-112]
1	CDS	845731	846771	-	GNKFHOJL_00730	3.2.2.31		mutY	Adenine DNA glycosylase			L	COG1194 A G-specific DNA glycosylase	[PF00730: HhH-GPD superfamily base excision DNA repair protein; 32-144];[PF14815: NUDIX domain; 228-343];[PF00633: Helix-hairpin-helix motif; 94-121]	[G3DSA:1.10.340.30:FF:000010: Adenine DNA glycosylase; 18-125]	[TIGR01084: mutY: A/G-specific adenine glycosylase; 4-265]
1	CDS	846929	847204	+	GNKFHOJL_00731			hup_1	DNA-binding protein HU			L	Belongs to the bacterial histone-like protein family	[PF00216: Bacterial DNA-binding protein; 1-89]	[G3DSA:4.10.520.10:FF:000007: Integration host factor subunit beta; 1-91]
1	CDS	847437	849011	+	GNKFHOJL_00732	3.1.26.-	COG1530	rng	Ribonuclease G			J	S1 RNA binding domain	[PF10150: Ribonuclease E/G family; 143-414]		[TIGR00757: RNaseEG: ribonuclease, Rne/Rng family; 14-438]
1	tRNA	849168	849242	-	GNKFHOJL_00733				tRNA-Cys(gca)
1	CDS	849313	849528	-	GNKFHOJL_00734				hypothetical protein			-	-
1	CDS	849525	852062	-	GNKFHOJL_00735			der_1	GTPase Der			P	transporter of a GTP-driven Fe(2 ) uptake system	[PF02421: Ferrous iron transport protein B; 135-287];[PF07664: Ferrous iron transport protein B C terminus; 630-682];[PF07670: Nucleoside recognition; 687-816];[PF07670: Nucleoside recognition; 526-620];[PF17910: FeoB cytosolic helical domain; 348-440];[PF04023: FeoA domain; 23-93]	[G3DSA:1.10.287.1770:FF:000003: Ferrous iron transport protein B; 342-442]	[TIGR00437: feoB: ferrous iron transport protein B; 140-812];[TIGR00231: small_GTP: small GTP-binding protein domain; 132-288]
1	CDS	852669	853676	-	GNKFHOJL_00736				hypothetical protein			S	Endonuclease Exonuclease phosphatase family	[PF19580: Endonuclease/Exonuclease/phosphatase family; 28-335]
1	CDS	853930	854181	+	GNKFHOJL_00737		COG0254	rpmE2	50S ribosomal protein L31 type B			J	Ribosomal protein L31	[PF01197: Ribosomal protein L31; 1-79]		[TIGR00105: L31: ribosomal protein bL31; 1-80]	[MF_00502: 50S ribosomal protein L31 type B [rpmE2].; 1-81]
1	CDS	854369	855454	-	GNKFHOJL_00738	2.1.2.10	COG0404	gcvT	Aminomethyltransferase			H	The glycine cleavage system catalyzes the degradation of glycine	[PF08669: Glycine cleavage T-protein C-terminal barrel domain; 282-359];[PF01571: Aminomethyltransferase folate-binding domain; 8-256]	[G3DSA:2.40.30.110:FF:000003: Aminomethyltransferase; 279-361];[G3DSA:4.10.1250.10:FF:000001: Aminomethyltransferase; 235-278];[G3DSA:3.30.70.1400:FF:000001: Aminomethyltransferase; 50-136]	[TIGR00528: gcvT: glycine cleavage system T protein; 2-360]	[MF_00259: Aminomethyltransferase [gcvT].; 1-361]
1	CDS	855491	856801	-	GNKFHOJL_00739	3.4.11.4	COG2195	pepT	Peptidase T			E	Cleaves the N-terminal amino acid of tripeptides	[PF07687: Peptidase dimerisation domain; 236-335];[PF01546: Peptidase family M20/M25/M40; 168-430]	[G3DSA:3.30.70.360:FF:000002: Peptidase T; 238-348]	[TIGR01882: peptidase-T: peptidase T; 31-435]	[MF_00550: Peptidase T [pepT].; 29-433]
1	CDS	856846	858255	-	GNKFHOJL_00740	2.4.2.14	COG0034	purF	Amidophosphoribosyltransferase			F	glutamine phosphoribosylpyrophosphate amidotransferase	[PF13537: Glutamine amidotransferase domain; 76-197]
1	CDS	858437	860602	-	GNKFHOJL_00741	3.2.1.3		susB	Glucan 1%2C4-alpha-glucosidase SusB	GH97		G	COG NOG06228 non supervised orthologous group	[PF14508: Glycosyl-hydrolase 97 N-terminal; 29-296];[PF14509: Glycosyl-hydrolase 97 C-terminal, oligomerisation; 606-706];[PF10566: Glycoside hydrolase 97; 301-603]	[G3DSA:3.20.20.70:FF:000220: Glucan 1,4-alpha-glucosidase SusB; 293-720]
1	CDS	860728	861609	-	GNKFHOJL_00742				hypothetical protein			CO	Thioredoxin-like	[PF13905: Thioredoxin-like; 184-274]
1	CDS	861693	862175	-	GNKFHOJL_00743				hypothetical protein			L	DNA-binding protein	[PF18291: HU domain fused to wHTH, Ig, or Glycine-rich motif; 12-108]		[TIGR01201: HU_rel: putative DNA-binding protein; 14-154]
1	CDS	862154	863719	-	GNKFHOJL_00744				hypothetical protein			L	Reverse transcriptase (RNA-dependent DNA polymerase)	[PF00078: Reverse transcriptase (RNA-dependent DNA polymerase); 215-313]
1	CDS	863716	864354	-	GNKFHOJL_00745				hypothetical protein
1	CDS	864351	864716	-	GNKFHOJL_00746				hypothetical protein			S	23S rRNA-intervening sequence protein	[PF05635: 23S rRNA-intervening sequence protein; 4-105]
1	CDS	864713	865321	-	GNKFHOJL_00747				hypothetical protein
1	CDS	865526	867889	-	GNKFHOJL_00748				hypothetical protein			-	-
1	CDS	867953	868879	-	GNKFHOJL_00749				hypothetical protein			S	Fimbrillin-A associated anchor proteins Mfa1 and Mfa2	[PF08842: Fimbrillin-A associated anchor proteins Mfa1 and Mfa2; 29-303]
1	CDS	869187	870365	-	GNKFHOJL_00750				hypothetical protein			-	-
1	CDS	870453	872201	-	GNKFHOJL_00751				hypothetical protein			M	chlorophyll binding
1	CDS	872265	872804	-	GNKFHOJL_00752				hypothetical protein			M	(189 aa) fasta scores E()	[PF12099: Protein of unknown function (DUF3575); 4-179]
1	CDS	873216	874169	-	GNKFHOJL_00753			xerC_1	Tyrosine recombinase XerC			L	Belongs to the 'phage' integrase family	[PF13102: Phage integrase SAM-like domain; 5-97];[PF00589: Phage integrase family; 115-283]
1	CDS	874545	874679	+	GNKFHOJL_00754				hypothetical protein
1	tRNA	874696	874770	+	GNKFHOJL_00755				tRNA-Thr(tgt)
1	CDS	874916	875461	+	GNKFHOJL_00756				hypothetical protein			S	Psort location CytoplasmicMembrane, score	[PF13858: Protein of unknown function (DUF4199); 15-172]
1	CDS	875522	876475	+	GNKFHOJL_00757	2.4.1.-	COG0463	rgtE	Dodecaprenyl-phosphate galacturonate synthase	GT2		M	involved in cell wall biogenesis	[PF00535: Glycosyl transferase family 2; 4-168]	[G3DSA:3.90.550.10:FF:000124: Glycosyl transferase family 2; 1-222]
1	CDS	876478	876963	+	GNKFHOJL_00758				hypothetical protein			S	COG NOG30522 non supervised orthologous group	[PF20050: Family of unknown function (DUF6452); 59-161]
1	CDS	876932	877693	+	GNKFHOJL_00759				hypothetical protein			S	COG NOG28307 non supervised orthologous group	[PF19515: Domain of unknown function (DUF6048); 9-253]
1	CDS	877699	878280	+	GNKFHOJL_00760		COG1971	mntP	putative manganese efflux pump MntP			P	Probably functions as a manganese efflux pump	[PF02659: Putative manganese efflux pump; 33-186]			[MF_01521: Probable manganese efflux pump MntP [mntP].; 1-189]
1	CDS	878305	879318	+	GNKFHOJL_00761	2.7.1.180	COG1477	apbE	FAD:protein FMN transferase			H	Flavin transferase that catalyzes the transfer of the FMN moiety of FAD and its covalent binding to the hydroxyl group of a threonine residue in a target flavoprotein	[PF02424: ApbE family; 40-316]
1	CDS	879478	879846	-	GNKFHOJL_00762				hypothetical protein			S	Psort location CytoplasmicMembrane, score	[PF04342: Putative member of DMT superfamily (DUF486); 6-120]
1	CDS	879875	880114	-	GNKFHOJL_00763	2.8.1.-		ttcA_1	tRNA-cytidine(32) 2-sulfurtransferase			H	Belongs to the TtcA family
1	CDS	880163	880627	-	GNKFHOJL_00764	2.8.1.-	COG0037	ttcA_2	tRNA-cytidine(32) 2-sulfurtransferase			H	Belongs to the TtcA family	[PF01171: PP-loop family; 33-152]
1	CDS	880786	882216	+	GNKFHOJL_00765	3.4.-.-		bepA_2	Beta-barrel assembly-enhancing protease			S	COG NOG11656 non supervised orthologous group	[PF13432: Tetratricopeptide repeat; 23-81]
1	CDS	882226	882696	+	GNKFHOJL_00766				hypothetical protein			O	Psort location CytoplasmicMembrane, score
1	CDS	882721	883722	+	GNKFHOJL_00767				hypothetical protein			S	UPF0365 protein	[PF12127: Flotillin-like protein FloA; 12-322]			[MF_01562: Flotillin-like protein FloA [floA].; 4-325]
1	CDS	883746	884624	+	GNKFHOJL_00768	2.4.2.1		deoD	Purine nucleoside phosphorylase DeoD-type			F	Psort location Cytoplasmic, score	[PF01048: Phosphorylase superfamily; 31-289]
1	CDS	884816	886204	+	GNKFHOJL_00769	3.6.-.-	COG0486	mnmE_2	tRNA modification GTPase MnmE			S	Exhibits a very high intrinsic GTPase hydrolysis rate. Involved in the addition of a carboxymethylaminomethyl (cmnm) group at the wobble position (U34) of certain tRNAs, forming tRNA- cmnm(5)s(2)U34	[PF01926: 50S ribosome-binding GTPase; 224-339];[PF10396: GTP-binding protein TrmE N-terminus; 5-124];[PF12631: MnmE helical domain; 127-459]	[G3DSA:3.30.1360.120:FF:000003: tRNA modification GTPase MnmE; 1-124];[G3DSA:3.40.50.300:FF:001376: tRNA modification GTPase MnmE; 222-389]	[TIGR00231: small_GTP: small GTP-binding protein domain; 223-379];[TIGR00450: mnmE_trmE_thdF: tRNA modification GTPase TrmE; 12-462]	[MF_00379: tRNA modification GTPase MnmE [mnmE].; 4-462]
1	CDS	886456	887361	+	GNKFHOJL_00770				hypothetical protein			L	DNA binding domain, excisionase family	[PF12728: Helix-turn-helix domain; 70-117]		[TIGR01764: excise: DNA binding domain, excisionase family; 70-114]
1	CDS	887446	888552	+	GNKFHOJL_00771			xerC_2	Tyrosine recombinase XerC			L	Belongs to the 'phage' integrase family	[PF00589: Phage integrase family; 289-353];[PF00589: Phage integrase family; 201-277];[PF17293: Arm DNA-binding domain; 8-77];[PF13102: Phage integrase SAM-like domain; 95-185]
1	CDS	888562	888927	+	GNKFHOJL_00772				hypothetical protein			S	COG3943, virulence protein
1	CDS	889193	890074	+	GNKFHOJL_00773				hypothetical protein			S	Mobilizable transposon, TnpC family protein
1	CDS	890086	891018	-	GNKFHOJL_00774		COG1715	mrr	Mrr restriction system protein			V	Restriction endonuclease	[PF04471: Restriction endonuclease; 161-280];[PF14338: Mrr N-terminal domain; 5-90]
1	CDS	891203	891568	+	GNKFHOJL_00775				hypothetical protein			K	Excisionase	[PF12728: Helix-turn-helix domain; 45-91]
1	CDS	891580	892956	+	GNKFHOJL_00776				hypothetical protein			S	Protein of unknown function (DUF3987)	[PF13148: Protein of unknown function (DUF3987); 50-391]
1	CDS	893035	894114	+	GNKFHOJL_00777				hypothetical protein			L	COG NOG08810 non supervised orthologous group	[PF19898: Domain of unknown function (DUF6371); 111-261]
1	CDS	894253	894561	+	GNKFHOJL_00778				hypothetical protein			S	Mobilization protein	[PF05713: Bacterial mobilisation protein (MobC); 55-98]
1	CDS	894551	895492	+	GNKFHOJL_00779				hypothetical protein			U	Relaxase mobilization nuclease domain protein	[PF03432: Relaxase/Mobilisation nuclease domain; 8-241]
1	CDS	895528	895932	+	GNKFHOJL_00780				hypothetical protein			-	-
1	CDS	896112	897254	+	GNKFHOJL_00781		COG0732	hsdS_1	Type-1 restriction enzyme EcoKI specificity protein			V	Type I restriction modification DNA specificity domain protein	[PF01420: Type I restriction modification DNA specificity domain; 199-375];[PF01420: Type I restriction modification DNA specificity domain; 68-143]
1	CDS	897249	897692	-	GNKFHOJL_00782				hypothetical protein			V	Type I restriction modification DNA specificity domain	[PF01420: Type I restriction modification DNA specificity domain; 35-135]
1	CDS	897783	898586	+	GNKFHOJL_00783			xerC_3	Tyrosine recombinase XerC			L	Belongs to the 'phage' integrase family	[PF00589: Phage integrase family; 116-253]
1	CDS	898594	900075	-	GNKFHOJL_00784		COG0732	hsdS_2	Type-1 restriction enzyme EcoKI specificity protein			L	Type I restriction modification DNA specificity domain	[PF01420: Type I restriction modification DNA specificity domain; 72-242];[PF01420: Type I restriction modification DNA specificity domain; 300-475]
1	CDS	900081	901232	-	GNKFHOJL_00785	3.1.-.-	COG4804	yhcG_2	Putative nuclease YhcG			S	Protein of unknown function (DUF1016)	[PF17761: DUF1016 N-terminal domain; 17-198];[PF06250: YhcG PDDEXK nuclease domain; 221-372]
1	CDS	901237	902655	-	GNKFHOJL_00786	2.1.1.72	COG0286		putative type I restriction enzymeP M protein			V	HsdM N-terminal domain	[PF12161: HsdM N-terminal domain; 11-117];[PF02384: N-6 DNA Methylase; 127-397]
1	CDS	902660	905365	-	GNKFHOJL_00787				hypothetical protein			L	COG COG4096 Type I site-specific restriction-modification system, R (restriction) subunit and related helicases	[PF04313: Type I restriction enzyme R protein N terminus (HSDR_N); 44-118];[PF08463: EcoEI R protein C-terminal; 720-892];[PF04851: Type III restriction enzyme, res subunit; 152-336]
1	CDS	905453	905662	-	GNKFHOJL_00788				hypothetical protein			K	Cro/C1-type HTH DNA-binding domain	[PF01381: Helix-turn-helix; 11-60]
1	CDS	905765	906334	+	GNKFHOJL_00789				hypothetical protein			-	-	[PF13676: TIR domain; 36-132]
1	CDS	906360	907523	+	GNKFHOJL_00790				hypothetical protein			S	TIR domain	[PF13676: TIR domain; 136-223]
1	CDS	907505	908086	+	GNKFHOJL_00791				hypothetical protein			-	-	[PF18180: SLOG cluster3 family; 22-191]
1	CDS	908093	908767	+	GNKFHOJL_00792				hypothetical protein			S	MTH538 TIR-like domain (DUF1863)	[PF08937: MTH538 TIR-like domain (DUF1863); 3-130]
1	CDS	909015	909440	+	GNKFHOJL_00793				hypothetical protein			S	protein conserved in bacteria
1	CDS	909469	910866	+	GNKFHOJL_00794				hypothetical protein			S	COG3943 Virulence protein	[PF13310: Virulence protein RhuM family; 189-443]
1	CDS	910888	911190	+	GNKFHOJL_00795				hypothetical protein			T	Calcineurin-like phosphoesterase	[PF00149: Calcineurin-like phosphoesterase; 16-87]
1	CDS	911327	911524	+	GNKFHOJL_00796				hypothetical protein			L	Transposase, Mutator family	[PF00872: Transposase, Mutator family; 9-65]
1	CDS	911796	912278	+	GNKFHOJL_00797				hypothetical protein			L	DNA binding domain, excisionase family	[PF12728: Helix-turn-helix domain; 64-109]		[TIGR01764: excise: DNA binding domain, excisionase family; 63-106]
1	CDS	912387	912674	+	GNKFHOJL_00798				hypothetical protein			L	DNA binding domain, excisionase family
1	CDS	912792	913907	+	GNKFHOJL_00799			xerC_4	Tyrosine recombinase XerC			L	Belongs to the 'phage' integrase family	[PF13102: Phage integrase SAM-like domain; 94-183];[PF00589: Phage integrase family; 202-354];[PF17293: Arm DNA-binding domain; 7-76]
1	CDS	914077	914421	+	GNKFHOJL_00800				hypothetical protein			S	COG NOG31621 non supervised orthologous group
1	CDS	914488	914916	+	GNKFHOJL_00801				hypothetical protein			S	COG NOG31621 non supervised orthologous group
1	CDS	915016	915390	+	GNKFHOJL_00802				hypothetical protein			K	Helix-turn-helix domain	[PF12728: Helix-turn-helix domain; 47-94]		[TIGR01764: excise: DNA binding domain, excisionase family; 47-93]
1	CDS	915502	916464	+	GNKFHOJL_00803				hypothetical protein			T	COG NOG25714 non supervised orthologous group	[PF13481: AAA domain; 11-165]
1	CDS	916436	916561	+	GNKFHOJL_00804				hypothetical protein
1	CDS	916779	917198	+	GNKFHOJL_00805				hypothetical protein			-	-
1	CDS	917195	918406	+	GNKFHOJL_00806				hypothetical protein			-	-
1	CDS	918411	918866	+	GNKFHOJL_00807				hypothetical protein			-	-
1	CDS	919013	920044	-	GNKFHOJL_00808				hypothetical protein			S	COG3943 Virulence protein	[PF13310: Virulence protein RhuM family; 71-323]
1	CDS	920052	920708	-	GNKFHOJL_00809				hypothetical protein			-	-
1	CDS	920720	923431	-	GNKFHOJL_00810	3.1.11.5		recD_3	RecBCD enzyme subunit RecD			L	Protein of unknown function (DUF2726)	[PF13087: AAA domain; 562-722];[PF13086: AAA domain; 188-533];[PF10881: Protein of unknown function (DUF2726); 780-899]
1	CDS	923937	924836	+	GNKFHOJL_00811				IS982 family transposase IS195			L	Psort location Cytoplasmic, score 8.96	[PF13612: Transposase DDE domain; 108-262]
1	CDS	925106	928150	-	GNKFHOJL_00812				hypothetical protein			V	to Salmonella typhimurium type III restriction-modification system Stylti enzyme Res or STM0358 SWALL T3RE_SALTY (SWALL P40815) (990 aa) fasta scores E()	[PF19778: Endonuclease domain; 896-1004];[PF04851: Type III restriction enzyme, res subunit; 79-258]
1	CDS	928147	929142	-	GNKFHOJL_00813				hypothetical protein			S	COG3943 Virulence protein	[PF13310: Virulence protein RhuM family; 63-306]
1	CDS	929150	931054	-	GNKFHOJL_00814				hypothetical protein			L	COG2189 Adenine specific DNA methylase Mod	[PF01555: DNA methylase; 126-453]
1	CDS	931039	931749	-	GNKFHOJL_00815				hypothetical protein			S	Domain of unknown function (DUF4391)	[PF14335: Domain of unknown function (DUF4391); 5-213]
1	CDS	931760	932569	-	GNKFHOJL_00816				hypothetical protein			S	Abortive infection C-terminus	[PF14355: Abortive infection C-terminus; 176-258]
1	CDS	932566	935838	-	GNKFHOJL_00817	3.6.4.-		rapA_1	RNA polymerase-associated protein RapA			L	domain protein	[PF00176: SNF2-related domain; 262-311];[PF00271: Helicase conserved C-terminal domain; 713-837]
1	CDS	935843	936049	-	GNKFHOJL_00818				hypothetical protein			K	Helix-turn-helix XRE-family like proteins	[PF01381: Helix-turn-helix; 7-59]
1	CDS	936540	937121	+	GNKFHOJL_00819				hypothetical protein			S	Calcineurin-like phosphoesterase superfamily domain	[PF00149: Calcineurin-like phosphoesterase; 9-139]
1	CDS	937138	937680	+	GNKFHOJL_00820				hypothetical protein			-	-
1	CDS	937694	938461	+	GNKFHOJL_00821	3.1.4.53		cpdA_2	3'%2C5'-cyclic adenosine monophosphate phosphodiesterase CpdA			S	Calcineurin-like phosphoesterase	[PF00149: Calcineurin-like phosphoesterase; 2-218]
1	CDS	939121	939456	-	GNKFHOJL_00822				hypothetical protein			T	Tetratricopeptide repeat
1	CDS	939732	939866	+	GNKFHOJL_00823				hypothetical protein
1	CDS	939963	940130	-	GNKFHOJL_00824				hypothetical protein
1	CDS	940177	940752	-	GNKFHOJL_00825				hypothetical protein
1	CDS	941181	942113	+	GNKFHOJL_00826				hypothetical protein			L	ISXO2-like transposase domain	[PF12762: ISXO2-like transposase domain; 129-276]
1	CDS	942250	943455	+	GNKFHOJL_00827				IS256 family transposase ISPeth4			L	COG3328 Transposase and inactivated derivatives	[PF00872: Transposase, Mutator family; 11-379]
1	CDS	943534	944406	-	GNKFHOJL_00828				hypothetical protein
1	CDS	944790	945113	-	GNKFHOJL_00829				hypothetical protein			S	Immunity protein 40	[PF15569: Immunity protein 40; 13-104]
1	CDS	945119	945325	-	GNKFHOJL_00830				hypothetical protein			-	-
1	CDS	945322	946299	-	GNKFHOJL_00831				hypothetical protein			M	rhs family-related protein and SAP-related protein K01238			[TIGR03696: Rhs_assc_core: RHS repeat-associated core domain; 91-170]
1	CDS	947055	947405	-	GNKFHOJL_00832			rplT	50S ribosomal protein L20			J	Binds directly to 23S ribosomal RNA and is necessary for the in vitro assembly process of the 50S ribosomal subunit. It is not involved in the protein synthesizing functions of that subunit	[PF00453: Ribosomal protein L20; 3-109]	[G3DSA:1.10.1900.20:FF:000001: 50S ribosomal protein L20; 56-116]	[TIGR01032: rplT_bact: ribosomal protein bL20; 1-114]	[MF_00382: 50S ribosomal protein L20 [rplT].; 2-115]
1	CDS	947507	947704	-	GNKFHOJL_00833		COG0291	rpmI	50S ribosomal protein L35			J	Belongs to the bacterial ribosomal protein bL35 family	[PF01632: Ribosomal protein L35; 2-62]	[G3DSA:4.10.410.60:FF:000001: 50S ribosomal protein L35; 1-64]	[TIGR00001: rpmI_bact: ribosomal protein bL35; 2-62]	[MF_00514: 50S ribosomal protein L35 [rpmI].; 1-64]
1	CDS	947775	948377	-	GNKFHOJL_00834		COG0290	infC	Translation initiation factor IF-3			J	IF-3 binds to the 30S ribosomal subunit and shifts the equilibrum between 70S ribosomes and their 50S and 30S subunits in favor of the free subunits, thus enhancing the availability of 30S subunits on which protein synthesis initiation begins	[PF05198: Translation initiation factor IF-3, N-terminal domain; 12-80];[PF00707: Translation initiation factor IF-3, C-terminal domain; 87-172]	[G3DSA:3.10.20.80:FF:000001: Translation initiation factor IF-3; 6-79];[G3DSA:3.30.110.10:FF:000001: Translation initiation factor IF-3; 80-175]	[TIGR00168: infC: translation initiation factor IF-3; 12-173]	[MF_00080: Translation initiation factor IF-3 [infC].; 5-174]
1	CDS	948501	950441	-	GNKFHOJL_00835	6.1.1.3	COG0441	thrS	Threonine--tRNA ligase			J	Catalyzes the attachment of threonine to tRNA(Thr) in a two-step reaction L-threonine is first activated by ATP to form Thr-AMP and then transferred to the acceptor end of tRNA(Thr)	[PF00587: tRNA synthetase class II core domain (G, H, P, S and T); 325-535];[PF02824: TGS domain; 2-59];[PF03129: Anticodon binding domain; 548-637];[PF07973: Threonyl and Alanyl tRNA synthetase second additional domain; 170-218]	[G3DSA:3.10.20.30:FF:000005: Threonine--tRNA ligase; 1-64];[G3DSA:3.30.980.10:FF:000005: Threonyl-tRNA synthetase, mitochondrial; 65-222];[G3DSA:3.40.50.800:FF:000001: Threonine--tRNA ligase; 539-645];[G3DSA:3.30.930.10:FF:000002: Threonine--tRNA ligase; 224-539];[G3DSA:3.30.54.20:FF:000002: Threonine--tRNA ligase; 131-186]	[TIGR00418: thrS: threonine--tRNA ligase; 72-638]	[MF_00184: Threonine--tRNA ligase [thrS].; 66-641]
1	CDS	950520	952577	-	GNKFHOJL_00836	3.4.-.-		bepA_3	Beta-barrel assembly-enhancing protease			S	COG COG0457 FOG TPR repeat	[PF13181: Tetratricopeptide repeat; 639-665];[PF13432: Tetratricopeptide repeat; 198-259];[PF13432: Tetratricopeptide repeat; 264-325];[PF14559: Tetratricopeptide repeat; 102-160];[PF00515: Tetratricopeptide repeat; 606-638]
1	CDS	952648	953205	-	GNKFHOJL_00837	3.5.1.88	COG0242	def	Peptide deformylase			J	Removes the formyl group from the N-terminal Met of newly synthesized proteins. Requires at least a dipeptide for an efficient rate of reaction. N-terminal L-methionine is a prerequisite for activity but the enzyme has broad specificity at other positions	[PF01327: Polypeptide deformylase; 3-159]		[TIGR00079: pept_deformyl: peptide deformylase; 5-165]	[MF_00163: Peptide deformylase [def].; 1-169]
1	CDS	953249	953674	-	GNKFHOJL_00838	3.1.-.-	COG0816	yrrK	Putative pre-16S rRNA nuclease			L	Could be a nuclease involved in processing of the 5'-end of pre-16S rRNA	[PF03652: Holliday junction resolvase; 3-134]		[TIGR00250: RNAse_H_YqgF: putative transcription antitermination factor YqgF; 6-134]	[MF_00651: Putative pre-16S rRNA nuclease [yqgF].; 2-137]
1	CDS	953927	954682	-	GNKFHOJL_00839				hypothetical protein			S	Exopolysaccharide biosynthesis protein YbjH	[PF06082: Exopolysaccharide biosynthesis protein YbjH; 24-164]
1	CDS	954808	955944	-	GNKFHOJL_00840				Outer membrane protein 40			M	OmpA family	[PF13505: Outer membrane protein beta-barrel domain; 8-218];[PF00691: OmpA family; 282-367]
1	CDS	955986	956855	-	GNKFHOJL_00841				hypothetical protein			S	Domain of unknown function (DUF3869)	[PF12985: Domain of unknown function (DUF3869); 24-124]
1	CDS	956869	958116	-	GNKFHOJL_00842				hypothetical protein			-	-
1	CDS	958365	958865	-	GNKFHOJL_00843				hypothetical protein			D	Sporulation and cell division repeat protein	[PF05036: SPOR domain; 86-151]
1	CDS	959156	960400	+	GNKFHOJL_00844	3.6.4.13	COG0513	rhlE	ATP-dependent RNA helicase RhlE			JKL	Belongs to the DEAD box helicase family	[PF00271: Helicase conserved C-terminal domain; 228-336];[PF00270: DEAD/DEAH box helicase; 25-189]	[G3DSA:3.40.50.300:FF:000108: ATP-dependent RNA helicase RhlE; 1-207]
1	CDS	960689	960931	+	GNKFHOJL_00845				hypothetical protein			S	COG NOG35214 non supervised orthologous group	[PF12732: YtxH-like protein; 18-69]
1	CDS	960953	961312	+	GNKFHOJL_00846				hypothetical protein			S	COG NOG30994 non supervised orthologous group
1	CDS	961325	961588	+	GNKFHOJL_00847				hypothetical protein			S	COG NOG35393 non supervised orthologous group
1	CDS	961760	962731	-	GNKFHOJL_00848	5.3.1.8	COG1482	ma	Mannose-6-phosphate isomerase ManA			G	Psort location Cytoplasmic, score 8.96	[PF20511: Phosphomannose isomerase type I, catalytic domain; 11-113]
1	CDS	962915	963004	-	GNKFHOJL_00849				hypothetical protein
1	CDS	963267	963779	+	GNKFHOJL_00850	2.1.1.222		COQ3_1	Ubiquinone biosynthesis O-methyltransferase%2C mitochondrial			H	Methyltransferase domain protein	[PF13649: Methyltransferase domain; 39-131]
1	CDS	964282	964896	+	GNKFHOJL_00851				hypothetical protein
1	CDS	965310	966407	+	GNKFHOJL_00852	5.1.3.3	COG2017	mro	Aldose 1-epimerase			G	Converts alpha-aldose to the beta-anomer	[PF01263: Aldose 1-epimerase; 30-360]	[G3DSA:2.70.98.10:FF:000003: Aldose 1-epimerase; 12-364]
1	CDS	966448	967728	+	GNKFHOJL_00853		COG0738	fucP	L-fucose-proton symporter			G	Transporter, major facilitator family protein	[PF07690: Major Facilitator Superfamily; 14-379]
1	CDS	967774	968928	+	GNKFHOJL_00854	2.7.1.6	COG0153	galK	Galactokinase			H	Belongs to the GHMP kinase family. GalK subfamily	[PF00288: GHMP kinases N terminal domain; 115-179];[PF10509: Galactokinase galactose-binding signature; 9-56];[PF08544: GHMP kinases C terminal; 284-349]	[G3DSA:3.30.70.890:FF:000001: Galactokinase; 203-378];[G3DSA:3.30.230.10:FF:000038: Galactokinase; 2-203]	[TIGR00131: gal_kin: galactokinase; 5-382]
1	CDS	969202	969993	+	GNKFHOJL_00855	3.4.-.-		bepA_4	Beta-barrel assembly-enhancing protease			O	Peptidase family M48	[PF01435: Peptidase family M48; 76-253]
1	CDS	970070	970753	+	GNKFHOJL_00856				hypothetical protein			M	Psort location CytoplasmicMembrane, score 9.46
1	CDS	970941	971099	+	GNKFHOJL_00857				hypothetical protein
1	CDS	971143	972768	+	GNKFHOJL_00858				hypothetical protein			J	Pseudouridine synthase, RluA family	[PF00849: RNA pseudouridylate synthase; 347-494]
1	CDS	973117	973245	+	GNKFHOJL_00859				hypothetical protein
1	CDS	973279	973830	+	GNKFHOJL_00860		COG1595	sigM	ECF RNA polymerase sigma factor SigM			K	Belongs to the sigma-70 factor family. ECF subfamily	[PF04542: Sigma-70 region 2; 11-78]		[TIGR02937: sigma70-ECF: RNA polymerase sigma factor, sigma-70 family; 7-174]
1	CDS	973827	974102	+	GNKFHOJL_00861				hypothetical protein			-	-
1	CDS	974220	974681	+	GNKFHOJL_00862		COG3059	rclC_2	Inner membrane protein RclC			S	Protein of unknown function, DUF417	[PF04224: Protein of unknown function, DUF417; 15-148]
1	CDS	974703	975776	+	GNKFHOJL_00863		COG0225	msrAB	Peptide methionine sulfoxide reductase MsrA/MsrB			O	Has an important function as a repair enzyme for proteins that have been inactivated by oxidation. Catalyzes the reversible oxidation-reduction of methionine sulfoxide in proteins to methionine	[PF01641: SelR domain; 220-339];[PF01625: Peptide methionine sulfoxide reductase; 40-190]	[G3DSA:2.170.150.20:FF:000003: Peptide methionine sulfoxide reductase MsrB; 210-356]	[TIGR00401: msrA: peptide-methionine (S)-S-oxide reductase; 39-189];[TIGR00357: TIGR00357: methionine-R-sulfoxide reductase; 216-348]	[MF_01401: Peptide methionine sulfoxide reductase MsrA [msrA].; 38-195];[MF_01400: Peptide methionine sulfoxide reductase MsrB [msrB].; 208-340]
1	CDS	976043	976876	-	GNKFHOJL_00864	3.1.21.2	COG0648	nfo	Endonuclease 4			L	Endonuclease IV plays a role in DNA repair. It cleaves phosphodiester bonds at apurinic or apyrimidinic sites (AP sites) to produce new 5'-ends that are base-free deoxyribose 5-phosphate residues. It preferentially attacks modified AP sites created by bleomycin and neocarzinostatin	[PF01261: Xylose isomerase-like TIM barrel; 21-275]	[G3DSA:3.20.20.150:FF:000001: Probable endonuclease 4; 1-277]	[TIGR00587: nfo: apurinic endonuclease (APN1); 3-275]	[MF_00152: Probable endonuclease 4 [nfo].; 2-277]
1	CDS	976890	977198	-	GNKFHOJL_00865		COG3695	atl	DNA base-flipping protein			L	6-O-methylguanine DNA methyltransferase, DNA binding domain	[PF01035: 6-O-methylguanine DNA methyltransferase, DNA binding domain; 6-82]		[TIGR00589: ogt: methylated-DNA--[protein]-cysteine S-methyltransferase; 6-69]
1	CDS	977615	978079	-	GNKFHOJL_00866	4.2.1.17	COG2030		putative enoyl-CoA hydratase 1			I	Psort location Cytoplasmic, score 8.96	[PF01575: MaoC like domain; 13-119]
1	CDS	978379	979152	-	GNKFHOJL_00867				hypothetical protein			L	DNA metabolism protein	[PF13566: Domain of unknown function (DUF4130; 85-254]		[TIGR03915: SAM_7_link_chp: probable DNA metabolism protein; 6-255]
1	CDS	979240	980502	-	GNKFHOJL_00868				hypothetical protein			S	DNA-binding protein with the Helix-hairpin-helix motif	[PF04055: Radical SAM superfamily; 63-196]		[TIGR03916: rSAM_link_UDG: putative DNA modification/repair radical SAM protein; 7-411]
1	CDS	980604	980777	-	GNKFHOJL_00869				hypothetical protein			S	COG NOG16623 non supervised orthologous group	[PF07432: Histone H1-like protein Hc1; 2-57]
1	CDS	980925	981566	+	GNKFHOJL_00870				hypothetical protein			K	Psort location Cytoplasmic, score 8.96	[PF04326: Putative DNA-binding domain; 18-130]
1	CDS	981763	982389	+	GNKFHOJL_00871				hypothetical protein			S	COG NOG25304 non supervised orthologous group
1	CDS	982455	984701	+	GNKFHOJL_00872				hypothetical protein			E	KamA family
1	CDS	984754	985332	+	GNKFHOJL_00873				hypothetical protein			L	COG3663 G T U mismatch-specific DNA glycosylase
1	tRNA	985408	985481	+	GNKFHOJL_00874				tRNA-Trp(cca)
1	CDS	985921	986055	-	GNKFHOJL_00875				hypothetical protein
1	CDS	986091	986966	-	GNKFHOJL_00876	2.7.1.35	COG2240	pdxK	Pyridoxine/pyridoxal/pyridoxamine kinase			H	Pyridoxal kinase	[PF08543: Phosphomethylpyrimidine kinase; 75-259]	[G3DSA:3.40.1190.20:FF:000035: Pyridoxal kinase; 1-290]
1	CDS	987000	987359	+	GNKFHOJL_00877				hypothetical protein			S	Psort location CytoplasmicMembrane, score	[PF04304: Protein of unknown function (DUF454); 2-117]
1	CDS	987697	989229	+	GNKFHOJL_00878				hypothetical protein			K	domain shared with the mammalian protein Schlafen	[PF08279: HTH domain; 447-491];[PF04326: Putative DNA-binding domain; 13-127];[PF13749: Putative ATP-dependent DNA helicase recG C-terminal; 285-377]
1	CDS	989234	989944	+	GNKFHOJL_00879				hypothetical protein			S	Psort location CytoplasmicMembrane, score
1	CDS	990099	990632	+	GNKFHOJL_00880				IS982 family transposase IS195			L	Transposase DDE domain	[PF13612: Transposase DDE domain; 122-177]
1	CDS	990805	991038	+	GNKFHOJL_00881				hypothetical protein			L	Psort location Cytoplasmic, score 8.96	[PF13612: Transposase DDE domain; 1-40]
1	CDS	991216	991971	-	GNKFHOJL_00882				IS21 family transposase ISAfe12			L	COG COG1484 DNA replication protein	[PF01695: IstB-like ATP binding protein; 8-241]
1	CDS	992017	993579	-	GNKFHOJL_00883				IS21 family transposase ISPpu7			L	Psort location Cytoplasmic, score 8.96
1	CDS	994233	995522	-	GNKFHOJL_00884				IS256 family transposase ISDku1			L	COG COG3328 Transposase and inactivated derivatives	[PF00872: Transposase, Mutator family; 38-407]
1	CDS	995915	996460	-	GNKFHOJL_00885				hypothetical protein
1	CDS	996462	997148	-	GNKFHOJL_00886				hypothetical protein			T	Serine/threonine phosphatases, family 2C, catalytic domain	[PF13672: Protein phosphatase 2C; 14-198]
1	CDS	997148	1002598	-	GNKFHOJL_00887				hypothetical protein			S	COG0433 Predicted ATPase
1	CDS	1002598	1004160	-	GNKFHOJL_00888				hypothetical protein			-	-
1	CDS	1004165	1008292	-	GNKFHOJL_00889	2.7.11.1		pknD	Serine/threonine-protein kinase PknD			KLT	Protein tyrosine kinase	[PF08378: Nuclease-related domain; 15-113];[PF00069: Protein kinase domain; 260-444];[PF00069: Protein kinase domain; 509-750]
1	CDS	1008309	1011044	-	GNKFHOJL_00890				hypothetical protein			-	-	[PF14903: WG containing repeat; 185-218];[PF14903: WG containing repeat; 218-249]
1	CDS	1011041	1011712	-	GNKFHOJL_00891				hypothetical protein			S	Psort location Cytoplasmic, score	[PF14353: CpXC protein; 9-130]
1	CDS	1011724	1013730	-	GNKFHOJL_00892				hypothetical protein
1	CDS	1013753	1015165	-	GNKFHOJL_00893				hypothetical protein			V	Type I restriction modification DNA specificity domain	[PF01420: Type I restriction modification DNA specificity domain; 64-185]
1	CDS	1015162	1017231	-	GNKFHOJL_00894				hypothetical protein			L	N-6 DNA methylase	[PF02384: N-6 DNA Methylase; 322-601];[PF13588: Type I restriction enzyme R protein N terminus (HSDR_N); 54-175]
1	CDS	1017324	1017533	-	GNKFHOJL_00895				hypothetical protein			K	DNA-binding helix-turn-helix protein	[PF01381: Helix-turn-helix; 15-62]
1	CDS	1017705	1019210	+	GNKFHOJL_00896				hypothetical protein			U	MotA/TolQ/ExbB proton channel family	[PF01618: MotA/TolQ/ExbB proton channel family; 46-109]
1	CDS	1019207	1019905	+	GNKFHOJL_00897				hypothetical protein			N	Flagellar Motor Protein
1	CDS	1019918	1024855	+	GNKFHOJL_00898				hypothetical protein			-	-
1	CDS	1024845	1027694	+	GNKFHOJL_00899	3.6.4.-		rapA_2	RNA polymerase-associated protein RapA			L	SNF2 family N-terminal domain	[PF00176: SNF2-related domain; 56-287];[PF00271: Helicase conserved C-terminal domain; 420-542]
1	CDS	1028164	1029726	+	GNKFHOJL_00900				IS21 family transposase ISPpu7			L	Psort location Cytoplasmic, score 8.96
1	CDS	1029772	1030527	+	GNKFHOJL_00901				IS21 family transposase ISAfe12			L	COG COG1484 DNA replication protein	[PF01695: IstB-like ATP binding protein; 8-241]
1	CDS	1030606	1031118	-	GNKFHOJL_00902				hypothetical protein			-	-
1	CDS	1031118	1032017	-	GNKFHOJL_00903			traI	Protein TraI			U	Relaxase/Mobilisation nuclease domain	[PF03432: Relaxase/Mobilisation nuclease domain; 10-243]
1	CDS	1032001	1032369	-	GNKFHOJL_00904				hypothetical protein			S	Bacterial mobilisation protein (MobC)	[PF05713: Bacterial mobilisation protein (MobC); 70-113]
1	CDS	1032470	1034275	-	GNKFHOJL_00905				hypothetical protein			L	COG NOG25561 non supervised orthologous group	[PF13148: Protein of unknown function (DUF3987); 179-523];[PF08707: Primase C terminal 2 (PriCT-2); 44-116]
1	CDS	1034226	1034822	-	GNKFHOJL_00906				hypothetical protein			L	Psort location Cytoplasmic, score 8.96	[PF08800: VirE N-terminal domain; 62-175]
1	CDS	1034822	1035145	-	GNKFHOJL_00907				hypothetical protein			L	Helix-turn-helix domain	[PF12728: Helix-turn-helix domain; 33-84]
1	CDS	1035488	1036750	-	GNKFHOJL_00908			xerC_5	Tyrosine recombinase XerC			L	Belongs to the 'phage' integrase family	[PF00589: Phage integrase family; 246-401];[PF13102: Phage integrase SAM-like domain; 130-232];[PF17293: Arm DNA-binding domain; 12-111]
1	CDS	1036747	1037292	-	GNKFHOJL_00909				hypothetical protein			L	DNA binding domain, excisionase family	[PF12728: Helix-turn-helix domain; 64-110]
1	CDS	1037496	1039403	-	GNKFHOJL_00910			dK	Chaperone protein DnaK			O	Heat shock 70 kDa protein	[PF00012: Hsp70 protein; 4-597]	[G3DSA:3.90.640.10:FF:000003: Molecular chaperone DnaK; 223-310];[G3DSA:3.30.420.40:FF:000004: Molecular chaperone DnaK; 5-191];[G3DSA:1.20.1270.10:FF:000001: Molecular chaperone DnaK; 501-603];[G3DSA:2.60.34.10:FF:000014: Chaperone protein DnaK HSP70; 372-555]	[TIGR02350: prok_dnaK: chaperone protein DnaK; 3-597]	[MF_00332: Chaperone protein DnaK [dnaK].; 1-634]
1	CDS	1039602	1040093	-	GNKFHOJL_00911				hypothetical protein			O	COG COG3187 Heat shock protein	[PF03724: META domain; 33-135]
1	CDS	1040700	1041854	-	GNKFHOJL_00912		COG0131	hisB	Histidine biosynthesis bifunctional protein HisB			E	Histidine biosynthesis bifunctional protein HisB	[PF13242: HAD-hyrolase-like; 106-156];[PF00475: Imidazoleglycerol-phosphate dehydratase; 223-364]	[G3DSA:3.30.230.40:FF:000001: Imidazoleglycerol-phosphate dehydratase HisB; 282-384];[G3DSA:3.30.230.40:FF:000003: Imidazoleglycerol-phosphate dehydratase HisB; 186-281]	[TIGR01656: Histidinol-ppas: histidinol-phosphate phosphatase domain; 5-149];[TIGR01261: hisB_Nterm: histidinol-phosphatase; 4-154];[TIGR01662: HAD-SF-IIIA: HAD hydrolase, family IIIA; 5-152]	[MF_00076: Imidazoleglycerol-phosphate dehydratase [hisB].; 194-384];[MF_01022: Histidine biosynthesis bifunctional protein HisB [hisB].; 3-384]
1	CDS	1041875	1042951	-	GNKFHOJL_00913	2.6.1.9	COG0079	hisC	Histidinol-phosphate aminotransferase			E	Belongs to the class-II pyridoxal-phosphate-dependent aminotransferase family. Histidinol-phosphate aminotransferase subfamily	[PF00155: Aminotransferase class I and II; 56-355]		[TIGR01141: hisC: histidinol-phosphate transaminase; 23-357]	[MF_01023: Histidinol-phosphate aminotransferase [hisC].; 21-358]
1	CDS	1042938	1044230	-	GNKFHOJL_00914	1.1.1.23	COG0141	hisD	Histidinol dehydrogenase			E	Catalyzes the sequential NAD-dependent oxidations of L- histidinol to L-histidinaldehyde and then to L-histidine	[PF00815: Histidinol dehydrogenase; 17-423]	[G3DSA:3.40.50.1980:FF:000002: Histidinol dehydrogenase, chloroplastic; 29-235];[G3DSA:3.40.50.1980:FF:000001: Histidinol dehydrogenase; 236-374]	[TIGR00069: hisD: histidinol dehydrogenase; 30-422]	[MF_01024: Histidinol dehydrogenase [hisD].; 1-424]
1	CDS	1044300	1045151	-	GNKFHOJL_00915	2.4.2.17	COG0040	hisG	ATP phosphoribosyltransferase			F	ATP phosphoribosyltransferase	[PF01634: ATP phosphoribosyltransferase; 49-202];[PF08029: HisG, C-terminal domain; 208-280]	[G3DSA:3.40.190.10:FF:000008: ATP phosphoribosyltransferase; 90-177];[G3DSA:3.30.70.120:FF:000002: ATP phosphoribosyltransferase; 211-283]	[TIGR00070: hisG: ATP phosphoribosyltransferase; 2-182];[TIGR03455: HisG_C-term: ATP phosphoribosyltransferase, C-terminal domain; 186-282]	[MF_00079: ATP phosphoribosyltransferase [hisG].; 1-283]
1	CDS	1045689	1046180	-	GNKFHOJL_00916				hypothetical protein			Q	Psort location Cytoplasmic, score 8.96	[PF03061: Thioesterase superfamily; 53-128]
1	CDS	1046229	1047989	-	GNKFHOJL_00917	3.2.1.-		glaB	Alpha-1%2C3-galactosidase B	GH110		M	Alpha-galactosidase. Removes both branched alpha-1,3- linked galactose residues of blood group B antigens and linear alpha-1,3-linked galactose structures
1	CDS	1048851	1049558	-	GNKFHOJL_00918	2.1.1.223	COG4123	yfiC_2	tRNA1(Val) (adenine(37)-N6)-methyltransferase			J	Specifically methylates the adenine in position 37 of tRNA(1)(Val) (anticodon cmo5UAC)	[PF05175: Methyltransferase small domain; 36-120]			[MF_01872: tRNA1(Val) (adenine(37)-N6)-methyltransferase [yfiC].; 4-235]
1	CDS	1049731	1052202	+	GNKFHOJL_00919	3.4.21.53	COG0466	lon2	Lon protease 2			O	ATP-dependent serine protease that mediates the selective degradation of mutant and abnormal proteins as well as certain short-lived regulatory proteins. Required for cellular homeostasis and for survival from DNA damage and developmental changes induced by stress. Degrades polypeptides processively to yield small peptide fragments that are 5 to 10 amino acids long. Binds to DNA in a double-stran…	[PF02190: ATP-dependent protease La (LON) substrate-binding domain; 40-233];[PF05362: Lon protease (S16) C-terminal proteolytic domain; 601-804];[PF00004: ATPase family associated with various cellular activities (AAA); 382-518]	[G3DSA:3.40.50.300:FF:000021: Lon protease homolog; 343-521]	[TIGR00763: lon: endopeptidase La; 41-803]	[MF_01973: Lon protease [lon].; 40-804]
1	CDS	1052199	1053329	+	GNKFHOJL_00920	2.4.2.29		tgt	Queuine tRNA-ribosyltransferase			F	Catalyzes the base-exchange of a guanine (G) residue with the queuine precursor 7-aminomethyl-7-deazaguanine (PreQ1) at position 34 (anticodon wobble position) in tRNAs with GU(N) anticodons (tRNA-Asp, -Asn, -His and -Tyr). Catalysis occurs through a double-displacement mechanism. The nucleophile active site attacks the C1' of nucleotide 34 to detach the guanine base from the RNA, forming a coval…	[PF01702: Queuine tRNA-ribosyltransferase; 13-370]	[G3DSA:3.20.20.105:FF:000001: Queuine tRNA-ribosyltransferase; 1-375]	[TIGR00449: tgt_general: tRNA-guanine family transglycosylase; 3-372];[TIGR00430: Q_tRNA_tgt: tRNA-guanine transglycosylase; 3-372]	[MF_00168: Queuine tRNA-ribosyltransferase [tgt].; 1-371]
1	CDS	1053326	1054462	+	GNKFHOJL_00921		COG0795	lptG	Lipopolysaccharide export system permease protein LptG			S	Permease, YjgP YjgQ family	[PF03739: Lipopolysaccharide export system permease LptF/LptG; 25-375]
1	CDS	1054648	1055148	-	GNKFHOJL_00922		COG0526	resA_6	Thiol-disulfide oxidoreductase ResA			O	COG NOG28456 non supervised orthologous group	[PF13905: Thioredoxin-like; 57-151]
1	CDS	1055423	1056652	+	GNKFHOJL_00923	3.1.3.3	COG0560	serB2	Phosphoserine phosphatase SerB2			ET	Psort location Cytoplasmic, score 8.96	[PF12710: haloacid dehalogenase-like hydrolase; 196-363];[PF13740: ACT domain; 7-81]	[G3DSA:3.40.50.1000:FF:000041: Phosphoserine phosphatase SerB; 192-408];[G3DSA:3.30.70.260:FF:000041: Phosphoserine phosphatase SerB; 7-88];[G3DSA:3.30.70.260:FF:000065: Phosphoserine phosphatase SerB; 99-191]	[TIGR01488: HAD-SF-IB: HAD phosphoserine phosphatase-like hydrolase, family IB; 195-363];[TIGR00338: serB: phosphoserine phosphatase SerB; 185-397]
1	CDS	1056811	1058064	+	GNKFHOJL_00924	3.6.4.13	COG0513	cshA	ATP-dependent RNA helicase CshA			L	Belongs to the DEAD box helicase family	[PF00270: DEAD/DEAH box helicase; 25-196];[PF00271: Helicase conserved C-terminal domain; 231-339]
1	CDS	1058483	1059796	-	GNKFHOJL_00925	1.1.1.22	COG1004	tuaD	UDP-glucose 6-dehydrogenase TuaD			C	Belongs to the UDP-glucose GDP-mannose dehydrogenase family	[PF03720: UDP-glucose/GDP-mannose dehydrogenase family, UDP binding domain; 320-422];[PF03721: UDP-glucose/GDP-mannose dehydrogenase family, NAD binding domain; 1-186];[PF00984: UDP-glucose/GDP-mannose dehydrogenase family, central domain; 205-296]	[G3DSA:1.20.5.100:FF:000001: UDP-glucose 6-dehydrogenase; 203-234]	[TIGR03026: NDP-sugDHase: nucleotide sugar dehydrogenase; 1-418]
1	CDS	1059800	1060348	-	GNKFHOJL_00926	5.1.3.13	COG1898	rfbC_2	dTDP-4-dehydrorhamnose 3%2C5-epimerase			G	Catalyzes the epimerization of the C3' and C5'positions of dTDP-6-deoxy-D-xylo-4-hexulose, forming dTDP-6-deoxy-L-lyxo-4- hexulose	[PF00908: dTDP-4-dehydrorhamnose 3,5-epimerase; 5-176]		[TIGR01221: rmlC: dTDP-4-dehydrorhamnose 3,5-epimerase; 3-178]
1	CDS	1060610	1061698	+	GNKFHOJL_00927				hypothetical protein			S	Sporulation and cell division repeat protein	[PF18175: CCDC81-like prokaryotic HU domain 2; 71-140];[PF18174: CCDC81-like prokaryotic HU domain 1; 12-70];[PF05036: SPOR domain; 289-361]
1	CDS	1061750	1062271	+	GNKFHOJL_00928				hypothetical protein			T	FHA domain protein	[PF00498: FHA domain; 88-163]
1	CDS	1062480	1063973	-	GNKFHOJL_00929	6.1.1.15	COG0442	proS	Proline--tRNA ligase			J	Catalyzes the attachment of proline to tRNA(Pro) in a two-step reaction proline is first activated by ATP to form Pro- AMP and then transferred to the acceptor end of tRNA(Pro)	[PF00587: tRNA synthetase class II core domain (G, H, P, S and T); 117-285];[PF09180: Prolyl-tRNA synthetase, C-terminal; 427-497];[PF03129: Anticodon binding domain; 304-400]	[G3DSA:3.30.930.10:FF:000023: Proline--tRNA ligase; 3-297]	[TIGR00408: proS_fam_I: proline--tRNA ligase; 9-497]	[MF_01571: Proline--tRNA ligase [proS].; 8-497]
1	CDS	1064463	1065992	+	GNKFHOJL_00930			cobQ	Cobyric acid synthase			H	Catalyzes amidations at positions B, D, E, and G on adenosylcobyrinic A,C-diamide. NH(2) groups are provided by glutamine, and one molecule of ATP is hydrogenolyzed for each amidation	[PF01656: CobQ/CobB/MinD/ParA nucleotide binding domain; 7-235];[PF07685: CobB/CobQ-like glutamine amidotransferase domain; 257-454]		[TIGR00313: cobQ: cobyric acid synthase CobQ; 7-497]	[MF_00028: Cobyric acid synthase [cobQ].; 1-507]
1	CDS	1065985	1067046	+	GNKFHOJL_00931	4.1.1.81	COG0079	cobD_1	Threonine-phosphate decarboxylase			E	COG0079 Histidinol-phosphate aromatic aminotransferase and cobyric acid decarboxylase	[PF00155: Aminotransferase class I and II; 45-346]
1	CDS	1067101	1068066	+	GNKFHOJL_00932		COG1270	cobD_2	Cobalamin biosynthesis protein CobD			H	Converts cobyric acid to cobinamide by the addition of aminopropanol on the F carboxylic group	[PF03186: CobD/Cbib protein; 18-298]		[TIGR00380: cobD: cobalamin biosynthesis protein CobD; 18-270]	[MF_00024: Cobalamin biosynthesis protein CbiB [cbiB].; 1-321]
1	CDS	1068103	1069791	-	GNKFHOJL_00933			aspT_1	Aspartate/alanine antiporter			P	Psort location CytoplasmicMembrane, score 10.00	[PF06826: Predicted Permease Membrane Region; 26-186];[PF06826: Predicted Permease Membrane Region; 387-558];[PF02080: TrkA-C domain; 309-365];[PF02080: TrkA-C domain; 219-288]		[TIGR01625: YidE_YbjL_dupl: AspT/YidE/YbjL antiporter duplication domain; 31-175];[TIGR01625: YidE_YbjL_dupl: AspT/YidE/YbjL antiporter duplication domain; 391-545]
1	CDS	1069766	1069903	-	GNKFHOJL_00934				hypothetical protein
1	CDS	1070717	1070815	+	GNKFHOJL_00935				hypothetical protein
1	CDS	1071313	1073691	+	GNKFHOJL_00936			btuB_6	Vitamin B12 transporter BtuB			H	Psort location OuterMembrane, score	[PF13715: CarboxypepD_reg-like domain; 33-116];[PF07715: TonB-dependent Receptor Plug Domain; 133-229]
1	CDS	1073757	1075049	+	GNKFHOJL_00937				hypothetical protein			N	Bacterial Ig-like domain 2
1	CDS	1075089	1076036	+	GNKFHOJL_00938	4.99.1.3	COG4822	cbiK	Sirohydrochlorin cobaltochelatase			H	COG4822 Cobalamin biosynthesis protein CbiK Co2 chelatase	[PF06180: Cobalt chelatase (CbiK); 41-291]
1	CDS	1076101	1077615	+	GNKFHOJL_00939				hypothetical protein			S	domain protein	[PF03929: PepSY-associated TM region; 150-487]
1	CDS	1078199	1078474	+	GNKFHOJL_00940			cpoB_2	Cell division coordinator CpoB			S	Tetratricopeptide repeat protein	[PF00515: Tetratricopeptide repeat; 36-67]
1	CDS	1078491	1078718	+	GNKFHOJL_00941	7.-.-.-	COG2878	rsxB_2	Ion-translocating oxidoreductase complex subunit B			C	4Fe-4S binding domain protein	[PF12838: 4Fe-4S dicluster domain; 14-65]
1	CDS	1078744	1079829	+	GNKFHOJL_00942	1.2.7.3	COG0674	korA_1	2-oxoglutarate oxidoreductase subunit KorA			C	COG0674 Pyruvate ferredoxin oxidoreductase and related 2-oxoacid ferredoxin	[PF01855: Pyruvate flavodoxin/ferredoxin oxidoreductase, thiamine diP-bdg; 16-191];[PF17147: Pyruvate:ferredoxin oxidoreductase core domain II; 256-350]
1	CDS	1079826	1079999	+	GNKFHOJL_00943				hypothetical protein			-	-
1	CDS	1080012	1080773	+	GNKFHOJL_00944	1.2.7.3	COG1013	korB_1	2-oxoglutarate oxidoreductase subunit KorB			C	Thiamine pyrophosphate enzyme, C-terminal TPP binding domain	[PF02775: Thiamine pyrophosphate enzyme, C-terminal TPP binding domain; 61-216]
1	CDS	1080796	1081341	+	GNKFHOJL_00945	1.2.7.1	COG1014	porC	Pyruvate synthase subunit PorC			C	2-oxoacid ferredoxin flavodoxin oxidoreductase, gamma subunit	[PF01558: Pyruvate ferredoxin/flavodoxin oxidoreductase; 11-175]
1	CDS	1081544	1083673	+	GNKFHOJL_00946				hypothetical protein			H	COG NOG07963 non supervised orthologous group	[PF14121: Putative porin; 61-709]
1	CDS	1083686	1084537	+	GNKFHOJL_00947	4.2.2.-		mltF_2	Membrane-bound lytic murein transglycosylase F			ET	COG0834 ABC-type amino acid transport signal transduction systems periplasmic component domain	[PF00497: Bacterial extracellular solute-binding proteins, family 3; 51-257]
1	CDS	1084473	1086386	-	GNKFHOJL_00948	6.3.5.1	COG0171	dE	Glutamine-dependent NAD(+) synthetase			H	Catalyzes the ATP-dependent amidation of deamido-NAD to form NAD. Uses L-glutamine as a nitrogen source	[PF02540: NAD synthase; 337-503];[PF00795: Carbon-nitrogen hydrolase; 12-273]	[G3DSA:3.40.50.620:FF:000155: Glutamine-dependent NAD(+) synthetase; 312-525];[G3DSA:1.10.10.1140:FF:000001: Glutamine-dependent NAD(+) synthetase; 541-637]	[TIGR00552: nadE: NAD+ synthetase; 339-503]	[MF_02090: Glutamine-dependent NAD(+) synthetase [nadE].; 6-633]
1	CDS	1087325	1087762	+	GNKFHOJL_00949				Acid shock protein			O	Belongs to the small heat shock protein (HSP20) family	[PF00011: Hsp20/alpha crystallin family; 39-144]	[G3DSA:2.60.40.790:FF:000045: Hsp20/alpha crystallin family protein; 3-145]
1	CDS	1087883	1089001	-	GNKFHOJL_00950		COG0842	ybhR_1	putative multidrug ABC transporter permease YbhR			V	Psort location CytoplasmicMembrane, score 10.00	[PF12698: ABC-2 family transporter protein; 23-363]
1	CDS	1089038	1090144	-	GNKFHOJL_00951		COG0842	ybhS	putative multidrug ABC transporter permease YbhS			V	Psort location CytoplasmicMembrane, score 10.00	[PF12698: ABC-2 family transporter protein; 20-360]
1	CDS	1090228	1091706	-	GNKFHOJL_00952		COG0842	rbbA_1	Ribosome-associated ATPase			G	ABC transporter, ATP-binding protein	[PF00005: ABC transporter; 268-410];[PF00005: ABC transporter; 27-168]
1	CDS	1091717	1092658	-	GNKFHOJL_00953				hypothetical protein			M	COG COG0845 Membrane-fusion protein	[PF16576: Barrel-sandwich domain of CusB or HlyD membrane-fusion; 147-279]
1	CDS	1092670	1093959	-	GNKFHOJL_00954				hypothetical protein			MU	COG NOG26656 non supervised orthologous group	[PF02321: Outer membrane efflux protein; 25-219];[PF02321: Outer membrane efflux protein; 237-421]
1	CDS	1094040	1094180	+	GNKFHOJL_00955				hypothetical protein
1	CDS	1094138	1095031	+	GNKFHOJL_00956			rhaR_2	HTH-type transcriptional activator RhaR			K	helix_turn_helix, arabinose operon control protein	[PF12833: Helix-turn-helix domain; 217-295]
1	CDS	1095615	1095761	-	GNKFHOJL_00957				hypothetical protein
1	CDS	1095814	1097376	-	GNKFHOJL_00958		COG3104	dtpB	Dipeptide and tripeptide permease B			P	amino acid peptide transporter	[PF00854: POT family; 295-477];[PF00854: POT family; 76-195]
1	CDS	1097471	1097950	-	GNKFHOJL_00959	4.2.-.-	COG2606	ybaK	Cys-tRNA(Pro)/Cys-tRNA(Cys) deacylase YbaK			H	Belongs to the prolyl-tRNA editing family. YbaK EbsC subfamily	[PF04073: Aminoacyl-tRNA editing domain; 34-147]		[TIGR00011: YbaK_EbsC: Cys-tRNA(Pro) deacylase; 6-154]
1	CDS	1097983	1100835	-	GNKFHOJL_00960		COG0178	uvrA_2	UvrABC system protein A			L	The UvrABC repair system catalyzes the recognition and processing of DNA lesions. UvrA is an ATPase and a DNA-binding protein. A damage recognition complex composed of 2 UvrA and 2 UvrB subunits scans DNA for abnormalities. When the presence of a lesion has been verified by UvrB, the UvrA molecules dissociate	[PF17755: UvrA DNA-binding domain; 292-398];[PF17760: UvrA interaction domain; 135-240]	[G3DSA:1.20.1580.10:FF:000002: UvrABC system protein A; 693-830]	[TIGR00630: uvra: excinuclease ABC subunit A; 8-925]
1	CDS	1101337	1103121	+	GNKFHOJL_00961				hypothetical protein			M	LysM domain	[PF01476: LysM domain; 163-207];[PF01476: LysM domain; 86-129];[PF01476: LysM domain; 32-74]
1	CDS	1103159	1103854	+	GNKFHOJL_00962				hypothetical protein			S	Outer membrane protein beta-barrel domain	[PF13568: Outer membrane protein beta-barrel domain; 23-203]
1	CDS	1104393	1105046	-	GNKFHOJL_00963				hypothetical protein			J	Domain of unknown function (DUF4476)	[PF14771: Domain of unknown function (DUF4476); 124-213];[PF04355: SmpA / OmlA family; 32-93]
1	CDS	1105264	1106073	+	GNKFHOJL_00964				hypothetical protein			S	esterase of the alpha-beta hydrolase superfamily	[PF01734: Patatin-like phospholipase; 18-172]
1	CDS	1106106	1107803	+	GNKFHOJL_00965	2.4.99.16		glgE	Alpha-1%2C4-glucan:maltose-1-phosphate maltosyltransferase	GH13_38		G	Alpha amylase, catalytic domain	[PF00128: Alpha amylase, catalytic domain; 49-399]
1	CDS	1108359	1109024	+	GNKFHOJL_00966				hypothetical protein			S	TIGR02453 family	[PF09365: Conserved hypothetical protein (DUF2461); 6-212]		[TIGR02453: TIGR02453: TIGR02453 family protein; 4-218]
1	CDS	1109174	1111183	+	GNKFHOJL_00967	2.4.1.18	COG0296	glgB_1	1%2C4-alpha-glucan branching enzyme GlgB	GH13_8		G	1,4-alpha-glucan branching enzyme	[PF02922: Carbohydrate-binding module 48 (Isoamylase N-terminal domain); 52-130];[PF02806: Alpha amylase, C-terminal all-beta domain; 575-667];[PF00128: Alpha amylase, catalytic domain; 202-266]	[G3DSA:3.20.20.80:FF:000001: 1,4-alpha-glucan branching enzyme; 129-563];[G3DSA:2.60.40.1180:FF:000050: 1,4-alpha-glucan branching enzyme; 574-669]
1	CDS	1111138	1111308	-	GNKFHOJL_00968				hypothetical protein
1	CDS	1111344	1112057	-	GNKFHOJL_00969			ycf3_3	Photosystem I assembly protein Ycf3			S	COG NOG28004 non supervised orthologous group
1	CDS	1112309	1112707	+	GNKFHOJL_00970				hypothetical protein
1	CDS	1112599	1114050	-	GNKFHOJL_00971		COG2978	abgT	p-aminobenzoyl-glutamate transport protein			H	Psort location CytoplasmicMembrane, score	[PF03806: AbgT putative transporter family; 5-482]
1	CDS	1114043	1114771	-	GNKFHOJL_00972	3.5.1.44		cheB	Protein-glutamate methylesterase/protein-glutamine glutaminase			T	Response regulator receiver domain	[PF19355: Family of unknown function (DUF5932); 132-242];[PF00072: Response regulator receiver domain; 8-113]
1	CDS	1114776	1119119	-	GNKFHOJL_00973	2.7.-.-		sasA_5	Adaptive-response sensory-kinase SasA			T	ATPase histidine kinase DNA gyrase B HSP90 domain protein	[PF02518: Histidine kinase-, DNA gyrase B-, and HSP90-like ATPase; 701-820];[PF17140: Domain of unknown function (DUF5113); 866-1021];[PF17140: Domain of unknown function (DUF5113); 300-458];[PF17139: Domain of unknown function (DUF5112); 34-298]
1	CDS	1119244	1120182	+	GNKFHOJL_00974	2.7.6.1	COG0462	prs	Ribose-phosphate pyrophosphokinase			EF	COG0462 Phosphoribosylpyrophosphate synthetase	[PF13793: N-terminal domain of ribose phosphate pyrophosphokinase; 8-122];[PF14572: Phosphoribosyl synthetase-associated domain; 202-308]	[G3DSA:3.40.50.2020:FF:000001: Ribose-phosphate pyrophosphokinase; 10-153];[G3DSA:3.40.50.2020:FF:000039: Ribose-phosphate pyrophosphokinase; 154-287]	[TIGR01251: ribP_PPkin: ribose-phosphate diphosphokinase; 8-308]
1	CDS	1121410	1122735	+	GNKFHOJL_00975	3.6.4.13	COG0513	dbpA_1	ATP-dependent RNA helicase DbpA			L	ATP-independent RNA helicase DbpA	[PF00271: Helicase conserved C-terminal domain; 217-325];[PF03880: DbpA RNA binding domain; 368-435];[PF00270: DEAD/DEAH box helicase; 17-173]
1	CDS	1122878	1124089	+	GNKFHOJL_00976	2.6.1.52	COG1932	serC	Phosphoserine aminotransferase			E	Catalyzes the reversible conversion of 3- phosphohydroxypyruvate to phosphoserine and of 3-hydroxy-2-oxo-4- phosphonooxybutanoate to phosphohydroxythreonine	[PF00266: Aminotransferase class-V; 53-392]	[G3DSA:3.90.1150.10:FF:000006: Phosphoserine aminotransferase; 299-403];[G3DSA:3.40.640.10:FF:000010: Phosphoserine aminotransferase; 63-298]	[TIGR01364: serC_1: phosphoserine transaminase; 52-403]	[MF_00160: Phosphoserine aminotransferase [serC].; 49-403]
1	CDS	1124195	1125115	+	GNKFHOJL_00977	1.1.1.81	COG0111		Hydroxypyruvate reductase			C	Belongs to the D-isomer specific 2-hydroxyacid dehydrogenase family	[PF02826: D-isomer specific 2-hydroxyacid dehydrogenase, NAD binding domain; 123-250];[PF00389: D-isomer specific 2-hydroxyacid dehydrogenase, catalytic domain; 22-305]	[G3DSA:3.40.50.720:FF:000492: D3-phosphoglycerate dehydrogenase, putative; 103-277]
1	CDS	1125137	1126384	+	GNKFHOJL_00978				hypothetical protein			S	Conserved protein	[PF06245: Protein of unknown function (DUF1015); 4-326]
1	CDS	1127701	1128894	+	GNKFHOJL_00979	1.5.1.43			Carboxynorspermidine synthase			E	COG1748 Saccharopine dehydrogenase and related	[PF03435: Saccharopine dehydrogenase NADP binding domain; 4-134];[PF16653: Saccharopine dehydrogenase C-terminal domain; 138-385]
1	CDS	1128906	1129352	+	GNKFHOJL_00980	1.11.1.15	COG1225	bcp	Putative peroxiredoxin bcp			O	bacterioferritin comigratory protein	[PF00578: AhpC/TSA family; 3-130]	[G3DSA:3.40.30.10:FF:000007: Thioredoxin-dependent thiol peroxidase; 1-148]
1	CDS	1129441	1130481	+	GNKFHOJL_00981			recA	Protein RecA			L	Can catalyze the hydrolysis of ATP in the presence of single-stranded DNA, the ATP-dependent uptake of single-stranded DNA by duplex DNA, and the ATP-dependent hybridization of homologous single-stranded DNAs. It interacts with LexA causing its activation and leading to its autocatalytic cleavage	[PF00154: recA bacterial DNA recombination protein; 23-284]	[G3DSA:3.40.50.300:FF:000087: Recombinase RecA; 49-346]	[TIGR02012: tigrfam_recA: protein RecA; 21-336]	[MF_00268: Protein RecA [recA].; 21-345]
1	tRNA	1130603	1130679	+	GNKFHOJL_00982				tRNA-Arg(tct)
1	tRNA	1130867	1130940	+	GNKFHOJL_00983				tRNA-Gly(ccc)
1	CDS	1131269	1131811	+	GNKFHOJL_00984	2.7.1.156		cobP	Bifunctional adenosylcobalamin biosynthesis protein CobP			H	bifunctional cobalamin biosynthesis protein	[PF02283: Cobinamide kinase / cobinamide phosphate guanyltransferase; 15-178]
1	CDS	1131892	1132929	+	GNKFHOJL_00985	2.4.2.21		cobT	Nicotinate-nucleotide--dimethylbenzimidazole phosphoribosyltransferase			F	Catalyzes the synthesis of alpha-ribazole-5'-phosphate from nicotinate mononucleotide (NAMN) and 5,6- dimethylbenzimidazole (DMB)	[PF02277: Phosphoribosyltransferase; 6-341]	[G3DSA:3.40.50.10210:FF:000001: Nicotinate-nucleotide--dimethylbenzimidazole phosphoribosyltransferase; 53-324]	[TIGR03160: cobT_DBIPRT: nicotinate-nucleotide--dimethylbenzimidazole phosphoribosyltransferase; 10-341]	[MF_00230: Nicotinate-nucleotide--dimethylbenzimidazole phosphoribosyltransferase [cobT].; 8-343]
1	CDS	1132997	1133746	+	GNKFHOJL_00986	2.7.8.26		cobS	Adenosylcobinamide-GDP ribazoletransferase			H	Joins adenosylcobinamide-GDP and alpha-ribazole to generate adenosylcobalamin (Ado-cobalamin). Also synthesizes adenosylcobalamin 5'-phosphate from adenosylcobinamide-GDP and alpha-ribazole 5'-phosphate	[PF02654: Cobalamin-5-phosphate synthase; 7-238]			[MF_00719: Adenosylcobinamide-GDP ribazoletransferase [cobS].; 1-249]
1	CDS	1133762	1134301	+	GNKFHOJL_00987	5.4.2.11		gpmA	2%2C3-bisphosphoglycerate-dependent phosphoglycerate mutase			G	Psort location Cytoplasmic, score 8.96	[PF00300: Histidine phosphatase superfamily (branch 1); 3-153]		[TIGR03162: ribazole_cobC: alpha-ribazole phosphatase; 3-174]
1	CDS	1134394	1135227	-	GNKFHOJL_00988				hypothetical protein			S	Zinc ribbon domain protein	[PF02591: C4-type zinc ribbon domain; 212-244]
1	CDS	1135233	1136360	-	GNKFHOJL_00989		COG0327		GTP cyclohydrolase 1 type 2			C	Belongs to the GTP cyclohydrolase I type 2 NIF3 family	[PF01784: NIF3 (NGG1p interacting factor 3); 16-357]	[G3DSA:3.30.70.120:FF:000006: GTP cyclohydrolase 1 type 2 homolog; 139-247];[G3DSA:3.40.1390.30:FF:000001: GTP cyclohydrolase 1 type 2; 12-130]	[TIGR00486: YbgI_SA1388: dinuclear metal center protein, YbgI/SA1388 family; 12-369]
1	CDS	1136796	1137344	+	GNKFHOJL_00990				hypothetical protein			S	protein containing a ferredoxin domain	[PF09918: Uncharacterized protein containing a ferredoxin domain (DUF2148); 106-172]
1	CDS	1137432	1138532	+	GNKFHOJL_00991	3.5.3.12	COG2957	aguA	Putative agmatine deiminase			E	Psort location Cytoplasmic, score 8.96	[PF04371: Porphyromonas-type peptidyl-arginine deiminase; 31-361]
1	CDS	1138593	1139477	+	GNKFHOJL_00992	3.5.1.77			N-carbamoyl-D-amino acid hydrolase			S	hydrolase, carbon-nitrogen family	[PF00795: Carbon-nitrogen hydrolase; 5-272]	[G3DSA:3.60.110.10:FF:000010: Carbon-nitrogen hydrolase; 1-293]
1	CDS	1139592	1141349	-	GNKFHOJL_00993	6.1.1.12		aspS	Aspartate--tRNA ligase			J	Catalyzes the attachment of L-aspartate to tRNA(Asp) in a two-step reaction L-aspartate is first activated by ATP to form Asp-AMP and then transferred to the acceptor end of tRNA(Asp)	[PF00152: tRNA synthetases class II (D, K and N); 121-555];[PF02938: GAD domain; 316-395];[PF01336: OB-fold nucleic acid binding domain; 19-102]		[TIGR00459: aspS_bact: aspartate--tRNA ligase; 2-580]	[MF_00044: Aspartate--tRNA(Asp/Asn) ligase [aspS].; 2-582]
1	CDS	1141517	1142560	-	GNKFHOJL_00994	2.7.1.107	COG1597	dagK_2	Diacylglycerol kinase			I	lipid kinase, YegS Rv2252 BmrU family	[PF19279: YegS C-terminal NAD kinase beta sandwich-like domain; 140-274];[PF00781: Diacylglycerol kinase catalytic domain; 7-129]		[TIGR00147: TIGR00147: lipid kinase, YegS/Rv2252/BmrU family; 6-294]
1	CDS	1142627	1142749	+	GNKFHOJL_00995				hypothetical protein
1	CDS	1142765	1143952	+	GNKFHOJL_00996	2.3.1.47		bioF_1	8-amino-7-oxononanoate synthase			E	Psort location Cytoplasmic, score	[PF00155: Aminotransferase class I and II; 43-384]
1	CDS	1144650	1145369	-	GNKFHOJL_00997				hypothetical protein			S	CAAX protease self-immunity	[PF02517: Type II CAAX prenyl endopeptidase Rce1-like; 139-225]
1	CDS	1145430	1145963	-	GNKFHOJL_00998				hypothetical protein
1	CDS	1146037	1146198	+	GNKFHOJL_00999				hypothetical protein
1	CDS	1146262	1148619	-	GNKFHOJL_01000				hypothetical protein			EU	Peptidase, S9A B C family, catalytic domain protein	[PF00326: Prolyl oligopeptidase family; 567-771]
1	CDS	1148645	1150042	-	GNKFHOJL_01001			resA_7	Thiol-disulfide oxidoreductase ResA			CO	Thioredoxin	[PF08534: Redoxin; 322-442]
1	CDS	1150052	1151557	-	GNKFHOJL_01002				hypothetical protein			CO	PKD-like family	[PF16407: PKD-like family; 19-172]
1	CDS	1151581	1152414	-	GNKFHOJL_01003				hypothetical protein			S	Domain of unknown function (DUF4843)	[PF16132: Domain of unknown function (DUF4843); 101-211]
1	CDS	1152426	1153877	-	GNKFHOJL_01004				hypothetical protein			S	Starch-binding associating with outer membrane	[PF14322: Starch-binding associating with outer membrane; 33-261]
1	CDS	1153911	1157081	-	GNKFHOJL_01005				TonB-dependent receptor P39			P	transport	[PF13715: CarboxypepD_reg-like domain; 59-143];[PF07715: TonB-dependent Receptor Plug Domain; 153-273];[PF00593: TonB dependent receptor; 442-1053]		[TIGR04056: OMP_RagA_SusC: TonB-linked outer membrane protein, SusC/RagA family; 57-1055];[TIGR04057: SusC_RagA_signa: TonB-dependent outer membrane receptor, SusC/RagA subfamily, signature region; 249-277]
1	CDS	1157644	1158081	-	GNKFHOJL_01006				hypothetical protein			S	Outer membrane protein Omp28	[PF11551: Outer membrane protein Omp28; 28-139]
1	CDS	1158283	1159254	+	GNKFHOJL_01007				IS110 family transposase ISCaa14			L	Transposase IS116/IS110/IS902 family	[PF01548: Transposase; 4-143];[PF02371: Transposase IS116/IS110/IS902 family; 192-277]
1	CDS	1159292	1160950	-	GNKFHOJL_01008				hypothetical protein			S	Outer membrane protein Omp28	[PF11551: Outer membrane protein Omp28; 100-267]
1	CDS	1160963	1162675	-	GNKFHOJL_01009				hypothetical protein			-	-	[PF19494: Family of unknown function (DUF6029); 1-570]
1	CDS	1162672	1163160	-	GNKFHOJL_01010		COG0526	resA_8	Thiol-disulfide oxidoreductase ResA			O	Thioredoxin-like domain	[PF00578: AhpC/TSA family; 21-140]
1	CDS	1163903	1165450	-	GNKFHOJL_01011				hypothetical protein			-	-
1	CDS	1165474	1166889	-	GNKFHOJL_01012				hypothetical protein			G	Psort location Extracellular, score	[PF08522: Domain of unknown function (DUF1735); 48-161];[PF00704: Glycosyl hydrolases family 18; 219-318]
1	CDS	1166919	1168070	-	GNKFHOJL_01013				hypothetical protein			S	Concanavalin A-like lectin/glucanases superfamily	[PF13385: Concanavalin A-like lectin/glucanases superfamily; 189-328];[PF08522: Domain of unknown function (DUF1735); 34-147]
1	CDS	1168079	1169101	-	GNKFHOJL_01014				hypothetical protein			G	Putative glycoside hydrolase Family 18, chitinase_18	[PF16141: Putative glycoside hydrolase Family 18, chitinase_18; 24-333]
1	CDS	1169124	1170722	-	GNKFHOJL_01015				hypothetical protein			S	non supervised orthologous group	[PF12741: Susd and RagB outer membrane lipoprotein; 26-527]
1	CDS	1170740	1174144	-	GNKFHOJL_01016				TonB-dependent receptor P3			P	TonB-linked outer membrane protein, SusC RagA family	[PF13715: CarboxypepD_reg-like domain; 132-211];[PF07715: TonB-dependent Receptor Plug Domain; 221-343]		[TIGR04057: SusC_RagA_signa: TonB-dependent outer membrane receptor, SusC/RagA subfamily, signature region; 319-349];[TIGR04056: OMP_RagA_SusC: TonB-linked outer membrane protein, SusC/RagA family; 131-1134]
1	CDS	1174178	1174288	+	GNKFHOJL_01017				hypothetical protein
1	CDS	1174305	1175219	-	GNKFHOJL_01018				hypothetical protein			PT	Domain of unknown function (DUF4974)	[PF04773: FecR protein; 105-190];[PF16344: Domain of unknown function (DUF4974); 236-303]
1	CDS	1175456	1176034	-	GNKFHOJL_01019		COG1595	algU_3	RNA polymerase sigma-H factor			K	ECF sigma factor	[PF08281: Sigma-70, region 4; 126-178];[PF04542: Sigma-70 region 2; 30-91]		[TIGR02985: Sig70_bacteroi1: RNA polymerase sigma-70 factor, Bacteroides expansion family 1; 23-181];[TIGR02937: sigma70-ECF: RNA polymerase sigma factor, sigma-70 family; 23-181]
1	CDS	1176429	1177391	-	GNKFHOJL_01020				hypothetical protein			S	Mac 1	[PF09028: Mac 1; 209-273]
1	CDS	1177970	1179037	-	GNKFHOJL_01021				hypothetical protein			U	Relaxase mobilization nuclease domain protein	[PF03432: Relaxase/Mobilisation nuclease domain; 9-248]
1	CDS	1179021	1179452	-	GNKFHOJL_01022				hypothetical protein			-	-
1	CDS	1179792	1180271	-	GNKFHOJL_01023				hypothetical protein			S	Protein of unknown function (DUF3408)	[PF11888: Protein of unknown function (DUF3408); 31-155]
1	CDS	1180276	1181262	-	GNKFHOJL_01024	2.7.7.-		dG_2	DNA primase			L	This gene contains a nucleotide ambiguity which may be the result of a sequencing error	[PF01807: CHC2 zinc finger; 9-94];[PF13155: Toprim-like; 210-297]
1	CDS	1181470	1182846	-	GNKFHOJL_01025				hypothetical protein			S	Virulence-associated protein E	[PF05272: Virulence-associated protein E; 179-367]
1	CDS	1183314	1183604	+	GNKFHOJL_01026				hypothetical protein			K	MerR HTH family regulatory protein	[PF12728: Helix-turn-helix domain; 42-84]
1	CDS	1183604	1183906	+	GNKFHOJL_01027				hypothetical protein			L	Helix-turn-helix domain	[PF12728: Helix-turn-helix domain; 44-93]
1	CDS	1184115	1184498	+	GNKFHOJL_01028				hypothetical protein			E	Glyoxalase/Bleomycin resistance protein/Dioxygenase superfamily	[PF13669: Glyoxalase/Bleomycin resistance protein/Dioxygenase superfamily; 4-107]
1	CDS	1184727	1185320	+	GNKFHOJL_01029			betI_2	HTH-type transcriptional regulator BetI			K	transcriptional regulator, TetR family	[PF00440: Bacterial regulatory proteins, tetR family; 18-55]
1	CDS	1185317	1186351	+	GNKFHOJL_01030				Putative NAD(P)H nitroreductase			C	Nitroreductase
1	CDS	1186566	1187003	+	GNKFHOJL_01031				hypothetical protein			L	Bacterial DNA-binding protein	[PF18291: HU domain fused to wHTH, Ig, or Glycine-rich motif; 2-119]		[TIGR01201: HU_rel: putative DNA-binding protein; 1-120]
1	CDS	1187247	1188134	+	GNKFHOJL_01032				hypothetical protein			-	-
1	CDS	1188197	1188991	+	GNKFHOJL_01033	2.1.1.222		COQ3_2	Ubiquinone biosynthesis O-methyltransferase%2C mitochondrial			H	Methyltransferase domain protein	[PF13847: Methyltransferase domain; 60-165]
1	CDS	1189131	1189532	-	GNKFHOJL_01034				hypothetical protein			-	-
1	CDS	1189529	1190791	-	GNKFHOJL_01035			xerC_6	Tyrosine recombinase XerC			L	Belongs to the 'phage' integrase family	[PF17293: Arm DNA-binding domain; 9-90];[PF13102: Phage integrase SAM-like domain; 122-206];[PF00589: Phage integrase family; 216-396]
1	CDS	1190818	1192032	-	GNKFHOJL_01036			xerC_7	Tyrosine recombinase XerC			L	Belongs to the 'phage' integrase family	[PF13102: Phage integrase SAM-like domain; 111-204];[PF17293: Arm DNA-binding domain; 6-87];[PF00589: Phage integrase family; 244-382]
1	CDS	1193141	1193809	-	GNKFHOJL_01037		COG0800	kdgA	KHG/KDPG aldolase			G	KDPG and KHG aldolase	[PF01081: KDPG and KHG aldolase; 13-207]
1	CDS	1193955	1194980	-	GNKFHOJL_01038	2.7.1.92		iolC	5-dehydro-2-deoxygluconokinase			G	Kinase, PfkB family	[PF00294: pfkB family carbohydrate kinase; 3-312]
1	CDS	1195074	1195262	+	GNKFHOJL_01039				hypothetical protein
1	CDS	1195244	1196299	+	GNKFHOJL_01040			purR	HTH-type transcriptional repressor PurR			K	Psort location Cytoplasmic, score	[PF00356: Bacterial regulatory proteins, lacI family; 6-50];[PF13407: Periplasmic binding protein domain; 69-323]
1	CDS	1196686	1197231	+	GNKFHOJL_01041				hypothetical protein			J	Belongs to the bacterial ribosomal protein bS16 family	[PF00886: Ribosomal protein S16; 9-67]		[TIGR00002: S16: ribosomal protein bS16; 4-79]	[MF_00385: 30S ribosomal protein S16 [rpsP].; 2-77]
1	CDS	1197467	1198627	+	GNKFHOJL_01042			resA_9	Thiol-disulfide oxidoreductase ResA			O	Antioxidant, AhpC TSA family	[PF00578: AhpC/TSA family; 248-367];[PF14289: Domain of unknown function (DUF4369); 45-138]
1	CDS	1198885	1199856	-	GNKFHOJL_01043				hypothetical protein			E	Psort location Cytoplasmic, score 8.96
1	CDS	1200259	1202466	+	GNKFHOJL_01044	1.1.98.6	COG1328	nrdD	Anaerobic ribonucleoside-triphosphate reductase			FK	Psort location Cytoplasmic, score 8.96	[PF03477: ATP cone domain; 4-88];[PF13597: Anaerobic ribonucleoside-triphosphate reductase; 113-734]		[TIGR02487: NrdD: anaerobic ribonucleoside-triphosphate reductase; 113-732]
1	CDS	1202475	1202975	+	GNKFHOJL_01045	1.97.1.-		cutD	Choline trimethylamine-lyase activating enzyme			C	Activation of anaerobic ribonucleoside-triphosphate reductase under anaerobic conditions by generation of an organic free radical, using S-adenosylmethionine and reduced flavodoxin as cosubstrates to produce 5'-deoxy-adenosine	[PF13353: 4Fe-4S single cluster domain; 13-146];[PF04055: Radical SAM superfamily; 25-109]		[TIGR02491: NrdG: anaerobic ribonucleoside-triphosphate reductase activating protein; 4-148]
1	CDS	1203660	1205306	-	GNKFHOJL_01046	2.7.1.90	COG0205	pfp_1	Pyrophosphate--fructose 6-phosphate 1-phosphotransferase			H	Catalyzes the phosphorylation of D-fructose 6-phosphate, the first committing step of glycolysis. Uses inorganic phosphate (PPi) as phosphoryl donor instead of ATP like common ATP-dependent phosphofructokinases (ATP-PFKs), which renders the reaction reversible, and can thus function both in glycolysis and gluconeogenesis. Consistently, PPi-PFK can replace the enzymes of both the forward (ATP-PFK)…	[PF00365: Phosphofructokinase; 71-344]	[G3DSA:1.10.10.480:FF:000003: Pyrophosphate--fructose 6-phosphate 1-phosphotransferase; 314-388]	[TIGR02477: PFKA_PPi: diphosphate--fructose-6-phosphate 1-phosphotransferase; 6-546]	[MF_01980: Pyrophosphate--fructose 6-phosphate 1-phosphotransferase [pfp].; 2-548]
1	CDS	1206233	1206670	+	GNKFHOJL_01047				hypothetical protein			S	Psort location CytoplasmicMembrane, score 9.46	[PF07681: DoxX; 20-100]
1	CDS	1206798	1207352	+	GNKFHOJL_01048				hypothetical protein			S	Domain of unknown function (DUF3332)	[PF11810: Domain of unknown function (DUF3332); 8-170]
1	CDS	1207549	1208136	-	GNKFHOJL_01049				hypothetical protein			S	COG NOG28221 non supervised orthologous group	[PF16270: Lipocalin-like domain (DUF4923); 29-193]
1	CDS	1208160	1208762	-	GNKFHOJL_01050		COG0218	engB	putative GTP-binding protein EngB			D	Necessary for normal cell division and for the maintenance of normal septation	[PF01926: 50S ribosome-binding GTPase; 26-143]	[G3DSA:3.40.50.300:FF:000098: Probable GTP-binding protein EngB; 1-200]	[TIGR03598: GTPase_YsxC: ribosome biogenesis GTP-binding protein YsxC; 6-191]	[MF_00321: Probable GTP-binding protein EngB [engB].; 11-195]
1	CDS	1208857	1209474	+	GNKFHOJL_01051		COG0353	recR	Recombination protein RecR			L	May play a role in DNA repair. It seems to be involved in an RecBC-independent recombinational process of DNA repair. It may act with RecF and RecO	[PF02132: RecR protein; 43-81];[PF13662: Toprim domain; 83-174]		[TIGR00615: recR: recombination protein RecR; 8-198]	[MF_00017: Recombination protein RecR [recR].; 1-201]
1	CDS	1209518	1209964	+	GNKFHOJL_01052				hypothetical protein			S	Psort location CytoplasmicMembrane, score
1	CDS	1209985	1210521	+	GNKFHOJL_01053	2.3.1.57		speG	Spermidine N(1)-acetyltransferase			J	Acetyltransferase, gnat family	[PF13302: Acetyltransferase (GNAT) domain; 10-150]
1	CDS	1211378	1212694	-	GNKFHOJL_01054	2.6.1.83		dapL_1	LL-diaminopimelate aminotransferase			E	Aminotransferase, class I II	[PF00155: Aminotransferase class I and II; 57-356]
1	tRNA	1212856	1212930	+	GNKFHOJL_01055				tRNA-Asp(gtc)
1	CDS	1213242	1213724	-	GNKFHOJL_01056				hypothetical protein			-	-	[PF08707: Primase C terminal 2 (PriCT-2); 49-83]
1	CDS	1213675	1214031	-	GNKFHOJL_01057				hypothetical protein			L	Psort location Cytoplasmic, score 8.96	[PF08800: VirE N-terminal domain; 3-95]
1	CDS	1214000	1214269	-	GNKFHOJL_01058				hypothetical protein			L	Psort location Cytoplasmic, score 8.96
1	CDS	1214269	1214706	-	GNKFHOJL_01059				hypothetical protein			L	Belongs to the 'phage' integrase family	[PF13102: Phage integrase SAM-like domain; 3-67]
1	CDS	1214962	1215738	-	GNKFHOJL_01060				hypothetical protein			NU	Type IV pilus biogenesis stability protein PilW
1	CDS	1215766	1216056	-	GNKFHOJL_01061				hypothetical protein			K	Winged helix DNA-binding domain	[PF13601: Winged helix DNA-binding domain; 13-92]
1	CDS	1216058	1216663	-	GNKFHOJL_01062				hypothetical protein			S	Psort location CytoplasmicMembrane, score
1	CDS	1216677	1216913	+	GNKFHOJL_01063				hypothetical protein
1	CDS	1218023	1218316	+	GNKFHOJL_01064				hypothetical protein			S	COG NOG23407 non supervised orthologous group
1	CDS	1218331	1218621	+	GNKFHOJL_01065				hypothetical protein			D	Activator of cell division through the inhibition of FtsZ GTPase activity, therefore promoting FtsZ assembly into bundles of protofilaments necessary for the formation of the division Z ring. It is recruited early at mid-cell but it is not essential for cell division	[PF05164: Cell division protein ZapA; 7-87]
1	CDS	1218756	1220294	+	GNKFHOJL_01066	3.1.-.-	COG1418	rny_1	Ribonuclease Y			S	Endoribonuclease that initiates mRNA decay	[PF01966: HD domain; 329-419];[PF12072: RNase Y N-terminal region; 5-196];[PF00013: KH domain; 206-248]	[G3DSA:1.10.3210.10:FF:000013: Ribonuclease Y; 313-493]	[TIGR00277: HDIG: HDIG domain; 324-400];[TIGR03319: RNase_Y: ribonuclease Y; 11-512]	[MF_00335: Ribonuclease Y [rny].; 4-512]
1	CDS	1220524	1221282	+	GNKFHOJL_01067		COG3142	cutC	Copper homeostasis protein CutC			P	Participates in the control of copper homeostasis	[PF03932: CutC family; 5-205]	[G3DSA:3.20.20.380:FF:000001: Copper homeostasis protein CutC; 3-251]		[MF_00795: Copper homeostasis protein CutC [cutC].; 4-207]
1	CDS	1221494	1222096	-	GNKFHOJL_01068				hypothetical protein			M	membrane	[PF03938: Outer membrane protein (OmpH-like); 45-190]
1	CDS	1222121	1222354	-	GNKFHOJL_01069				hypothetical protein			S	COG NOG35566 non supervised orthologous group
1	CDS	1222663	1224123	+	GNKFHOJL_01070	3.4.13.18	COG2195	pepD_1	Cytosol non-specific dipeptidase			E	Psort location Cytoplasmic, score 8.96	[PF07687: Peptidase dimerisation domain; 208-287];[PF01546: Peptidase family M20/M25/M40; 72-479]	[G3DSA:3.40.630.10:FF:000018: Aminoacyl-histidine dipeptidase PepD; 368-484];[G3DSA:3.40.630.10:FF:000015: Aminoacyl-histidine dipeptidase PepD; 1-237]	[TIGR01893: aa-his-dipept: Xaa-His dipeptidase; 6-482]
1	CDS	1224161	1225195	+	GNKFHOJL_01071				hypothetical protein			S	Endonuclease Exonuclease phosphatase family	[PF19580: Endonuclease/Exonuclease/phosphatase family; 25-339]
1	CDS	1225527	1226213	-	GNKFHOJL_01072			ompR	Transcriptional regulatory protein OmpR			K	COG0745 Response regulators consisting of a CheY-like receiver domain and a winged-helix DNA-binding domain	[PF00072: Response regulator receiver domain; 6-116];[PF00486: Transcriptional regulatory protein, C terminal; 152-224]
1	CDS	1226234	1227730	-	GNKFHOJL_01073	2.7.-.-		sasA_6	Adaptive-response sensory-kinase SasA			T	histidine kinase DNA gyrase B	[PF02518: Histidine kinase-, DNA gyrase B-, and HSP90-like ATPase; 389-497]	[G3DSA:3.30.565.10:FF:000006: Sensor histidine kinase WalK; 349-498]
1	CDS	1227930	1228796	+	GNKFHOJL_01074				hypothetical protein			S	Protein of unknown function (Porph_ging)	[PF09697: Protein of unknown function (Porph_ging); 174-200]		[TIGR01200: GLPGLI: GLPGLI family protein; 6-247]
1	CDS	1228799	1231327	+	GNKFHOJL_01075				hypothetical protein			P	CarboxypepD_reg-like domain	[PF13715: CarboxypepD_reg-like domain; 26-110]
1	CDS	1231299	1231985	-	GNKFHOJL_01076				hypothetical protein			I	Psort location CytoplasmicMembrane, score 10.00	[PF01569: PAP2 superfamily; 67-184]
1	CDS	1232000	1233913	-	GNKFHOJL_01077	2.7.8.20		mdoB	Phosphoglycerol transferase I		S1_27	M	Psort location CytoplasmicMembrane, score	[PF00884: Sulfatase; 285-561]
1	CDS	1234036	1234692	-	GNKFHOJL_01078	2.2.1.2	COG0176	tal	Transaldolase			F	Transaldolase is important for the balance of metabolites in the pentose-phosphate pathway	[PF00923: Transaldolase/Fructose-6-phosphate aldolase; 3-211]	[G3DSA:3.20.20.70:FF:000018: Probable transaldolase; 1-218]	[TIGR00875: fsa_talC_mipB: fructose-6-phosphate aldolase; 1-216]	[MF_00494: Probable transaldolase [tal].; 1-218]
1	CDS	1234754	1236751	-	GNKFHOJL_01079	3.2.1.41	COG1523	pulA	Pullulanase	GH13_14		G	Belongs to the glycosyl hydrolase 13 family	[PF11852: Alpha-1,6-glucosidases, pullulanase-type, C-terminal; 556-628];[PF02922: Carbohydrate-binding module 48 (Isoamylase N-terminal domain); 48-109];[PF00128: Alpha amylase, catalytic domain; 199-295]		[TIGR02104: pulA_typeI: pullulanase, type I; 40-640]
1	CDS	1236848	1237417	-	GNKFHOJL_01080	3.1.22.4	COG0817	ruvC	Crossover junction endodeoxyribonuclease RuvC			L	Nuclease that resolves Holliday junction intermediates in genetic recombination. Cleaves the cruciform structure in supercoiled DNA by nicking to strands with the same polarity at sites symmetrically opposed at the junction in the homologous arms and leaves a 5'-terminal phosphate and a 3'-terminal hydroxyl group	[PF02075: Crossover junction endodeoxyribonuclease RuvC; 10-160]	[G3DSA:3.30.420.10:FF:000002: Crossover junction endodeoxyribonuclease RuvC; 8-167]	[TIGR00228: ruvC: crossover junction endodeoxyribonuclease RuvC; 10-161]	[MF_00034: Crossover junction endodeoxyribonuclease RuvC [ruvC].; 8-163]
1	CDS	1237414	1237719	-	GNKFHOJL_01081				hypothetical protein			S	COG NOG30624 non supervised orthologous group	[PF14114: Domain of unknown function (DUF4286); 1-99]
1	tRNA	1237826	1237900	+	GNKFHOJL_01082				tRNA-Ala(ggc)
1	tRNA	1239004	1239092	-	GNKFHOJL_01083				tRNA-Ser(gga)
1	CDS	1239271	1240305	+	GNKFHOJL_01084	6.1.1.20	COG0016	pheS	Phenylalanine--tRNA ligase alpha subunit			J	Belongs to the class-II aminoacyl-tRNA synthetase family. Phe-tRNA synthetase alpha subunit type 1 subfamily	[PF02912: Aminoacyl tRNA synthetase class II, N-terminal domain; 19-80];[PF01409: tRNA synthetases class II core domain (F); 88-340]	[G3DSA:3.30.930.10:FF:000003: Phenylalanine--tRNA ligase alpha subunit; 5-341]	[TIGR00468: pheS: phenylalanine--tRNA ligase, alpha subunit; 38-341]	[MF_00281: Phenylalanine--tRNA ligase alpha subunit [pheS].; 2-340]
1	CDS	1240379	1241647	+	GNKFHOJL_01085			cntE	Staphylopine export protein			EGP	Psort location CytoplasmicMembrane, score 10.00	[PF07690: Major Facilitator Superfamily; 38-366]
1	CDS	1241644	1242318	+	GNKFHOJL_01086	4.2.99.18	COG0177	nth	Endonuclease III			L	DNA repair enzyme that has both DNA N-glycosylase activity and AP-lyase activity. The DNA N-glycosylase activity releases various damaged pyrimidines from DNA by cleaving the N- glycosidic bond, leaving an AP (apurinic apyrimidinic) site. The AP-lyase activity cleaves the phosphodiester bond 3' to the AP site by a beta-elimination, leaving a 3'-terminal unsaturated sugar and a product with a term…	[PF00633: Helix-hairpin-helix motif; 101-126];[PF00730: HhH-GPD superfamily base excision DNA repair protein; 35-170]	[G3DSA:1.10.1670.10:FF:000018: Endonuclease III; 130-206];[G3DSA:1.10.340.30:FF:000001: Endonuclease III; 22-133]	[TIGR01083: nth: endonuclease III; 5-197]	[MF_00942: Endonuclease III [nth].; 1-212]
1	CDS	1242411	1243667	+	GNKFHOJL_01087	2.7.2.3	COG0126	pgk	Phosphoglycerate kinase			F	Psort location Cytoplasmic, score	[PF00162: Phosphoglycerate kinase; 3-408]	[G3DSA:3.40.50.1260:FF:000003: Phosphoglycerate kinase; 212-394];[G3DSA:3.40.50.1260:FF:000010: Phosphoglycerate kinase; 1-66];[G3DSA:3.40.50.1260:FF:000009: Phosphoglycerate kinase; 68-211]		[MF_00145: Phosphoglycerate kinase [pgk].; 2-418]
1	CDS	1243845	1244882	+	GNKFHOJL_01088				hypothetical protein			P	phosphate-selective porin O and P	[PF07396: Phosphate-selective porin O and P; 48-121]
1	CDS	1244999	1247191	+	GNKFHOJL_01089				hypothetical protein			S	Tetratricopeptide repeat protein	[PF13424: Tetratricopeptide repeat; 537-595]
1	CDS	1247271	1247855	-	GNKFHOJL_01090	3.6.1.9	COG0424	maf	dTTP/UTP pyrophosphatase			D	COG0424 Nucleotide-binding protein implicated in inhibition of septum formation	[PF02545: Maf-like protein; 10-192]	[G3DSA:3.90.950.10:FF:000005: 7-methyl-GTP pyrophosphatase; 9-194]	[TIGR00172: maf: septum formation protein Maf; 9-191]	[MF_00528: dTTP/UTP pyrophosphatase.; 10-194]
1	CDS	1247886	1248416	-	GNKFHOJL_01091	3.1.3.45	COG1778	kdsC	3-deoxy-D-manno-octulosonate 8-phosphate phosphatase KdsC			S	3-deoxy-D-manno-octulosonate 8-phosphate phosphatase, YrbI family	[PF13419: Haloacid dehalogenase-like hydrolase; 47-127]	[G3DSA:3.40.50.1000:FF:000029: 3-deoxy-D-manno-octulosonate 8-phosphate phosphatase KdsC; 1-175]	[TIGR01670: KdsC-phosphatas: 3-deoxy-D-manno-octulosonate 8-phosphate phosphatase, YrbI family; 11-164]
1	CDS	1248433	1249245	-	GNKFHOJL_01092	1.2.1.70		hemA	Glutamyl-tRNA reductase			S	NADP oxidoreductase coenzyme F420-dependent	[PF03807: NADP oxidoreductase coenzyme F420-dependent; 11-92];[PF10728: Domain of unknown function (DUF2520); 134-258]
1	CDS	1249252	1249587	-	GNKFHOJL_01093				hypothetical protein			S	Psort location CytoplasmicMembrane, score
1	CDS	1249590	1250126	-	GNKFHOJL_01094	1.5.1.38	COG0778	nfrA1	FMN reductase (NADPH)			C	Nitroreductase family	[PF00881: Nitroreductase family; 8-60];[PF00881: Nitroreductase family; 65-152]	[G3DSA:3.40.109.10:FF:000015: NAD(P)H nitroreductase; 6-175]
1	CDS	1250286	1251266	+	GNKFHOJL_01095				hypothetical protein			V	COG NOG22551 non supervised orthologous group	[PF13480: Acetyltransferase (GNAT) domain; 160-282]
1	CDS	1251279	1253342	-	GNKFHOJL_01096	3.2.1.1	COG0366	susG	Alpha-amylase SusG	GH13_36		M	Alpha-amylase domain	[PF00128: Alpha amylase, catalytic domain; 79-181];[PF00128: Alpha amylase, catalytic domain; 339-536]
1	CDS	1253951	1256086	+	GNKFHOJL_01097		COG2183	yhgF	Protein YhgF			K	Tex-like protein N-terminal domain	[PF17674: HHH domain; 547-616];[PF09371: Tex-like protein N-terminal domain; 9-191];[PF00575: S1 RNA binding domain; 635-706];[PF16921: Tex protein YqgF-like domain; 314-436];[PF12836: Helix-hairpin-helix motif; 477-541]	[G3DSA:3.30.420.140:FF:000001: RNA-binding transcriptional accessory protein; 313-437];[G3DSA:1.10.150.310:FF:000001: RNA-binding transcriptional accessory protein; 485-616];[G3DSA:2.40.50.140:FF:000051: RNA-binding transcriptional accessory protein; 620-710];[G3DSA:1.10.10.650:FF:000001: S1 RNA-binding domain 1; 1-109]
1	CDS	1256092	1256958	-	GNKFHOJL_01098				hypothetical protein			S	CAAX amino terminal protease family	[PF02517: Type II CAAX prenyl endopeptidase Rce1-like; 136-227]
1	CDS	1257099	1258118	+	GNKFHOJL_01099				hypothetical protein			S	COG NOG26673 non supervised orthologous group	[PF13306: BspA type Leucine rich repeat region (6 copies); 239-330];[PF13306: BspA type Leucine rich repeat region (6 copies); 103-144]
1	CDS	1258125	1259741	-	GNKFHOJL_01100		COG0488	ybiT	putative ABC transporter ATP-binding protein YbiT			S	COG COG0488 ATPase components of ABC transporters with duplicated ATPase domains	[PF00005: ABC transporter; 18-184];[PF00005: ABC transporter; 337-466];[PF12848: ABC transporter; 223-305]	[G3DSA:3.40.50.300:FF:000011: Putative ABC transporter ATP-binding component; 3-279];[G3DSA:3.40.50.300:FF:000070: Putative ABC transporter ATP-binding component; 282-536]
1	CDS	1260004	1260597	+	GNKFHOJL_01101			grpE	Protein GrpE			O	Participates actively in the response to hyperosmotic and heat shock by preventing the aggregation of stress-denatured proteins, in association with DnaK and GrpE. It is the nucleotide exchange factor for DnaK and may function as a thermosensor. Unfolded proteins bind initially to DnaJ	[PF01025: GrpE; 33-196]	[G3DSA:2.30.22.10:FF:000005: Co-chaperone GrpE; 140-196]		[MF_01151: Protein GrpE [grpE].; 4-197]
1	CDS	1260610	1261785	+	GNKFHOJL_01102		COG0484	dJ	Chaperone protein DnaJ			O	ATP binding to DnaK triggers the release of the substrate protein, thus completing the reaction cycle. Several rounds of ATP-dependent interactions between DnaJ, DnaK and GrpE are required for fully efficient folding. Also involved, together with DnaK and GrpE, in the DNA replication of plasmids through activation of initiation proteins	[PF00684: DnaJ central domain; 162-226];[PF01556: DnaJ C terminal domain; 136-352];[PF00226: DnaJ domain; 5-67]	[G3DSA:2.10.230.10:FF:000002: Molecular chaperone DnaJ; 154-230];[G3DSA:1.10.287.110:FF:000034: Chaperone protein DnaJ; 2-125];[G3DSA:2.60.260.20:FF:000005: Chaperone protein dnaJ 1, mitochondrial; 273-379]	[TIGR02349: DnaJ_bact: chaperone protein DnaJ; 5-369]	[MF_01152: Chaperone protein DnaJ [dnaJ].; 2-389]
1	CDS	1262356	1263453	-	GNKFHOJL_01103				hypothetical protein			M	Chain length determinant protein	[PF02706: Chain length determinant protein; 15-75]
1	CDS	1263471	1265906	-	GNKFHOJL_01104				hypothetical protein			M	COG1596 Periplasmic protein involved in polysaccharide export	[PF02563: Polysaccharide biosynthesis/export protein; 148-222];[PF10531: SLBB domain; 235-281];[PF10531: SLBB domain; 318-365];[PF10531: SLBB domain; 492-538];[PF10531: SLBB domain; 590-636];[PF10531: SLBB domain; 707-758]
1	CDS	1266039	1267745	-	GNKFHOJL_01105	1.1.1.271		fcl_1	GDP-L-fucose synthase			GM	Polysaccharide biosynthesis protein	[PF02719: Polysaccharide biosynthesis protein; 291-461]
1	tRNA	1267979	1268052	+	GNKFHOJL_01106				tRNA-Thr(cgt)
1	CDS	1268495	1268599	-	GNKFHOJL_01107				hypothetical protein
1	CDS	1268650	1269681	+	GNKFHOJL_01108	4.2.2.-		mltG	Endolytic murein transglycosylase			S	Functions as a peptidoglycan terminase that cleaves nascent peptidoglycan strands endolytically to terminate their elongation	[PF02618: YceG-like family; 42-331]		[TIGR00247: TIGR00247: conserved hypothetical protein, YceG family; 5-338]	[MF_02065: Endolytic murein transglycosylase [mltG].; 8-340]
1	CDS	1269758	1271347	+	GNKFHOJL_01109				hypothetical protein			C	Catalyzes the ferredoxin-dependent oxidative decarboxylation of arylpyruvates	[PF01855: Pyruvate flavodoxin/ferredoxin oxidoreductase, thiamine diP-bdg; 15-185];[PF02775: Thiamine pyrophosphate enzyme, C-terminal TPP binding domain; 380-513]	[G3DSA:3.40.50.970:FF:000039: Indolepyruvate oxidoreductase subunit IorA; 1-183];[G3DSA:3.40.50.970:FF:000080: Indolepyruvate oxidoreductase subunit IorA; 357-521]
1	CDS	1271351	1271932	+	GNKFHOJL_01110				hypothetical protein			C	COG1014 Pyruvate ferredoxin oxidoreductase and related 2-oxoacid ferredoxin	[PF01558: Pyruvate ferredoxin/flavodoxin oxidoreductase; 11-186]
1	CDS	1272136	1273449	-	GNKFHOJL_01111	2.7.-.-		sasA_7	Adaptive-response sensory-kinase SasA			T	ATPase histidine kinase DNA gyrase B HSP90 domain protein	[PF00989: PAS fold; 113-156];[PF02518: Histidine kinase-, DNA gyrase B-, and HSP90-like ATPase; 332-437]
1	CDS	1273493	1274848	-	GNKFHOJL_01112		COG2204	atoC	Regulatory protein AtoC			T	acetoacetate metabolism regulatory protein AtoC K07714	[PF00158: Sigma-54 interaction domain; 141-307];[PF02954: Bacterial regulatory protein, Fis family; 405-446];[PF00072: Response regulator receiver domain; 2-116]	[G3DSA:3.40.50.300:FF:000006: DNA-binding transcriptional regulator NtrC; 131-311]
1	CDS	1274950	1276437	-	GNKFHOJL_01113				hypothetical protein			MU	Psort location OuterMembrane, score	[PF02321: Outer membrane efflux protein; 290-475];[PF02321: Outer membrane efflux protein; 33-267]
1	CDS	1277245	1277658	+	GNKFHOJL_01114	5.1.99.-	COG0346	epi	Ethylmalonyl-CoA/methylmalonyl-CoA epimerase			E	Psort location Cytoplasmic, score 8.96	[PF13669: Glyoxalase/Bleomycin resistance protein/Dioxygenase superfamily; 8-120]	[G3DSA:3.10.180.10:FF:000006: Methylmalonyl-CoA epimerase; 1-136]	[TIGR03081: metmalonyl_epim: methylmalonyl-CoA epimerase; 5-135]
1	CDS	1277741	1279294	+	GNKFHOJL_01115	6.4.1.3	COG4799	pccB	Propionyl-CoA carboxylase beta chain			I	COG4799 Acetyl-CoA carboxylase, carboxyltransferase component (subunits alpha and beta)	[PF01039: Carboxyl transferase domain; 29-515]	[G3DSA:3.90.226.10:FF:000016: Propionyl-CoA carboxylase, beta subunit; 1-259];[G3DSA:3.90.226.10:FF:000017: Propionyl-CoA carboxylase subunit beta 5; 260-517]
1	CDS	1279326	1280258	+	GNKFHOJL_01116				hypothetical protein			C	COG NOG19100 non supervised orthologous group	[PF00932: Lamin Tail Domain; 25-141];[PF04277: Oxaloacetate decarboxylase, gamma chain; 199-272]
1	CDS	1280283	1280723	+	GNKFHOJL_01117				hypothetical protein			I	first, biotin carboxylase catalyzes the carboxylation of the carrier protein and then the transcarboxylase transfers the carboxyl group to form malonyl-CoA	[PF00364: Biotin-requiring enzyme; 80-145]	[G3DSA:2.40.50.100:FF:000003: Acetyl-CoA carboxylase biotin carboxyl carrier protein; 71-146]
1	CDS	1280725	1281885	+	GNKFHOJL_01118	7.2.4.5	COG1883	gcdB	Glutaconyl-CoA decarboxylase subunit beta			C	sodium ion-translocating decarboxylase, beta subunit	[PF03977: Na+-transporting oxaloacetate decarboxylase beta subunit; 28-384]		[TIGR01109: Na_pump_decarbB: sodium ion-translocating decarboxylase, beta subunit; 27-380]
1	CDS	1282051	1283403	+	GNKFHOJL_01119	3.4.-.-		bepA_5	Beta-barrel assembly-enhancing protease			S	Tetratricopeptide repeat protein	[PF13432: Tetratricopeptide repeat; 52-115]
1	CDS	1283516	1285366	+	GNKFHOJL_01120	2.4.1.18		glgB_2	1%2C4-alpha-glucan branching enzyme GlgB	GH13_46		G	Belongs to the glycosyl hydrolase 13 family	[PF10438: Cyclo-malto-dextrinase C-terminal domain; 540-615];[PF09087: Cyclomaltodextrinase, N-terminal; 25-111];[PF00128: Alpha amylase, catalytic domain; 163-483]
1	CDS	1285654	1286664	-	GNKFHOJL_01121	4.1.2.13	COG0191	fda	Fructose-bisphosphate aldolase			G	Psort location Cytoplasmic, score	[PF01116: Fructose-bisphosphate aldolase class-II; 10-331]	[G3DSA:3.20.20.70:FF:000111: Fructose-1,6-bisphosphate aldolase; 7-336]	[TIGR01859: fruc_bis_ald_: fructose-1,6-bisphosphate aldolase, class II; 9-331];[TIGR00167: cbbA: ketose-bisphosphate aldolase; 9-331]
1	CDS	1287005	1288186	+	GNKFHOJL_01122				hypothetical protein	GT2		M	Glycosyltransferase, group 2 family protein	[PF00535: Glycosyl transferase family 2; 60-226]
1	CDS	1288193	1289437	-	GNKFHOJL_01123		COG4591	lolE_1	Lipoprotein-releasing system transmembrane protein LolE			M	COG4591 ABC-type transport system, involved in lipoprotein release, permease component	[PF12704: MacB-like periplasmic core domain; 27-205];[PF02687: FtsX-like permease family; 282-407]
1	CDS	1289457	1290656	-	GNKFHOJL_01124	2.6.1.1	COG0436	aspC	Aspartate aminotransferase			E	Aminotransferase, class I II	[PF00155: Aminotransferase class I and II; 32-384]
1	CDS	1290855	1292090	+	GNKFHOJL_01125				hypothetical protein			G	COG2407 L-fucose isomerase and related
1	CDS	1292226	1293476	-	GNKFHOJL_01126				hypothetical protein			V	FtsX-like permease family	[PF02687: FtsX-like permease family; 293-409];[PF12704: MacB-like periplasmic core domain; 109-242]
1	CDS	1293473	1294738	-	GNKFHOJL_01127				hypothetical protein			V	MacB-like periplasmic core domain	[PF12704: MacB-like periplasmic core domain; 20-244];[PF02687: FtsX-like permease family; 286-412]
1	CDS	1295111	1296373	-	GNKFHOJL_01128				hypothetical protein			V	Psort location CytoplasmicMembrane, score	[PF02687: FtsX-like permease family; 298-413]
1	CDS	1296398	1297678	-	GNKFHOJL_01129				hypothetical protein			V	Psort location CytoplasmicMembrane, score 10.00	[PF12704: MacB-like periplasmic core domain; 20-244];[PF02687: FtsX-like permease family; 291-419]
1	CDS	1297718	1298965	-	GNKFHOJL_01130				hypothetical protein			V	Psort location CytoplasmicMembrane, score	[PF02687: FtsX-like permease family; 292-408]
1	CDS	1299021	1300313	-	GNKFHOJL_01131				hypothetical protein			V	Psort location CytoplasmicMembrane, score 10.00	[PF12704: MacB-like periplasmic core domain; 24-211];[PF02687: FtsX-like permease family; 294-419]
1	CDS	1300317	1300937	-	GNKFHOJL_01132				hypothetical protein			S	COG NOG30399 non supervised orthologous group	[PF10988: Putative auto-transporter adhesin, head GIN domain; 37-203]
1	CDS	1300978	1301643	-	GNKFHOJL_01133	3.6.3.-	COG1136	yknY_2	putative ABC transporter ATP-binding protein YknY			V	Psort location CytoplasmicMembrane, score 7.88	[PF00005: ABC transporter; 21-169]	[G3DSA:3.40.50.300:FF:000032: Export ABC transporter ATP-binding protein; 1-221]
1	CDS	1301919	1303217	-	GNKFHOJL_01134				hypothetical protein			V	Psort location CytoplasmicMembrane, score 10.00	[PF02687: FtsX-like permease family; 298-425];[PF12704: MacB-like periplasmic core domain; 82-250]
1	CDS	1303262	1304584	-	GNKFHOJL_01135				hypothetical protein			V	COG0577 ABC-type antimicrobial peptide transport system permease component	[PF12704: MacB-like periplasmic core domain; 20-252];[PF02687: FtsX-like permease family; 300-431]
1	CDS	1304614	1305864	-	GNKFHOJL_01136				hypothetical protein			M	Efflux transporter, RND family, MFP subunit	[PF13437: HlyD family secretion protein; 234-330]
1	CDS	1305966	1306379	+	GNKFHOJL_01137				hypothetical protein
1	CDS	1306195	1307121	-	GNKFHOJL_01138	3.2.1.-	COG1388		Autolysin	GH73		MNU	COG1705 Muramidase (flagellum-specific)	[PF01476: LysM domain; 265-307];[PF01476: LysM domain; 213-250];[PF01832: Mannosyl-glycoprotein endo-beta-N-acetylglucosaminidase; 39-167]
1	CDS	1307223	1307705	+	GNKFHOJL_01139	3.5.4.5	COG0295	cdd	Cytidine deaminase			F	This enzyme scavenges exogenous and endogenous cytidine and 2'-deoxycytidine for UMP synthesis	[PF00383: Cytidine and deoxycytidylate deaminase zinc-binding region; 22-123]		[TIGR01354: cyt_deam_tetra: cytidine deaminase; 24-157]
1	repeat_region	1307760	1309266	.	NA				NA
1	CDS	1309375	1309707	-	GNKFHOJL_01140	3.1.-.-		cas2	CRISPR-associated endoribonuclease Cas2			L	CRISPR (clustered regularly interspaced short palindromic repeat), is an adaptive immune system that provides protection against mobile genetic elements (viruses, transposable elements and conjugative plasmids). CRISPR clusters contain sequences complementary to antecedent mobile elements and target invading nucleic acids. CRISPR clusters are transcribed and processed into CRISPR RNA (crRNA). Fun…	[PF09827: CRISPR associated protein Cas2; 10-88]		[TIGR01573: cas2: CRISPR-associated endonuclease Cas2; 10-100]	[MF_01471: CRISPR-associated endoribonuclease Cas2 [cas2].; 10-108]
1	CDS	1309737	1310672	-	GNKFHOJL_01141	3.1.-.-		cas1	CRISPR-associated endonuclease Cas1			L	CRISPR (clustered regularly interspaced short palindromic repeat), is an adaptive immune system that provides protection against mobile genetic elements (viruses, transposable elements and conjugative plasmids). CRISPR clusters contain spacers, sequences complementary to antecedent mobile elements, and target invading nucleic acids. CRISPR clusters are transcribed and processed into CRISPR RNA (c…	[PF01867: CRISPR associated protein Cas1; 13-252]		[TIGR03639: cas1_NMENI: CRISPR-associated endonuclease Cas1, subtype II/NMENI; 3-293];[TIGR00287: cas1: CRISPR-associated endonuclease Cas1; 42-252]	[MF_01470: CRISPR-associated endonuclease Cas1 [cas1].; 3-295]
1	CDS	1310775	1315307	-	GNKFHOJL_01142	3.1.-.-		cas9	CRISPR-associated endonuclease Cas9			L	CRISPR (clustered regularly interspaced short palindromic repeat) is an adaptive immune system that provides protection against mobile genetic elements (viruses, transposable elements and conjugative plasmids). CRISPR clusters contain spacers, sequences complementary to antecedent mobile elements, and target invading nucleic acids. CRISPR clusters are transcribed and processed into CRISPR RNA (cr…	[PF16593: Bridge helix of CRISPR-associated endonuclease Cas9; 62-97];[PF13395: HNH endonuclease; 847-898];[PF18541: RuvC endonuclease subdomain 3; 948-1151]			[MF_01480: CRISPR-associated endonuclease Cas9 [cas9].; 1-1503]
1	CDS	1315567	1316367	+	GNKFHOJL_01143	3.6.1.22		nudC_1	NADH pyrophosphatase			L	COG COG2816 NTP pyrophosphohydrolases containing a Zn-finger, probably nucleic-acid-binding	[PF00293: NUDIX domain; 141-259];[PF09296: NADH pyrophosphatase-like rudimentary NUDIX domain; 7-104]	[G3DSA:3.90.79.10:FF:000051: Probable NADH pyrophosphatase; 138-264]
1	CDS	1316247	1316717	-	GNKFHOJL_01144				hypothetical protein
1	CDS	1317281	1317619	+	GNKFHOJL_01145				hypothetical protein			-	-	[PF20391: Family of unknown function (DUF6686); 3-106]
1	CDS	1317637	1318917	+	GNKFHOJL_01146	4.2.1.11	COG0148	eno	Enolase			G	Catalyzes the reversible conversion of 2- phosphoglycerate into phosphoenolpyruvate. It is essential for the degradation of carbohydrates via glycolysis	[PF00113: Enolase, C-terminal TIM barrel domain; 139-421];[PF03952: Enolase, N-terminal domain; 3-133]	[G3DSA:3.20.20.120:FF:000001: Enolase; 127-426];[G3DSA:3.30.390.10:FF:000001: Enolase; 1-126]	[TIGR01060: eno: phosphopyruvate hydratase; 3-420]	[MF_00318: Enolase [eno].; 1-414]
1	CDS	1319045	1319500	-	GNKFHOJL_01147	1.7.1.13	COG0780	queF	NADPH-dependent 7-cyano-7-deazaguanine reductase			H	Catalyzes the NADPH-dependent reduction of 7-cyano-7- deazaguanine (preQ0) to 7-aminomethyl-7-deazaguanine (preQ1)	[PF14489: QueF-like protein; 57-135]		[TIGR03139: QueF-II: 7-cyano-7-deazaguanine reductase; 23-133]	[MF_00818: NADPH-dependent 7-cyano-7-deazaguanine reductase [queF].; 1-151]
1	CDS	1319772	1320452	-	GNKFHOJL_01148				queuosine precursor transporter			S	Involved in the import of queuosine (Q) precursors, required for Q precursor salvage	[PF02592: Putative vitamin uptake transporter; 39-198]		[TIGR00697: TIGR00697: conserved hypothetical integral membrane protein; 15-204]	[MF_02088: Probable queuosine precursor transporter.; 10-209]
1	CDS	1320678	1322018	-	GNKFHOJL_01149				hypothetical protein			I	COG COG2067 Long-chain fatty acid transport protein	[PF13505: Outer membrane protein beta-barrel domain; 295-421]
1	CDS	1323602	1324870	-	GNKFHOJL_01150	7.2.1.1	COG2871	nqrF	Na(+)-translocating NADH-quinone reductase subunit F			C	NQR complex catalyzes the reduction of ubiquinone-1 to ubiquinol by two successive reactions, coupled with the transport of Na( ) ions from the cytoplasm to the periplasm. The first step is catalyzed by NqrF, which accepts electrons from NADH and reduces ubiquinone-1 to ubisemiquinone by a one-electron transfer pathway	[PF00175: Oxidoreductase NAD-binding domain; 289-401];[PF00970: Oxidoreductase FAD-binding domain; 202-276];[PF00111: 2Fe-2S iron-sulfur cluster binding domain; 39-116]		[TIGR01941: nqrF: NADH:ubiquinone oxidoreductase, Na(+)-translocating, F subunit; 6-422]	[MF_00430: Na(+)-translocating NADH-quinone reductase subunit F [nqrF].; 4-422]
1	CDS	1324889	1325515	-	GNKFHOJL_01151	7.2.1.1	COG2209	nqrE	Na(+)-translocating NADH-quinone reductase subunit E			C	NQR complex catalyzes the reduction of ubiquinone-1 to ubiquinol by two successive reactions, coupled with the transport of Na( ) ions from the cytoplasm to the periplasm. NqrA to NqrE are probably involved in the second step, the conversion of ubisemiquinone to ubiquinol	[PF02508: Rnf-Nqr subunit, membrane protein; 5-206]		[TIGR01940: nqrE: NADH:ubiquinone oxidoreductase, Na(+)-translocating, E subunit; 2-207]	[MF_00429: Na(+)-translocating NADH-quinone reductase subunit E [nqrE].; 1-208]
1	CDS	1325552	1326190	-	GNKFHOJL_01152	7.2.1.1	COG1347	nqrD	Na(+)-translocating NADH-quinone reductase subunit D			C	NQR complex catalyzes the reduction of ubiquinone-1 to ubiquinol by two successive reactions, coupled with the transport of Na( ) ions from the cytoplasm to the periplasm. NqrA to NqrE are probably involved in the second step, the conversion of ubisemiquinone to ubiquinol	[PF02508: Rnf-Nqr subunit, membrane protein; 11-197]		[TIGR01939: nqrD: NADH:ubiquinone oxidoreductase, Na(+)-translocating, D subunit; 6-210]	[MF_00428: Na(+)-translocating NADH-quinone reductase subunit D [nqrD].; 4-210]
1	CDS	1326195	1326884	-	GNKFHOJL_01153	7.2.1.1	COG2869	nqrC	Na(+)-translocating NADH-quinone reductase subunit C			C	NQR complex catalyzes the reduction of ubiquinone-1 to ubiquinol by two successive reactions, coupled with the transport of Na( ) ions from the cytoplasm to the periplasm. NqrA to NqrE are probably involved in the second step, the conversion of ubisemiquinone to ubiquinol	[PF04205: FMN-binding domain; 121-215]		[TIGR01938: nqrC: NADH:ubiquinone oxidoreductase, Na(+)-translocating, C subunit; 4-223]	[MF_00427: Na(+)-translocating NADH-quinone reductase subunit C [nqrC].; 4-228]
1	CDS	1326900	1328069	-	GNKFHOJL_01154	7.2.1.1	COG1805	nqrB	Na(+)-translocating NADH-quinone reductase subunit B			C	NQR complex catalyzes the reduction of ubiquinone-1 to ubiquinol by two successive reactions, coupled with the transport of Na( ) ions from the cytoplasm to the periplasm. NqrA to NqrE are probably involved in the second step, the conversion of ubisemiquinone to ubiquinol	[PF03116: NQR2, RnfD, RnfE family; 43-377]		[TIGR01937: nqrB: NADH:ubiquinone oxidoreductase, Na(+)-translocating, B subunit; 91-380]	[MF_00426: Na(+)-translocating NADH-quinone reductase subunit B [nqrB].; 3-384]
1	CDS	1328108	1329457	-	GNKFHOJL_01155	7.2.1.1	COG1726	nqrA	Na(+)-translocating NADH-quinone reductase subunit A			C	NQR complex catalyzes the reduction of ubiquinone-1 to ubiquinol by two successive reactions, coupled with the transport of Na( ) ions from the cytoplasm to the periplasm. NqrA to NqrE are probably involved in the second step, the conversion of ubisemiquinone to ubiquinol	[PF05896: Na(+)-translocating NADH-quinone reductase subunit A (NQRA); 4-257];[PF11973: NQRA C-terminal domain; 262-311]		[TIGR01936: nqrA: NADH:ubiquinone oxidoreductase, Na(+)-translocating, A subunit; 5-448]	[MF_00425: Na(+)-translocating NADH-quinone reductase subunit A [nqrA].; 4-448]
1	CDS	1329767	1331542	-	GNKFHOJL_01156	4.1.3.39		mhpE	4-hydroxy-2-oxovalerate aldolase			C	COG5016 Pyruvate oxaloacetate carboxyltransferase	[PF00682: HMGL-like; 130-271];[PF02436: Conserved carboxylase domain; 343-473]
1	CDS	1332082	1334274	-	GNKFHOJL_01157				hypothetical protein			-	-	[PF13004: Putative binding domain, N-terminal; 456-515]
1	CDS	1334852	1335484	-	GNKFHOJL_01158				hypothetical protein			S	Psort location CytoplasmicMembrane, score 10.00	[PF03458: Glycine transporter; 93-166];[PF03458: Glycine transporter; 9-81]
1	CDS	1335620	1336714	+	GNKFHOJL_01159	5.1.3.23	COG0381	wbpI	UDP-2%2C3-diacetamido-2%2C3-dideoxy-D-glucuronate 2-epimerase			M	Belongs to the UDP-N-acetylglucosamine 2-epimerase family	[PF02350: UDP-N-acetylglucosamine 2-epimerase; 30-358]
1	CDS	1336899	1339484	+	GNKFHOJL_01160				hypothetical protein			M	COG NOG06397 non supervised orthologous group	[PF13715: CarboxypepD_reg-like domain; 25-108];[PF18939: Family of unknown function (DUF5686); 126-791]
1	CDS	1339490	1340758	+	GNKFHOJL_01161		COG2256	rarA	Replication-associated recombination protein A			L	COG2256 ATPase related to the helicase subunit of the Holliday junction resolvase	[PF16193: AAA C-terminal domain; 178-250];[PF12002: MgsA AAA+ ATPase C terminal; 251-417];[PF00004: ATPase family associated with various cellular activities (AAA); 42-149]	[G3DSA:3.40.50.300:FF:000137: Replication-associated recombination protein A; 1-153];[G3DSA:1.20.272.10:FF:000001: Putative AAA family ATPase; 225-328];[G3DSA:1.10.3710.10:FF:000004: Putative ATPase, AAA family; 329-422]
1	CDS	1341424	1342377	+	GNKFHOJL_01162	1.1.1.81	COG1052	hpr	Hydroxypyruvate reductase			C	Belongs to the D-isomer specific 2-hydroxyacid dehydrogenase family	[PF02826: D-isomer specific 2-hydroxyacid dehydrogenase, NAD binding domain; 107-286];[PF00389: D-isomer specific 2-hydroxyacid dehydrogenase, catalytic domain; 26-316]	[G3DSA:3.40.50.720:FF:000203: D-3-phosphoglycerate dehydrogenase (SerA); 97-287]
1	CDS	1342751	1344430	-	GNKFHOJL_01163				hypothetical protein			F	DNA RNA non-specific endonuclease	[PF01223: DNA/RNA non-specific endonuclease; 311-542]
1	CDS	1344628	1345944	-	GNKFHOJL_01164				hypothetical protein			-	-
1	CDS	1345966	1348686	-	GNKFHOJL_01165			btuB_7	Vitamin B12 transporter BtuB			P	TonB-dependent receptor	[PF07715: TonB-dependent Receptor Plug Domain; 120-227];[PF00593: TonB dependent receptor; 327-905];[PF13715: CarboxypepD_reg-like domain; 27-112]
1	CDS	1348931	1350628	-	GNKFHOJL_01166		COG0488	ettA_2	Energy-dependent translational throttle protein EttA			S	ATP-binding cassette protein, ChvD family	[PF12848: ABC transporter; 241-318];[PF00005: ABC transporter; 351-484];[PF00005: ABC transporter; 28-202]	[G3DSA:3.40.50.300:FF:000011: Putative ABC transporter ATP-binding component; 14-297];[G3DSA:3.40.50.300:FF:000183: ABC transporter ATP-binding protein yjjK; 298-564]	[TIGR03719: ABC_ABC_ChvD: ATP-binding cassette protein, ChvD family; 8-562]	[MF_00847: Energy-dependent translational throttle protein EttA [ettA].; 6-556]
1	tRNA	1350752	1350825	+	GNKFHOJL_01167				tRNA-Lys(ttt)
1	CDS	1351035	1351796	-	GNKFHOJL_01168	1.1.1.381	COG4221	ydfG	NADP-dependent 3-hydroxy acid dehydrogenase YdfG			S	Belongs to the short-chain dehydrogenases reductases (SDR) family	[PF00106: short chain dehydrogenase; 4-192]	[G3DSA:3.40.50.720:FF:000047: NADP-dependent L-serine/L-allo-threonine dehydrogenase; 1-244]
1	CDS	1352538	1353212	+	GNKFHOJL_01169			pal_1	Peptidoglycan-associated lipoprotein			M	COG2885 Outer membrane protein and related peptidoglycan-associated	[PF00691: OmpA family; 112-203];[PF13488: Glycine zipper; 32-79]
1	CDS	1353301	1353411	+	GNKFHOJL_01170				hypothetical protein
1	CDS	1353680	1353886	+	GNKFHOJL_01171	2.4.1.129	COG0744	mtgA_2	Biosynthetic peptidoglycan transglycosylase			M	Peptidoglycan polymerase that catalyzes glycan chain elongation from lipid-linked precursors	[PF00912: Transglycosylase; 1-54]
1	CDS	1354701	1354841	+	GNKFHOJL_01172				hypothetical protein
1	CDS	1354882	1356030	-	GNKFHOJL_01173	7.1.1.7	COG1294	cydB	Cytochrome bd-I ubiquinol oxidase subunit 2			C	COG1294 Cytochrome bd-type quinol oxidase subunit 2	[PF02322: Cytochrome bd terminal oxidase subunit II; 7-364]
1	CDS	1356078	1357634	-	GNKFHOJL_01174	1.10.3.-	COG1271	cydA	Cytochrome bd ubiquinol oxidase subunit 1			C	COG1271 Cytochrome bd-type quinol oxidase, subunit 1	[PF01654: Cytochrome bd terminal oxidase subunit I; 12-513]
1	CDS	1357684	1357908	-	GNKFHOJL_01175				hypothetical protein			S	COG NOG17489 non supervised orthologous group	[PF14899: Domain of unknown function (DUF4492); 7-67]
1	CDS	1358110	1359516	+	GNKFHOJL_01176				hypothetical protein			MU	type I secretion outer membrane protein, TolC family	[PF02321: Outer membrane efflux protein; 276-460];[PF02321: Outer membrane efflux protein; 49-246]
1	CDS	1359539	1360759	+	GNKFHOJL_01177		COG0845	macA_1	Macrolide export protein MacA			M	Belongs to the membrane fusion protein (MFP) (TC 8.A.1) family	[PF16576: Barrel-sandwich domain of CusB or HlyD membrane-fusion; 45-249]		[TIGR01730: RND_mfp: efflux transporter, RND family, MFP subunit; 36-373]
1	CDS	1360822	1361571	+	GNKFHOJL_01178	3.6.3.-	COG1136	yknY_3	putative ABC transporter ATP-binding protein YknY			V	ABC transporter, ATP-binding protein	[PF00005: ABC transporter; 25-174]	[G3DSA:3.40.50.300:FF:000032: Export ABC transporter ATP-binding protein; 1-228]
1	CDS	1361568	1362785	+	GNKFHOJL_01179	3.6.3.-	COG0577	macB_1	Macrolide export ATP-binding/permease protein MacB			V	Efflux ABC transporter, permease protein	[PF12704: MacB-like periplasmic core domain; 22-243];[PF02687: FtsX-like permease family; 286-397]
1	CDS	1362827	1363906	+	GNKFHOJL_01180				hypothetical protein			T	two-component sensor histidine kinase	[PF06580: Histidine kinase; 169-246]
1	CDS	1363920	1364654	+	GNKFHOJL_01181		COG3279	btsR	Transcriptional regulatory protein BtsR			K	COG3279 Response regulator of the LytR AlgR family	[PF04397: LytTr DNA-binding domain; 138-229];[PF00072: Response regulator receiver domain; 7-111]	[G3DSA:3.40.50.2300:FF:000051: Two-component response regulator yehT; 1-126];[G3DSA:2.40.50.1020:FF:000004: DNA-binding response regulator; 126-233]
1	CDS	1364869	1365573	-	GNKFHOJL_01182	3.1.1.31		pgl_1	6-phosphogluconolactonase			G	COG0363 6-phosphogluconolactonase Glucosamine-6-phosphate isomerase deaminase	[PF01182: Glucosamine-6-phosphate isomerases/6-phosphogluconolactonase; 11-222]		[TIGR01198: pgl: 6-phosphogluconolactonase; 21-232]
1	CDS	1365570	1367066	-	GNKFHOJL_01183	1.1.1.49	COG0364	zwf	Glucose-6-phosphate 1-dehydrogenase			G	Catalyzes the oxidation of glucose 6-phosphate to 6- phosphogluconolactone	[PF00479: Glucose-6-phosphate dehydrogenase, NAD binding domain; 7-186];[PF02781: Glucose-6-phosphate dehydrogenase, C-terminal domain; 188-482]		[TIGR00871: zwf: glucose-6-phosphate dehydrogenase; 3-484]	[MF_00966: Glucose-6-phosphate 1-dehydrogenase [zwf].; 3-484]
1	CDS	1367082	1368557	-	GNKFHOJL_01184	1.1.1.44	COG0362	gnd	6-phosphogluconate dehydrogenase%2C decarboxylating			H	Catalyzes the oxidative decarboxylation of 6- phosphogluconate to ribulose 5-phosphate and CO(2), with concomitant reduction of NADP to NADPH	[PF03446: NAD binding domain of 6-phosphogluconate dehydrogenase; 8-180];[PF00393: 6-phosphogluconate dehydrogenase, C-terminal domain; 188-477]	[G3DSA:1.10.1040.10:FF:000002: 6-phosphogluconate dehydrogenase, decarboxylating; 190-443];[G3DSA:1.20.5.320:FF:000002: 6-phosphogluconate dehydrogenase, decarboxylating; 444-491];[G3DSA:3.40.50.720:FF:000007: 6-phosphogluconate dehydrogenase, decarboxylating; 5-189]	[TIGR00873: gnd: 6-phosphogluconate dehydrogenase (decarboxylating); 8-478]
1	CDS	1368647	1368925	-	GNKFHOJL_01185				hypothetical protein
1	CDS	1369053	1369595	-	GNKFHOJL_01186				hypothetical protein			L	regulation of translation	[PF18291: HU domain fused to wHTH, Ig, or Glycine-rich motif; 1-126]
1	CDS	1369840	1372629	-	GNKFHOJL_01187				hypothetical protein			-	-
1	CDS	1372886	1374037	-	GNKFHOJL_01188				hypothetical protein			S	Fimbrillin-like	[PF13149: Fimbrillin-like; 42-320]
1	CDS	1374100	1375071	-	GNKFHOJL_01189				hypothetical protein			S	COG NOG26135 non supervised orthologous group	[PF17145: Domain of unknown function (DUF5119); 30-228]
1	CDS	1375068	1376351	-	GNKFHOJL_01190				hypothetical protein			M	COG NOG24980 non supervised orthologous group	[PF12099: Protein of unknown function (DUF3575); 239-410]
1	CDS	1376765	1377808	-	GNKFHOJL_01191			xerC_8	Tyrosine recombinase XerC			L	Phage integrase, N-terminal SAM-like domain	[PF00589: Phage integrase family; 184-327];[PF13102: Phage integrase SAM-like domain; 56-130]
1	CDS	1377955	1379034	+	GNKFHOJL_01192	4.2.1.47	COG1089	gmd	GDP-mannose 4%2C6-dehydratase			M	Catalyzes the conversion of GDP-D-mannose to GDP-4- dehydro-6-deoxy-D-mannose	[PF16363: GDP-mannose 4,6 dehydratase; 5-340]	[G3DSA:3.40.50.720:FF:000924: GDP-mannose 4,6 dehydratase; 1-207]	[TIGR01472: gmd: GDP-mannose 4,6-dehydratase; 2-347]	[MF_00955: GDP-mannose 4,6-dehydratase [gmd].; 2-350]
1	CDS	1379056	1380138	+	GNKFHOJL_01193	1.1.1.271	COG0451	fcl_2	GDP-L-fucose synthase			GM	Catalyzes the two-step NADP-dependent conversion of GDP- 4-dehydro-6-deoxy-D-mannose to GDP-fucose, involving an epimerase and a reductase reaction	[PF01370: NAD dependent epimerase/dehydratase family; 8-289]	[G3DSA:3.40.50.720:FF:000394: GDP-L-fucose synthase; 9-169];[G3DSA:3.90.25.10:FF:000017: GDP-L-fucose synthase; 170-198]		[MF_00956: GDP-L-fucose synthase [fcl].; 5-357]
1	CDS	1380250	1381908	+	GNKFHOJL_01194	6.2.1.3	COG0318	lcfB	Long-chain-fatty-acid--CoA ligase			I	Psort location CytoplasmicMembrane, score	[PF00501: AMP-binding enzyme; 25-447]
1	CDS	1381914	1383452	+	GNKFHOJL_01195	3.1.6.1	COG3119	atsA_1	Arylsulfatase		S1_16	P	COG COG3119 Arylsulfatase A and related enzymes	[PF00884: Sulfatase; 33-389]	[G3DSA:3.40.720.10:FF:000101: Secreted sulfatase ydeN; 29-423]
1	CDS	1383462	1384694	+	GNKFHOJL_01196				hypothetical protein			S	COG NOG22668 non supervised orthologous group
1	CDS	1384751	1386739	-	GNKFHOJL_01197	3.1.3.11	COG3855	fbp	Fructose-1%2C6-bisphosphatase class 3			G	D-fructose-1,6-bisphosphate 1-phosphohydrolase class 3	[PF06874: Firmicute fructose-1,6-bisphosphatase; 14-654]			[MF_01854: Fructose-1,6-bisphosphatase class 3 [fbp].; 12-656]
1	CDS	1386769	1388436	-	GNKFHOJL_01198			aspT_2	Aspartate/alanine antiporter			P	Psort location CytoplasmicMembrane, score 10.00	[PF06826: Predicted Permease Membrane Region; 20-181];[PF06826: Predicted Permease Membrane Region; 378-550];[PF02080: TrkA-C domain; 208-273];[PF02080: TrkA-C domain; 304-365]		[TIGR01625: YidE_YbjL_dupl: AspT/YidE/YbjL antiporter duplication domain; 25-168];[TIGR01625: YidE_YbjL_dupl: AspT/YidE/YbjL antiporter duplication domain; 383-537]
1	CDS	1389140	1390882	-	GNKFHOJL_01199	5.4.2.2		pgcA	Phosphoglucomutase			G	Phosphoglucomutase phosphomannomutase, alpha beta alpha domain II	[PF00408: Phosphoglucomutase/phosphomannomutase, C-terminal domain; 501-551];[PF02878: Phosphoglucomutase/phosphomannomutase, alpha/beta/alpha domain I; 51-188];[PF02879: Phosphoglucomutase/phosphomannomutase, alpha/beta/alpha domain II; 213-318];[PF02880: Phosphoglucomutase/phosphomannomutase, alpha/beta/alpha domain III; 327-451]
1	CDS	1390967	1392604	-	GNKFHOJL_01200				hypothetical protein			M	Dipeptidase	[PF03577: Peptidase family C69; 20-45];[PF03577: Peptidase family C69; 53-438]
1	CDS	1392662	1394332	-	GNKFHOJL_01201				hypothetical protein			M	Peptidase, M23 family
1	CDS	1394829	1395935	+	GNKFHOJL_01202	1.4.1.1		ald	Alanine dehydrogenase			C	Belongs to the AlaDH PNT family	[PF05222: Alanine dehydrogenase/PNT, N-terminal domain; 4-137];[PF01262: Alanine dehydrogenase/PNT, C-terminal domain; 141-353]	[G3DSA:3.40.50.720:FF:000049: Alanine dehydrogenase; 130-305]	[TIGR00518: alaDH: alanine dehydrogenase; 1-364]
1	CDS	1396026	1396979	-	GNKFHOJL_01203	1.6.5.11	COG2070		NADH:quinone reductase			C	related to 2-nitropropane dioxygenase	[PF03060: Nitronate monooxygenase; 5-78];[PF03060: Nitronate monooxygenase; 82-304]
1	CDS	1397232	1397894	-	GNKFHOJL_01204				hypothetical protein			S	COG NOG28261 non supervised orthologous group	[PF16150: Domain of unknown function (DUF4858); 22-201]
1	CDS	1397952	1398509	-	GNKFHOJL_01205				hypothetical protein			S	COG NOG28799 non supervised orthologous group	[PF16301: Domain of unknown function (DUF4943); 36-185]
1	CDS	1398529	1399629	-	GNKFHOJL_01206				hypothetical protein			K	COG NOG25837 non supervised orthologous group
1	CDS	1399607	1400158	-	GNKFHOJL_01207		COG1595	sigW_3	ECF RNA polymerase sigma factor SigW			K	Belongs to the sigma-70 factor family. ECF subfamily	[PF08281: Sigma-70, region 4; 119-167];[PF04542: Sigma-70 region 2; 22-89]		[TIGR02937: sigma70-ECF: RNA polymerase sigma factor, sigma-70 family; 17-168]
1	CDS	1400447	1401295	-	GNKFHOJL_01208	2.4.2.19	COG0157	dC	Nicotinate-nucleotide pyrophosphorylase [carboxylating]			H	Belongs to the NadC ModD family	[PF01729: Quinolinate phosphoribosyl transferase, C-terminal domain; 111-280];[PF02749: Quinolinate phosphoribosyl transferase, N-terminal domain; 20-109]	[G3DSA:3.20.20.70:FF:000030: Nicotinate-nucleotide pyrophosphorylase, carboxylating; 125-271];[G3DSA:3.90.1170.20:FF:000001: Nicotinate-nucleotide diphosphorylase (Carboxylating); 15-132]	[TIGR00078: nadC: nicotinate-nucleotide diphosphorylase (carboxylating); 12-280]
1	CDS	1401288	1401680	-	GNKFHOJL_01209				hypothetical protein			S	COG NOG32209 non supervised orthologous group	[PF16022: Domain of unknown function (DUF4783); 27-126]
1	CDS	1401885	1402388	+	GNKFHOJL_01210	2.1.1.177	COG1576	rlmH	Ribosomal RNA large subunit methyltransferase H			J	Specifically methylates the pseudouridine at position 1915 (m3Psi1915) in 23S rRNA	[PF02590: Predicted SPOUT methyltransferase; 11-165]			[MF_00658: Ribosomal RNA large subunit methyltransferase H [rlmH].; 11-166]
1	CDS	1402590	1402955	-	GNKFHOJL_01211				hypothetical protein			K	Transcriptional regulator, MarR family	[PF01047: MarR family; 27-84]
1	CDS	1402967	1405435	-	GNKFHOJL_01212	1.8.1.14		cdr	Coenzyme A disulfide reductase			P	Belongs to the sulfur carrier protein TusA family	[PF00581: Rhodanese-like domain; 460-543];[PF02852: Pyridine nucleotide-disulphide oxidoreductase, dimerisation domain; 331-432];[PF01206: Sulfurtransferase TusA; 583-651];[PF13686: DsrE/DsrF/DrsH-like family; 671-821];[PF07992: Pyridine nucleotide-disulphide oxidoreductase; 2-284]
1	CDS	1405912	1407165	-	GNKFHOJL_01213				hypothetical protein			Q	Clostripain family	[PF03415: Clostripain family; 41-332]
1	CDS	1407190	1407588	-	GNKFHOJL_01214				hypothetical protein			S	COG NOG31446 non supervised orthologous group
1	CDS	1407735	1408649	-	GNKFHOJL_01215			sigA	RNA polymerase sigma factor SigA			K	Sigma factors are initiation factors that promote the attachment of RNA polymerase to specific initiation sites and are then released	[PF04542: Sigma-70 region 2; 74-141];[PF04539: Sigma-70 region 3; 153-223];[PF04545: Sigma-70, region 4; 240-292];[PF00140: Sigma-70 factor, region 1.2; 35-65]		[TIGR02937: sigma70-ECF: RNA polymerase sigma factor, sigma-70 family; 68-292]
1	CDS	1409172	1410743	-	GNKFHOJL_01216	3.4.21.107	COG0265	degP	Periplasmic serine endoprotease DegP			O	Psort location Periplasmic, score	[PF02163: Peptidase family M50; 265-433];[PF13365: Trypsin-like peptidase domain; 125-265];[PF13180: PDZ domain; 335-413]	[G3DSA:2.40.10.10:FF:000001: Periplasmic serine protease DegS; 187-303]
1	CDS	1411531	1412733	-	GNKFHOJL_01217				hypothetical protein			M	NlpC P60 family protein	[PF18348: Bacterial dipeptidyl-peptidase Sh3 domain; 117-159];[PF00877: NlpC/P60 family; 262-353]
1	CDS	1412926	1414047	+	GNKFHOJL_01218			rhaR_3	HTH-type transcriptional activator RhaR			K	Helix-turn-helix domain	[PF12833: Helix-turn-helix domain; 299-371]
1	CDS	1414780	1415043	+	GNKFHOJL_01219				hypothetical protein
1	CDS	1415084	1416160	+	GNKFHOJL_01220				hypothetical protein			M	Protein of unknown function (DUF3575)	[PF12099: Protein of unknown function (DUF3575); 198-358]
1	CDS	1416195	1417058	+	GNKFHOJL_01221				hypothetical protein					[PF08842: Fimbrillin-A associated anchor proteins Mfa1 and Mfa2; 52-241]
1	CDS	1417081	1418829	+	GNKFHOJL_01222				hypothetical protein					[PF13149: Fimbrillin-like; 47-298]
1	CDS	1418975	1419988	+	GNKFHOJL_01223				hypothetical protein					[PF13149: Fimbrillin-like; 109-303]
1	CDS	1420054	1421778	+	GNKFHOJL_01224				hypothetical protein					[PF13149: Fimbrillin-like; 58-289]
1	CDS	1421808	1422281	+	GNKFHOJL_01225				hypothetical protein			L	Bacterial DNA-binding protein	[PF18291: HU domain fused to wHTH, Ig, or Glycine-rich motif; 3-121]		[TIGR01201: HU_rel: putative DNA-binding protein; 1-128]
1	CDS	1422462	1423292	+	GNKFHOJL_01226				hypothetical protein					[PF13149: Fimbrillin-like; 72-274]
1	CDS	1423526	1424239	+	GNKFHOJL_01227				hypothetical protein
1	CDS	1424443	1425342	-	GNKFHOJL_01228				IS982 family transposase ISPrsp2			L	Transposase IS4 family	[PF01609: Transposase DDE domain; 106-278]
1	CDS	1425468	1426088	+	GNKFHOJL_01229				hypothetical protein			S	GyrI-like small molecule binding domain	[PF06445: GyrI-like small molecule binding domain; 5-192]
1	CDS	1426660	1427979	+	GNKFHOJL_01230				hypothetical protein			S	Psort location CytoplasmicMembrane, score 10.00	[PF03631: Virulence factor BrkB; 47-296]		[TIGR00765: yihY_not_rbn: YihY family inner membrane protein; 41-292]
1	CDS	1428274	1428810	-	GNKFHOJL_01231	1.-.-.-	COG0778	rdxA	Oxygen-insensitive NADPH nitroreductase			C	Nitroreductase family	[PF00881: Nitroreductase family; 8-66];[PF00881: Nitroreductase family; 67-156]
1	CDS	1428851	1429453	-	GNKFHOJL_01232	2.5.1.9	COG0307	ribE	Riboflavin synthase			H	COG0307 Riboflavin synthase alpha chain	[PF00677: Lumazine binding domain; 3-84];[PF00677: Lumazine binding domain; 98-187]	[G3DSA:2.40.30.20:FF:000007: Riboflavin synthase, alpha subunit; 1-87]	[TIGR00187: ribE: riboflavin synthase, alpha subunit; 1-198]
1	CDS	1430327	1432096	+	GNKFHOJL_01233	6.1.1.18	COG0008	glnS	Glutamine--tRNA ligase			J	Glutamine--tRNA ligase	[PF00749: tRNA synthetases class I (E and Q), catalytic domain; 44-358];[PF03950: tRNA synthetases class I (E and Q), anti-codon binding domain; 361-564]	[G3DSA:2.40.240.10:FF:000001: Glutamine--tRNA ligase; 357-484];[G3DSA:3.40.50.620:FF:000037: Glutamine--tRNA ligase cytoplasmic; 11-364]	[TIGR00440: glnS: glutamine--tRNA ligase; 45-586]
1	CDS	1432102	1433523	+	GNKFHOJL_01234	3.4.-.-		bepA_6	Beta-barrel assembly-enhancing protease			S	Psort location Cytoplasmic, score 8.96	[PF14559: Tetratricopeptide repeat; 49-101];[PF13181: Tetratricopeptide repeat; 310-342];[PF13181: Tetratricopeptide repeat; 234-260];[PF13432: Tetratricopeptide repeat; 176-227]
1	CDS	1433554	1434195	+	GNKFHOJL_01235		COG0586	dedA	Protein DedA			S	Psort location CytoplasmicMembrane, score	[PF09335: SNARE associated Golgi protein; 53-166]
1	CDS	1434342	1434842	-	GNKFHOJL_01236	1.11.1.15	COG2077	tpx	Thiol peroxidase			O	Thiol-specific peroxidase that catalyzes the reduction of hydrogen peroxide and organic hydroperoxides to water and alcohols, respectively. Plays a role in cell protection against oxidative stress by detoxifying peroxides	[PF08534: Redoxin; 19-162]			[MF_00269: Thiol peroxidase [tpx].; 3-166]
1	CDS	1435762	1436226	+	GNKFHOJL_01237				hypothetical protein			S	COG NOG14445 non supervised orthologous group	[PF14902: Domain of unknown function (DUF4494); 6-144]
1	CDS	1436180	1436896	+	GNKFHOJL_01238		COG0325		Pyridoxal phosphate homeostasis protein			S	Pyridoxal 5'-phosphate (PLP)-binding protein, which is involved in PLP homeostasis	[PF01168: Alanine racemase, N-terminal domain; 21-236]	[G3DSA:3.20.20.10:FF:000024: Pyridoxal phosphate homeostasis protein; 17-238]	[TIGR00044: TIGR00044: pyridoxal phosphate enzyme, YggS family; 26-236]	[MF_02087: Pyridoxal phosphate homeostasis protein.; 21-235]
1	CDS	1436917	1437894	+	GNKFHOJL_01239	1.3.1.1	COG0167	preA	NAD-dependent dihydropyrimidine dehydrogenase subunit PreA			F	Catalyzes the conversion of dihydroorotate to orotate	[PF01180: Dihydroorotate dehydrogenase; 88-272]
1	CDS	1438265	1440169	-	GNKFHOJL_01240	4.2.1.135	COG1086	pglF	UDP-N-acetyl-alpha-D-glucosamine C6 dehydratase			GM	Polysaccharide biosynthesis protein	[PF02719: Polysaccharide biosynthesis protein; 295-580]
1	CDS	1440880	1442205	-	GNKFHOJL_01241				hypothetical protein			T	ATPase related to phosphate starvation-inducible protein PhoH	[PF02562: PhoH-like protein; 230-427];[PF13638: PIN domain; 7-146]	[G3DSA:3.40.50.300:FF:000013: PhoH family ATPase; 227-440]
1	CDS	1442240	1442401	+	GNKFHOJL_01242				hypothetical protein
1	CDS	1442380	1443633	+	GNKFHOJL_01243	6.3.2.17		fpgS	Folylpolyglutamate synthase			H	Folylpolyglutamate synthase	[PF08245: Mur ligase middle domain; 51-229]	[G3DSA:3.40.1190.10:FF:000011: Folylpolyglutamate synthase/dihydrofolate synthase; 1-276]	[TIGR01499: folC: bifunctional protein FolC; 30-408]
1	CDS	1443601	1443975	-	GNKFHOJL_01244	3.5.99.10	COG0251	ridA	2-iminobutanoate/2-iminopropanoate deaminase			J	endoribonuclease L-PSP	[PF01042: Endoribonuclease L-PSP; 9-123]	[G3DSA:3.30.1330.40:FF:000001: L-PSP family endoribonuclease; 1-124]	[TIGR00004: TIGR00004: reactive intermediate/imine deaminase; 2-123]
1	CDS	1444225	1445925	-	GNKFHOJL_01245	3.4.-.-		bepA_7	Beta-barrel assembly-enhancing protease			O	COG COG0457 FOG TPR repeat	[PF14559: Tetratricopeptide repeat; 465-530]
1	CDS	1445929	1446666	-	GNKFHOJL_01246	2.1.1.-			Putative TrmH family tRNA/rRNA methyltransferase			J	Belongs to the class IV-like SAM-binding methyltransferase superfamily. RNA methyltransferase TrmH family	[PF08032: RNA 2'-O ribose methyltransferase substrate binding; 8-80];[PF00588: SpoU rRNA Methylase family; 98-238]	[G3DSA:3.40.1280.10:FF:000012: RNA methyltransferase, TrmH family, group 3; 76-245]	[TIGR00186: rRNA_methyl_3: RNA methyltransferase, TrmH family, group 3; 5-244]
1	CDS	1446762	1448420	-	GNKFHOJL_01247		COG0497	recN	DNA repair protein RecN			L	May be involved in recombinational repair of damaged DNA	[PF02463: RecF/RecN/SMC N terminal domain; 2-512]	[G3DSA:3.40.50.300:FF:000319: DNA repair protein RecN; 1-254]	[TIGR00634: recN: DNA repair protein RecN; 1-550]
1	CDS	1448473	1449672	-	GNKFHOJL_01248	4.1.1.-		undec1A	Cysteine/Cysteine sulfinic acid decarboxylase			H	Catalyzes two steps in the biosynthesis of coenzyme A. In the first step cysteine is conjugated to 4'-phosphopantothenate to form 4-phosphopantothenoylcysteine, in the latter compound is decarboxylated to form 4'-phosphopantotheine	[PF04127: DNA / pantothenate metabolism flavoprotein; 179-366];[PF02441: Flavoprotein; 2-167]		[TIGR00521: coaBC_dfp: phosphopantothenoylcysteine decarboxylase / phosphopantothenate--cysteine ligase; 1-390]	[MF_02225: Coenzyme A biosynthesis bifunctional protein CoaBC [coaBC].; 1-393]
1	CDS	1449781	1450551	-	GNKFHOJL_01249	3.1.-.-		dinG_1	3'-5' exonuclease DinG			L	COG0847 DNA polymerase III epsilon subunit and related 3'-5'	[PF00929: Exonuclease; 10-165];[PF20600: Exodeoxyribonuclease X-like C-terminal; 208-233]	[G3DSA:3.30.420.10:FF:000071: DNA polymerase-3 subunit epsilon; 4-174]
1	CDS	1450655	1451779	-	GNKFHOJL_01250		COG0592	dN	Beta sliding clamp			L	Confers DNA tethering and processivity to DNA polymerases and other proteins. Acts as a clamp, forming a ring around DNA (a reaction catalyzed by the clamp-loading complex) which diffuses in an ATP-independent manner freely and bidirectionally along dsDNA. Initially characterized for its ability to contact the catalytic subunit of DNA polymerase III (Pol III), a complex, multichain enzyme respons…	[PF00712: DNA polymerase III beta subunit, N-terminal domain; 1-119];[PF02767: DNA polymerase III beta subunit, central domain; 132-245];[PF02768: DNA polymerase III beta subunit, C-terminal domain; 248-370]		[TIGR00663: dnan: DNA polymerase III, beta subunit; 1-371]
1	CDS	1451946	1452317	+	GNKFHOJL_01251				hypothetical protein			L	COG NOG19098 non supervised orthologous group	[PF11325: Domain of unknown function (DUF3127); 2-87]
1	CDS	1452682	1454307	-	GNKFHOJL_01252				hypothetical protein			S	COG NOG25407 non supervised orthologous group
1	CDS	1454376	1455143	-	GNKFHOJL_01253	3.1.4.55	COG1235	phnP	Phosphoribosyl 1%2C2-cyclic phosphate phosphodiesterase			S	Psort location Cytoplasmic, score 8.96	[PF12706: Beta-lactamase superfamily domain; 48-226]
1	CDS	1455160	1456161	-	GNKFHOJL_01254	1.3.1.98	COG0812	murB	UDP-N-acetylenolpyruvoylglucosamine reductase			M	Cell wall formation	[PF01565: FAD binding domain; 22-146];[PF02873: UDP-N-acetylenolpyruvoylglucosamine reductase, C-terminal domain; 209-331]		[TIGR00179: murB: UDP-N-acetylenolpyruvoylglucosamine reductase; 10-332]	[MF_00037: UDP-N-acetylenolpyruvoylglucosamine reductase [murB].; 1-333]
1	CDS	1456181	1457029	-	GNKFHOJL_01255				hypothetical protein			S	Psort location Cytoplasmic, score 8.96	[PF14254: Domain of unknown function (DUF4348); 53-279]
1	CDS	1457049	1458005	-	GNKFHOJL_01256				putative epimerase/dehydratase			M	NAD dependent epimerase dehydratase family	[PF01370: NAD dependent epimerase/dehydratase family; 4-243]	[G3DSA:3.40.50.720:FF:000077: L-threonine 3-dehydrogenase, mitochondrial; 1-318]
1	CDS	1458160	1459350	+	GNKFHOJL_01257	2.3.1.29	COG0156	kbl	2-amino-3-ketobutyrate coenzyme A ligase			H	Catalyzes the cleavage of 2-amino-3-ketobutyrate to glycine and acetyl-CoA	[PF00155: Aminotransferase class I and II; 42-383]	[G3DSA:3.40.640.10:FF:000006: 5-aminolevulinate synthase, mitochondrial; 57-292]	[TIGR01822: 2am3keto_CoA: glycine C-acetyltransferase; 6-394]	[MF_00985: 2-amino-3-ketobutyrate coenzyme A ligase [kbl].; 2-392]
1	CDS	1459425	1459907	-	GNKFHOJL_01258	1.16.3.2		ft	Bacterial non-heme ferritin			P	Iron-storage protein	[PF00210: Ferritin-like domain; 8-143]	[G3DSA:1.20.1260.10:FF:000001: Non-heme ferritin; 1-160]
1	CDS	1460022	1461182	-	GNKFHOJL_01259	4.1.1.20	COG0019	lysA	Diaminopimelate decarboxylase			E	Specifically catalyzes the decarboxylation of meso- diaminopimelate (meso-DAP) to L-lysine	[PF02784: Pyridoxal-dependent decarboxylase, pyridoxal binding domain; 37-272];[PF00278: Pyridoxal-dependent decarboxylase, C-terminal sheet domain; 18-361]	[G3DSA:3.20.20.10:FF:000003: Diaminopimelate decarboxylase; 23-270]	[TIGR01048: lysA: diaminopimelate decarboxylase; 11-377]	[MF_02120: Diaminopimelate decarboxylase [lysA].; 4-385]
1	CDS	1461252	1462574	-	GNKFHOJL_01260	2.7.2.4	COG0527	lysC	Lysine-sensitive aspartokinase 3			E	Belongs to the aspartokinase family	[PF00696: Amino acid kinase family; 2-275]	[G3DSA:3.30.70.260:FF:000044: Aspartokinase; 304-372]	[TIGR00657: asp_kinases: aspartate kinase; 3-436]
1	CDS	1462621	1463328	-	GNKFHOJL_01261		COG2884	ftsE	Cell division ATP-binding protein FtsE			D	Psort location CytoplasmicMembrane, score 7.88	[PF00005: ABC transporter; 22-170]
1	CDS	1463360	1463968	-	GNKFHOJL_01262	3.5.4.19		hisI	Histidine biosynthesis bifunctional protein HisIE			E	belongs to the PRA-CH family	[PF01503: Phosphoribosyl-ATP pyrophosphohydrolase; 108-195];[PF01502: Phosphoribosyl-AMP cyclohydrolase; 25-97]	[G3DSA:1.10.287.1080:FF:000002: Histidine biosynthesis bifunctional protein HisIE; 106-196];[G3DSA:3.10.20.810:FF:000001: Histidine biosynthesis bifunctional protein HisIE; 1-89]	[TIGR03188: histidine_hisI: phosphoribosyl-ATP diphosphatase; 108-191]	[MF_01019: Histidine biosynthesis bifunctional protein HisIE [hisI].; 1-196];[MF_01020: Phosphoribosyl-ATP pyrophosphatase [hisE].; 105-191]
1	CDS	1464001	1464759	-	GNKFHOJL_01263	4.3.2.10	COG0107	hisF	Imidazole glycerol phosphate synthase subunit HisF			E	IGPS catalyzes the conversion of PRFAR and glutamine to IGP, AICAR and glutamate. The HisF subunit catalyzes the cyclization activity that produces IGP and AICAR from PRFAR using the ammonia provided by the HisH subunit	[PF00977: Histidine biosynthesis protein; 5-233]	[G3DSA:3.20.20.70:FF:000006: Imidazole glycerol phosphate synthase subunit HisF; 1-251]	[TIGR00735: hisF: imidazoleglycerol phosphate synthase, cyclase subunit; 1-250]	[MF_01013: Imidazole glycerol phosphate synthase subunit HisF [hisF].; 1-250]
1	CDS	1464806	1465525	-	GNKFHOJL_01264	5.3.1.16	COG0106	hisA	1-(5-phosphoribosyl)-5-[(5-phosphoribosylamino)methylideneamino] imidazole-4-carboxamide isomerase			E	1-(5-phosphoribosyl)-5- (5-phosphoribosylamino)methylideneamino imidazole-4-carboxamide isomerase	[PF00977: Histidine biosynthesis protein; 4-231]	[G3DSA:3.20.20.70:FF:000009: 1-(5-phosphoribosyl)-5-[(5-phosphoribosylamino)methylideneamino] imidazole-4-carboxamide isomerase; 1-239]	[TIGR00007: TIGR00007: 1-(5-phosphoribosyl)-5-[(5-phosphoribosylamino)methylideneamino]imidazole-4-carboxamide isomerase; 4-234]	[MF_01014: 1-(5-phosphoribosyl)-5-[(5-phosphoribosylamino)methylideneamino] imidazole-4-carboxamide isomerase [hisA].; 3-238]
1	CDS	1465522	1466112	-	GNKFHOJL_01265	4.3.2.10	COG0118	hisH	Imidazole glycerol phosphate synthase subunit HisH			E	IGPS catalyzes the conversion of PRFAR and glutamine to IGP, AICAR and glutamate. The HisH subunit provides the glutamine amidotransferase activity that produces the ammonia necessary to HisF for the synthesis of IGP and AICAR	[PF00117: Glutamine amidotransferase class-I; 24-194]	[G3DSA:3.40.50.880:FF:000009: Imidazole glycerol phosphate synthase subunit HisH; 1-196]	[TIGR01855: IMP_synth_hisH: imidazole glycerol phosphate synthase, glutamine amidotransferase subunit; 3-195]	[MF_00278: Imidazole glycerol phosphate synthase subunit HisH [hisH].; 2-196]
1	CDS	1466628	1466873	+	GNKFHOJL_01266				hypothetical protein
1	tRNA	1467049	1467123	+	GNKFHOJL_01267				tRNA-Asp(gtc)
1	tRNA	1467356	1467429	-	GNKFHOJL_01268				tRNA-Lys(ctt)
1	tRNA	1467446	1467518	-	GNKFHOJL_01269				tRNA-Glu(ctc)
1	tRNA	1467527	1467614	-	GNKFHOJL_01270				tRNA-Ser(gct)
1	CDS	1468168	1468752	+	GNKFHOJL_01271				hypothetical protein			T	Psort location Cytoplasmic, score 8.96	[PF00027: Cyclic nucleotide-binding domain; 35-118]
1	CDS	1469679	1471112	-	GNKFHOJL_01272				hypothetical protein			S	Domain of unknown function (DUF5115)	[PF16411: Outer membrane protein SusF_SusE; 278-476]
1	CDS	1471140	1472777	-	GNKFHOJL_01273			susD	Starch-binding protein SusD			P	SusD family	[PF07980: SusD family; 297-545];[PF14322: Starch-binding associating with outer membrane; 94-239]
1	CDS	1472789	1475755	-	GNKFHOJL_01274			susC_3	TonB-dependent receptor SusC			P	TonB-linked outer membrane protein, SusC RagA family	[PF13715: CarboxypepD_reg-like domain; 34-110];[PF00593: TonB dependent receptor; 378-987];[PF07715: TonB-dependent Receptor Plug Domain; 118-226]	[G3DSA:2.60.40.1120:FF:000003: Outer membrane protein Omp121; 31-99];[G3DSA:2.40.170.20:FF:000008: TonB-linked outer membrane protein, SusC/RagA family; 295-988]	[TIGR04056: OMP_RagA_SusC: TonB-linked outer membrane protein, SusC/RagA family; 30-988];[TIGR04057: SusC_RagA_signa: TonB-dependent outer membrane receptor, SusC/RagA subfamily, signature region; 202-231]
1	CDS	1475932	1476117	+	GNKFHOJL_01275				hypothetical protein
1	CDS	1476355	1477362	+	GNKFHOJL_01276		COG1609	cytR	HTH-type transcriptional repressor CytR			K	Psort location Cytoplasmic, score 9.97	[PF00356: Bacterial regulatory proteins, lacI family; 7-52];[PF13377: Periplasmic binding protein-like domain; 174-334]
1	CDS	1477385	1478758	+	GNKFHOJL_01277				hypothetical protein			G	Psort location CytoplasmicMembrane, score 10.00	[PF07690: Major Facilitator Superfamily; 16-267]
1	CDS	1478980	1481292	+	GNKFHOJL_01278	2.4.1.8		malP	Maltose phosphorylase	GH65		G	Glycosyl hydrolase family 65 central catalytic domain	[PF03632: Glycosyl hydrolase family 65 central catalytic domain; 322-703];[PF03633: Glycosyl hydrolase family 65, C-terminal domain; 709-758];[PF03636: Glycosyl hydrolase family 65, N-terminal domain; 14-265]
1	CDS	1481431	1481952	-	GNKFHOJL_01279				hypothetical protein			L	regulation of translation	[PF18291: HU domain fused to wHTH, Ig, or Glycine-rich motif; 1-126]
1	CDS	1482134	1482247	-	GNKFHOJL_01280				hypothetical protein
1	CDS	1482320	1485058	-	GNKFHOJL_01281				hypothetical protein			-	-
1	CDS	1485254	1486402	-	GNKFHOJL_01282				hypothetical protein			S	Fimbrillin-like	[PF13149: Fimbrillin-like; 42-319]
1	CDS	1486465	1487436	-	GNKFHOJL_01283				hypothetical protein			S	COG NOG26135 non supervised orthologous group	[PF17145: Domain of unknown function (DUF5119); 30-228]
1	CDS	1487433	1488716	-	GNKFHOJL_01284				hypothetical protein			M	COG NOG24980 non supervised orthologous group	[PF12099: Protein of unknown function (DUF3575); 239-410]
1	CDS	1488740	1489093	-	GNKFHOJL_01285				hypothetical protein
1	CDS	1489130	1490170	-	GNKFHOJL_01286			xerC_9	Tyrosine recombinase XerC			L	Phage integrase, N-terminal SAM-like domain	[PF00589: Phage integrase family; 183-326];[PF13102: Phage integrase SAM-like domain; 51-129]
1	CDS	1490313	1491113	-	GNKFHOJL_01287	2.1.1.185		rlmB_2	23S rRNA (guanosine-2'-O-)-methyltransferase RlmB			H	RNA methyltransferase TrmH family	[PF00588: SpoU rRNA Methylase family; 122-260]
1	CDS	1491211	1493883	-	GNKFHOJL_01288				hypothetical protein			E	Transglutaminase-like protein	[PF01841: Transglutaminase-like superfamily; 140-229]
1	CDS	1494628	1495041	-	GNKFHOJL_01289				hypothetical protein			S	protein conserved in bacteria	[PF09912: Uncharacterized protein conserved in bacteria (DUF2141); 26-130]
1	CDS	1495097	1497022	-	GNKFHOJL_01290				hypothetical protein			H	TonB-dependent receptor plug domain	[PF07715: TonB-dependent Receptor Plug Domain; 72-151]
1	CDS	1497161	1498063	-	GNKFHOJL_01291				hypothetical protein			KT	COG3279 Response regulator of the LytR AlgR family	[PF04397: LytTr DNA-binding domain; 195-294]
1	CDS	1498182	1498418	+	GNKFHOJL_01292				hypothetical protein			-	-
1	CDS	1498506	1498880	-	GNKFHOJL_01293		COG3304	yccF	Inner membrane protein YccF			S	Psort location CytoplasmicMembrane, score	[PF03733: Inner membrane component domain; 4-54];[PF03733: Inner membrane component domain; 69-119]
1	CDS	1499111	1499821	-	GNKFHOJL_01294				hypothetical protein			S	L,D-transpeptidase catalytic domain	[PF13645: L,D-transpeptidase catalytic domain; 54-217]
1	CDS	1499908	1500954	-	GNKFHOJL_01295				hypothetical protein			S	COG NOG25022 non supervised orthologous group	[PF03734: L,D-transpeptidase catalytic domain; 211-346]
1	CDS	1501189	1503234	+	GNKFHOJL_01296	7.2.2.12		ziaA	Zinc-transporting ATPase			P	Psort location CytoplasmicMembrane, score 10.00	[PF00122: E1-E2 ATPase; 173-357];[PF00702: haloacid dehalogenase-like hydrolase; 374-584]		[TIGR01494: ATPase_P-type: HAD ATPase, P-type, family IC; 145-653];[TIGR01525: ATPase-IB_hvy: heavy metal translocating P-type ATPase; 123-675];[TIGR01512: ATPase-IB2_Cd: cadmium-translocating P-type ATPase; 123-677]
1	CDS	1503246	1503698	+	GNKFHOJL_01297				hypothetical protein			P	Psort location Cytoplasmic, score 8.96	[PF01475: Ferric uptake regulator family; 39-110]
1	CDS	1503807	1504184	-	GNKFHOJL_01298				hypothetical protein			O	Psort location Cytoplasmic, score 9.26	[PF00085: Thioredoxin; 29-114]	[G3DSA:3.40.30.10:FF:000229: Thioredoxin (TRX); 1-119]	[TIGR01068: thioredoxin: thioredoxin; 22-115]
1	CDS	1504213	1504452	-	GNKFHOJL_01299				hypothetical protein			-	-
1	CDS	1504442	1504651	-	GNKFHOJL_01300				hypothetical protein			P	Catalyzes the ATP-dependent transfer of a sulfur to tRNA to produce 4-thiouridine in position 8 of tRNAs, which functions as a near-UV photosensor. Also catalyzes the transfer of sulfur to the sulfur carrier protein ThiS, forming ThiS-thiocarboxylate. This is a step in the synthesis of thiazole, in the thiamine biosynthesis pathway. The sulfur is donated as persulfide by IscS	[PF19628: Family of unknown function (DUF6132); 2-56]
1	tmRNA	1505296	1505691	+	GNKFHOJL_01301			ssrA	transfer-messenger RNA%2C SsrA
1	CDS	1505986	1506498	+	GNKFHOJL_01302				hypothetical protein			-	-
1	CDS	1506864	1507967	+	GNKFHOJL_01303	3.1.1.31		pgl_2	6-phosphogluconolactonase			G	COG2706 3-carboxymuconate cyclase	[PF10282: Lactonase, 7-bladed beta-propeller; 24-360]	[G3DSA:2.130.10.10:FF:000306: 3-carboxymuconate cyclase; 21-362]
1	CDS	1508043	1509092	+	GNKFHOJL_01304				hypothetical protein			S	COG NOG25792 non supervised orthologous group	[PF16115: Domain of unknown function (DUF4831); 33-343]
1	CDS	1509472	1511136	-	GNKFHOJL_01305				hypothetical protein			P	Psort location CytoplasmicMembrane, score 10.00	[PF07690: Major Facilitator Superfamily; 25-360]
1	CDS	1511333	1511692	-	GNKFHOJL_01306				hypothetical protein			U	Preprotein translocase SecG subunit	[PF03840: Preprotein translocase SecG subunit; 4-70]		[TIGR00810: secG: preprotein translocase, SecG subunit; 2-71]
1	CDS	1511697	1512563	-	GNKFHOJL_01307				hypothetical protein			S	Psort location Cytoplasmic, score 8.96
1	CDS	1512568	1513092	-	GNKFHOJL_01308				hypothetical protein			S	COG NOG14471 non supervised orthologous group	[PF04390: Lipopolysaccharide-assembly; 40-169]
1	CDS	1513079	1514329	-	GNKFHOJL_01309			norR	Anaerobic nitric oxide reductase transcription regulator NorR			K	Sigma-54 interaction domain protein	[PF00158: Sigma-54 interaction domain; 15-182];[PF02954: Bacterial regulatory protein, Fis family; 372-413]	[G3DSA:3.40.50.300:FF:000006: DNA-binding transcriptional regulator NtrC; 8-185]
1	CDS	1514331	1515428	-	GNKFHOJL_01310	1.1.1.408	COG1995	pdxA2	D-threonate 4-phosphate dehydrogenase			C	Belongs to the PdxA family	[PF04166: Pyridoxal phosphate biosynthetic protein PdxA; 35-324]		[TIGR00557: pdxA: 4-hydroxythreonine-4-phosphate dehydrogenase PdxA; 8-327]
1	CDS	1515430	1516488	-	GNKFHOJL_01311				hypothetical protein			L	COG NOG11654 non supervised orthologous group	[PF16125: Domain of unknown function (DUF4837); 32-325]
1	CDS	1516558	1517598	-	GNKFHOJL_01312	2.1.1.192	COG0820	rlmN	Dual-specificity RNA methyltransferase RlmN			J	Specifically methylates position 2 of adenine 2503 in 23S rRNA and position 2 of adenine 37 in tRNAs	[PF04055: Radical SAM superfamily; 107-263];[PF13394: 4Fe-4S single cluster domain; 111-195]	[G3DSA:3.20.20.70:FF:000014: Probable dual-specificity RNA methyltransferase RlmN; 66-342]	[TIGR00048: rRNA_mod_RlmN: 23S rRNA (adenine(2503)-C(2))-methyltransferase; 3-341]	[MF_01849: Dual-specificity RNA methyltransferase RlmN [rlmN].; 3-339]
1	CDS	1517698	1517868	-	GNKFHOJL_01313				hypothetical protein
1	CDS	1518086	1520224	-	GNKFHOJL_01314				hypothetical protein			O	COG NOG26630 non supervised orthologous group	[PF13616: PPIC-type PPIASE domain; 357-403];[PF13623: SurA N-terminal domain; 4-147]
1	CDS	1520347	1521603	-	GNKFHOJL_01315				hypothetical protein			S	Psort location CytoplasmicMembrane, score	[PF03471: Transporter associated domain; 340-417];[PF01595: Cyclin M transmembrane N-terminal domain; 6-187];[PF00571: CBS domain; 215-265];[PF00571: CBS domain; 276-323]
1	CDS	1521606	1522235	-	GNKFHOJL_01316			lptC	Lipopolysaccharide export system protein LptC			S	Lipopolysaccharide-assembly, LptC-related	[PF06835: Lipopolysaccharide-assembly, LptC-related; 103-182]		[TIGR04409: LptC_YrbK: LPS export ABC transporter periplasmic protein LptC; 15-183]
1	CDS	1522240	1523562	-	GNKFHOJL_01317				hypothetical protein			S	Tetratricopeptide repeat protein
1	CDS	1523607	1524869	-	GNKFHOJL_01318				hypothetical protein			I	Psort location OuterMembrane, score
1	CDS	1524856	1525587	-	GNKFHOJL_01319	2.7.1.33	COG1521	coaX	Type III pantothenate kinase			F	Catalyzes the phosphorylation of pantothenate (Pan), the first step in CoA biosynthesis	[PF03309: Type III pantothenate kinase; 3-192]		[TIGR00671: baf: pantothenate kinase, type III; 3-236]	[MF_01274: Type III pantothenate kinase [coaX].; 1-240]
1	CDS	1525960	1526367	-	GNKFHOJL_01320	2.7.7.7		dinB	DNA polymerase IV			S	Domain of unknown function (DUF4332)	[PF14229: Domain of unknown function (DUF4332); 9-128]
1	CDS	1526556	1527554	-	GNKFHOJL_01321				hypothetical protein			-	-	[PF08522: Domain of unknown function (DUF1735); 55-131]
1	CDS	1527594	1528769	-	GNKFHOJL_01322				hypothetical protein			S	Concanavalin A-like lectin/glucanases superfamily	[PF08522: Domain of unknown function (DUF1735); 33-152];[PF13385: Concanavalin A-like lectin/glucanases superfamily; 191-335]
1	CDS	1528789	1529931	-	GNKFHOJL_01323				hypothetical protein			G	Putative glycoside hydrolase Family 18, chitinase_18	[PF16141: Putative glycoside hydrolase Family 18, chitinase_18; 151-374];[PF16141: Putative glycoside hydrolase Family 18, chitinase_18; 42-141]
1	CDS	1529960	1531468	-	GNKFHOJL_01324				hypothetical protein			S	Susd and RagB outer membrane lipoprotein	[PF12741: Susd and RagB outer membrane lipoprotein; 15-498]
1	CDS	1531540	1534821	-	GNKFHOJL_01325				TonB-dependent receptor P26			P	TonB-linked outer membrane protein, SusC RagA family	[PF07715: TonB-dependent Receptor Plug Domain; 208-333];[PF07660: Secretin and TonB N terminus short domain; 54-104];[PF13715: CarboxypepD_reg-like domain; 121-199];[PF00593: TonB dependent receptor; 501-1092]	[G3DSA:2.60.40.1120:FF:000003: Outer membrane protein Omp121; 118-188]	[TIGR04057: SusC_RagA_signa: TonB-dependent outer membrane receptor, SusC/RagA subfamily, signature region; 309-339];[TIGR04056: OMP_RagA_SusC: TonB-linked outer membrane protein, SusC/RagA family; 119-1093]
1	CDS	1534822	1534926	-	GNKFHOJL_01326				hypothetical protein
1	CDS	1535514	1536737	+	GNKFHOJL_01327				hypothetical protein			S	Psort location CytoplasmicMembrane, score	[PF13387: Domain of unknown function (DUF4105); 27-173]
1	CDS	1536734	1538302	+	GNKFHOJL_01328	3.1.3.1		pafA	Alkaline phosphatase PafA			P	type I phosphodiesterase nucleotide pyrophosphatase	[PF01663: Type I phosphodiesterase / nucleotide pyrophosphatase; 29-466]
1	CDS	1538568	1541897	+	GNKFHOJL_01329			secA	Protein translocase subunit SecA			U	Part of the Sec protein translocase complex. Interacts with the SecYEG preprotein conducting channel. Has a central role in coupling the hydrolysis of ATP to the transfer of proteins into and across the cell membrane, serving as an ATP-driven molecular motor driving the stepwise translocation of polypeptide chains across the membrane	[PF07517: SecA DEAD-like domain; 8-585];[PF02810: SEC-C motif; 1089-1107];[PF01043: SecA preprotein cross-linking domain; 399-541];[PF07516: SecA Wing and Scaffold domain; 772-1016]	[G3DSA:3.40.50.300:FF:000694: Preprotein translocase subunit SecA; 600-801];[G3DSA:3.90.1440.10:FF:000005: Protein translocase subunit SecA; 482-551];[G3DSA:3.40.50.300:FF:000246: Preprotein translocase subunit SecA; 552-599]		[MF_01382: Protein translocase subunit SecA [secA].; 6-1020]
1	CDS	1542241	1543347	+	GNKFHOJL_01330				hypothetical protein			S	COG NOG26558 non supervised orthologous group	[PF19867: Family of unknown function (DUF6340); 43-299]
1	CDS	1543356	1543472	+	GNKFHOJL_01331				hypothetical protein
1	CDS	1543432	1543878	+	GNKFHOJL_01332				hypothetical protein			S	Psort location Cytoplasmic, score 8.96
1	CDS	1544006	1545067	-	GNKFHOJL_01333	1.1.1.85	COG0473	leuB	3-isopropylmalate dehydrogenase			CE	Catalyzes the oxidation of 3-carboxy-2-hydroxy-4- methylpentanoate (3-isopropylmalate) to 3-carboxy-4-methyl-2- oxopentanoate. The product decarboxylates to 4-methyl-2 oxopentanoate	[PF00180: Isocitrate/isopropylmalate dehydrogenase; 4-343]	[G3DSA:3.40.718.10:FF:000006: 3-isopropylmalate dehydrogenase; 1-353]	[TIGR00169: leuB: 3-isopropylmalate dehydrogenase; 4-343]
1	CDS	1545494	1547011	-	GNKFHOJL_01334	2.3.3.13	COG0119	leuA_1	2-isopropylmalate synthase			E	Belongs to the alpha-IPM synthase homocitrate synthase family	[PF08502: LeuA allosteric (dimerisation) domain; 361-496];[PF00682: HMGL-like; 1-265]
1	CDS	1547031	1547630	-	GNKFHOJL_01335	4.2.1.33	COG0066	leuD	3-isopropylmalate dehydratase small subunit			E	Catalyzes the isomerization between 2-isopropylmalate and 3-isopropylmalate, via the formation of 2-isopropylmaleate	[PF00694: Aconitase C-terminal domain; 4-125]	[G3DSA:3.20.19.10:FF:000003: 3-isopropylmalate dehydratase small subunit; 1-183]	[TIGR00171: leuD: 3-isopropylmalate dehydratase, small subunit; 4-190]
1	CDS	1547755	1549149	-	GNKFHOJL_01336	4.2.1.33	COG0065	leuC	3-isopropylmalate dehydratase large subunit			H	Catalyzes the isomerization between 2-isopropylmalate and 3-isopropylmalate, via the formation of 2-isopropylmaleate	[PF00330: Aconitase family (aconitate hydratase); 6-455]		[TIGR00170: leuC: 3-isopropylmalate dehydratase, large subunit; 2-462]	[MF_01026: 3-isopropylmalate dehydratase large subunit [leuC].; 1-464]
1	CDS	1549306	1550802	-	GNKFHOJL_01337	2.3.3.13	COG0119	leuA_2	2-isopropylmalate synthase			E	Catalyzes the condensation of the acetyl group of acetyl-CoA with 3-methyl-2-oxobutanoate (2-oxoisovalerate) to form 3-carboxy-3-hydroxy-4-methylpentanoate (2-isopropylmalate)	[PF08502: LeuA allosteric (dimerisation) domain; 369-496];[PF00682: HMGL-like; 6-272]	[G3DSA:3.20.20.70:FF:000010: 2-isopropylmalate synthase; 1-278];[G3DSA:1.10.238.260:FF:000001: 2-isopropylmalate synthase; 279-391]	[TIGR00973: leuA_bact: 2-isopropylmalate synthase; 4-494]	[MF_01025: 2-isopropylmalate synthase [leuA].; 2-498]
1	CDS	1551296	1551541	-	GNKFHOJL_01338				hypothetical protein			-	-
1	rRNA	1551814	1551919	-	GNKFHOJL_01339				5S ribosomal RNA
1	rRNA	1552022	1554905	-	GNKFHOJL_01340				23S ribosomal RNA
1	tRNA	1555019	1555096	-	GNKFHOJL_01341				tRNA-Ala(tgc)
1	tRNA	1555104	1555179	-	GNKFHOJL_01342				tRNA-Ile(gat)
1	rRNA	1555306	1556831	-	GNKFHOJL_01343				16S ribosomal RNA
1	CDS	1558252	1558707	+	GNKFHOJL_01344				hypothetical protein			-	-
1	CDS	1558739	1560973	+	GNKFHOJL_01345	2.6.1.62		bioA	Adenosylmethionine-8-amino-7-oxononanoate aminotransferase			H	the conversion of dethiobiotin (DTB) to biotin by the insertion of a sulfur atom into dethiobiotin via a	[PF00202: Aminotransferase class-III; 343-740];[PF04055: Radical SAM superfamily; 61-216];[PF06968: Biotin and Thiamin Synthesis associated domain; 228-317]	[G3DSA:3.40.640.10:FF:000041: Adenosylmethionine-8-amino-7-oxononanoate aminotransferase; 377-647];[G3DSA:3.20.20.70:FF:000026: Biotin synthase; 16-321]	[TIGR00433: bioB: biotin synthase; 28-317];[TIGR00508: bioA: adenosylmethionine-8-amino-7-oxononanoate transaminase; 329-739]	[MF_01694: Biotin synthase [bioB].; 14-320];[MF_00834: Adenosylmethionine-8-amino-7-oxononanoate aminotransferase [bioA].; 321-740]
1	CDS	1560980	1562167	+	GNKFHOJL_01346	2.3.1.47		bioF_2	8-amino-7-oxononanoate synthase			H	COG COG0156 7-keto-8-aminopelargonate synthetase and related enzymes	[PF00155: Aminotransferase class I and II; 46-388]
1	CDS	1562188	1562853	+	GNKFHOJL_01347		COG2830		putative protein			S	Protein of unknown function (DUF452)	[PF04301: Protein of unknown function (DUF452); 9-213]
1	CDS	1562838	1563635	+	GNKFHOJL_01348	2.1.1.197	COG0500	bioC	Malonyl-[acyl-carrier protein] O-methyltransferase			H	Converts the free carboxyl group of a malonyl-thioester to its methyl ester by transfer of a methyl group from S-adenosyl- L-methionine (SAM). It allows to synthesize pimeloyl-ACP via the fatty acid synthetic pathway	[PF08241: Methyltransferase domain; 57-151]		[TIGR02072: BioC: malonyl-acyl carrier protein O-methyltransferase BioC; 9-259]	[MF_00835: Malonyl-[acyl-carrier protein] O-methyltransferase [bioC].; 1-259]
1	CDS	1563656	1564309	+	GNKFHOJL_01349	6.3.3.3	COG0132	bioD1	ATP-dependent dethiobiotin synthetase BioD 1			H	Catalyzes a mechanistically unusual reaction, the ATP- dependent insertion of CO2 between the N7 and N8 nitrogen atoms of 7,8-diaminopelargonic acid (DAPA) to form an ureido ring	[PF13500: AAA domain; 6-179]	[G3DSA:3.40.50.300:FF:000292: ATP-dependent dethiobiotin synthetase BioD; 4-216]	[TIGR00347: bioD: dethiobiotin synthase; 7-176]	[MF_00336: ATP-dependent dethiobiotin synthetase BioD [bioD].; 3-217]
1	CDS	1564729	1566006	+	GNKFHOJL_01350	6.3.4.19	COG0037	tilS	tRNA(Ile)-lysidine synthase			D	Ligates lysine onto the cytidine present at position 34 of the AUA codon-specific tRNA(Ile) that contains the anticodon CAU, in an ATP-dependent manner. Cytidine is converted to lysidine, thus changing the amino acid specificity of the tRNA from methionine to isoleucine	[PF01171: PP-loop family; 21-196]		[TIGR02432: lysidine_TilS_N: tRNA(Ile)-lysidine synthetase; 21-201]	[MF_01161: tRNA(Ile)-lysidine synthase [tilS].; 6-299]
1	CDS	1566257	1568284	+	GNKFHOJL_01351	3.6.4.-		rho	Transcription termination factor Rho			K	Facilitates transcription termination by a mechanism that involves Rho binding to the nascent RNA, activation of Rho's RNA-dependent ATPase activity, and release of the mRNA from the DNA template	[PF07497: Rho termination factor, RNA-binding domain; 310-382];[PF00006: ATP synthase alpha/beta family, nucleotide-binding domain; 417-620];[PF07498: Rho termination factor, N-terminal domain; 6-47]		[TIGR00767: rho: transcription termination factor Rho; 3-674]	[MF_01884: Transcription termination factor Rho [rho].; 294-675]
1	CDS	1568342	1569664	+	GNKFHOJL_01352		COG0541	ffh	Signal recognition particle protein			U	Involved in targeting and insertion of nascent membrane proteins into the cytoplasmic membrane. Binds to the hydrophobic signal sequence of the ribosome-nascent chain (RNC) as it emerges from the ribosomes. The SRP-RNC complex is then targeted to the cytoplasmic membrane where it interacts with the SRP receptor FtsY	[PF02978: Signal peptide binding domain; 326-423];[PF00448: SRP54-type protein, GTPase domain; 100-295];[PF02881: SRP54-type protein, helical bundle domain; 5-82]	[G3DSA:3.40.50.300:FF:000022: Signal recognition particle 54 kDa subunit; 89-284]	[TIGR00959: ffh: signal recognition particle protein; 2-425]	[MF_00306: Signal recognition particle 54 kDa protein [srp54].; 5-435]
1	CDS	1569799	1570680	+	GNKFHOJL_01353		COG0190	folD	Bifunctional protein FolD protein			F	Catalyzes the oxidation of 5,10- methylenetetrahydrofolate to 5,10-methenyltetrahydrofolate and then the hydrolysis of 5,10-methenyltetrahydrofolate to 10- formyltetrahydrofolate	[PF02882: Tetrahydrofolate dehydrogenase/cyclohydrolase, NAD(P)-binding domain; 122-289];[PF00763: Tetrahydrofolate dehydrogenase/cyclohydrolase, catalytic domain; 4-119]	[G3DSA:3.40.50.10860:FF:000001: Bifunctional protein FolD; 6-148];[G3DSA:3.40.50.720:FF:000189: Bifunctional protein FolD; 137-267]		[MF_01576: Bifunctional protein FolD [folD].; 1-291]
1	CDS	1570690	1571829	+	GNKFHOJL_01354				hypothetical protein			M	Bacterial capsule synthesis protein	[PF09587: Bacterial capsule synthesis protein PGA_cap; 23-266]
1	tRNA	1571920	1571994	+	GNKFHOJL_01355				tRNA-His(gtg)
1	CDS	1572727	1573761	-	GNKFHOJL_01356	5.1.3.2		lnpD	UDP-glucose 4-epimerase			M	Belongs to the NAD(P)-dependent epimerase dehydratase family	[PF16363: GDP-mannose 4,6 dehydratase; 6-327]	[G3DSA:3.40.50.720:FF:000254: UDP-glucose 4-epimerase GalE; 5-196]	[TIGR01179: galE: UDP-glucose 4-epimerase GalE; 4-339]
1	CDS	1573895	1574473	-	GNKFHOJL_01357	7.2.1.2	COG4657	rnfA	Na(+)-translocating ferredoxin:NAD(+) oxidoreductase complex subunit A			C	Part of a membrane complex involved in electron transport	[PF02508: Rnf-Nqr subunit, membrane protein; 4-189]		[TIGR01943: rnfA: electron transport complex, RnfABCDGE type, A subunit; 1-190]	[MF_00459: Ion-translocating oxidoreductase complex subunit A [rsxA].; 1-190]
1	CDS	1574503	1575090	-	GNKFHOJL_01358	7.2.1.2	COG4660	rnfE	Na(+)-translocating ferredoxin:NAD(+) oxidoreductase complex subunit E			C	Part of a membrane complex involved in electron transport	[PF02508: Rnf-Nqr subunit, membrane protein; 4-185]		[TIGR01948: rnfE: electron transport complex, RnfABCDGE type, E subunit; 5-193]	[MF_00478: Ion-translocating oxidoreductase complex subunit E [rsxE].; 1-195]
1	CDS	1575106	1575741	-	GNKFHOJL_01359	7.-.-.-		rsxG	Ion-translocating oxidoreductase complex subunit G			C	Part of a membrane complex involved in electron transport	[PF04205: FMN-binding domain; 86-173]		[TIGR01947: rnfG: electron transport complex, RnfABCDGE type, G subunit; 3-175]	[MF_00479: Ion-translocating oxidoreductase complex subunit G [rsxG].; 1-178]
1	CDS	1575768	1576760	-	GNKFHOJL_01360	7.2.1.2	COG4658	rnfD	Na(+)-translocating ferredoxin:NAD(+) oxidoreductase complex subunit D			C	Part of a membrane complex involved in electron transport	[PF03116: NQR2, RnfD, RnfE family; 6-324]		[TIGR01946: rnfD: electron transport complex, RnfABCDGE type, D subunit; 9-325]	[MF_00462: Ion-translocating oxidoreductase complex subunit D [rsxD].; 4-326]
1	CDS	1576779	1578116	-	GNKFHOJL_01361	7.1.1.-	COG4656	rnfC	Proton-translocating ferredoxin:NAD(+) oxidoreductase complex subunit C			C	Part of a membrane complex involved in electron transport	[PF01512: Respiratory-chain NADH dehydrogenase 51 Kd subunit; 130-276];[PF10531: SLBB domain; 288-335];[PF13237: 4Fe-4S dicluster domain; 365-418];[PF13375: RnfC Barrel sandwich hybrid domain; 8-102]		[TIGR01945: rnfC: electron transport complex, RnfABCDGE type, C subunit; 4-434]	[MF_00461: Ion-translocating oxidoreductase complex subunit C [rsxC].; 1-445]
1	CDS	1578155	1579120	-	GNKFHOJL_01362	7.2.1.2	COG2878	rnfB	Na(+)-translocating ferredoxin:NAD(+) oxidoreductase complex subunit B			C	electron transport complex, RnfABCDGE type, B subunit	[PF12838: 4Fe-4S dicluster domain; 142-186];[PF12838: 4Fe-4S dicluster domain; 220-263];[PF04060: Putative Fe-S cluster; 44-67]		[TIGR01944: rnfB: electron transport complex, RnfABCDGE type, B subunit; 1-94]	[MF_00463: Ion-translocating oxidoreductase complex subunit B [rsxB].; 4-195]
1	CDS	1579158	1579580	-	GNKFHOJL_01363				hypothetical protein			T	Positive regulator of sigma(E), RseC MucC	[PF04246: Positive regulator of sigma(E), RseC/MucC; 12-136]
1	CDS	1580076	1581575	-	GNKFHOJL_01364				hypothetical protein			S	Protein of unknown function (DUF3078)	[PF11276: Protein of unknown function (DUF3078); 250-345]
1	CDS	1582299	1583930	+	GNKFHOJL_01365	6.3.4.2		pyrG	CTP synthase			F	Catalyzes the ATP-dependent amination of UTP to CTP with either L-glutamine or ammonia as the source of nitrogen. Regulates intracellular CTP levels through interactions with the four ribonucleotide triphosphates	[PF06418: CTP synthase N-terminus; 5-268];[PF00117: Glutamine amidotransferase class-I; 305-530]	[G3DSA:3.40.50.880:FF:000002: CTP synthase; 289-541];[G3DSA:3.40.50.300:FF:000009: CTP synthase; 1-288]	[TIGR00337: PyrG: CTP synthase; 4-530]	[MF_01227: CTP synthase [pyrG].; 4-535]
1	CDS	1583984	1585837	+	GNKFHOJL_01366		COG0706	yidC	Membrane protein insertase YidC			U	Required for the insertion and or proper folding and or complex formation of integral membrane proteins into the membrane. Involved in integration of membrane proteins that insert both dependently and independently of the Sec translocase complex, as well as at least some lipoproteins. Aids folding of multispanning membrane proteins	[PF14849: YidC periplasmic domain; 86-354];[PF02096: 60Kd inner membrane protein; 369-569]		[TIGR03593: yidC_nterm: membrane protein insertase, YidC/Oxa1 family, N-terminal domain; 2-332];[TIGR03592: yidC_oxa1_cterm: membrane protein insertase, YidC/Oxa1 family; 368-568]	[MF_01810: Membrane protein insertase YidC [yidC].; 3-571]
1	CDS	1585940	1587271	+	GNKFHOJL_01367			mdtK	Multidrug resistance protein MdtK			V	MATE efflux family protein	[PF01554: MatE; 244-395];[PF01554: MatE; 16-176]		[TIGR00797: matE: MATE efflux family protein; 16-415]
1	CDS	1587617	1589740	+	GNKFHOJL_01368	3.4.14.-	COG1506	dpp5	Dipeptidyl-peptidase 5	CE1		EU	Peptidase, S9A B C family, catalytic domain protein	[PF07676: WD40-like Beta Propeller Repeat; 106-131];[PF07676: WD40-like Beta Propeller Repeat; 141-166];[PF00326: Prolyl oligopeptidase family; 492-704];[PF00930: Dipeptidyl peptidase IV (DPP IV) N-terminal region; 268-387]	[G3DSA:3.40.50.1820:FF:000028: S9 family peptidase; 446-705];[G3DSA:2.120.10.30:FF:000075: S9 family peptidase; 207-453];[G3DSA:2.120.10.30:FF:000079: S9 family peptidase; 22-204]
1	CDS	1590039	1591421	+	GNKFHOJL_01369			mdtH	Multidrug resistance protein MdtH			E	Psort location CytoplasmicMembrane, score 10.00	[PF07690: Major Facilitator Superfamily; 27-327]
1	CDS	1591540	1592328	+	GNKFHOJL_01370	3.-.-.-	COG1235	yycJ	Putative metallo-hydrolase YycJ			S	Metallo-beta-lactamase domain protein	[PF12706: Beta-lactamase superfamily domain; 21-199]
1	tRNA	1592422	1592495	+	GNKFHOJL_01371				tRNA-Lys(ctt)
1	CDS	1593059	1594567	-	GNKFHOJL_01372				hypothetical protein			M	Psort location CytoplasmicMembrane, score 10.00	[PF03062: MBOAT, membrane-bound O-acyltransferase family; 174-378]
1	CDS	1594554	1595483	-	GNKFHOJL_01373				hypothetical protein			E	COG NOG14456 non supervised orthologous group	[PF13472: GDSL-like Lipase/Acylhydrolase family; 116-288]
1	CDS	1595467	1596840	-	GNKFHOJL_01374				hypothetical protein			E	COG COG2755 Lysophospholipase L1 and related esterases
1	CDS	1596961	1597254	-	GNKFHOJL_01375				hypothetical protein			E	COG NOG19114 non supervised orthologous group
1	CDS	1597282	1600431	-	GNKFHOJL_01376			mdtB	Multidrug resistance protein MdtB			V	Belongs to the resistance-nodulation-cell division (RND) (TC 2.A.6) family	[PF00873: AcrB/AcrD/AcrF family; 6-1021]
1	CDS	1600462	1601475	-	GNKFHOJL_01377			mdtE	Multidrug resistance protein MdtE			M	Belongs to the membrane fusion protein (MFP) (TC 8.A.1) family	[PF16576: Barrel-sandwich domain of CusB or HlyD membrane-fusion; 62-254]	[G3DSA:2.40.30.170:FF:000010: Efflux RND transporter periplasmic adaptor subunit; 173-260]	[TIGR01730: RND_mfp: efflux transporter, RND family, MFP subunit; 36-335]
1	CDS	1601488	1602840	-	GNKFHOJL_01378		COG1538	tolC	Outer membrane protein TolC			MU	Psort location OuterMembrane, score	[PF02321: Outer membrane efflux protein; 262-441];[PF02321: Outer membrane efflux protein; 35-228]
1	CDS	1602860	1603501	-	GNKFHOJL_01379				hypothetical protein			K	transcriptional regulator, TetR family	[PF00440: Bacterial regulatory proteins, tetR family; 18-62]
1	CDS	1603662	1605158	-	GNKFHOJL_01380	4.3.1.3	COG2986	hutH	Histidine ammonia-lyase			E	Histidine ammonia-lyase	[PF00221: Aromatic amino acid lyase; 12-469]	[G3DSA:1.10.275.10:FF:000005: Histidine ammonia-lyase; 1-199];[G3DSA:1.20.200.10:FF:000003: Histidine ammonia-lyase; 200-497]	[TIGR01225: hutH: histidine ammonia-lyase; 9-494]
1	CDS	1605155	1605784	-	GNKFHOJL_01381	3.5.4.9	COG3404	fchA	Methenyltetrahydrofolate cyclohydrolase			E	COG3404 Methenyl tetrahydrofolate cyclohydrolase	[PF04961: Formiminotransferase-cyclodeaminase; 6-186]
1	CDS	1605829	1607079	-	GNKFHOJL_01382	3.5.2.7	COG1228	hutI	Imidazolonepropionase			F	Imidazolone-5-propionate hydrolase	[PF01979: Amidohydrolase family; 71-410]	[G3DSA:3.20.20.140:FF:000007: Imidazolonepropionase; 74-373]	[TIGR01224: hutI: imidazolonepropionase; 32-410]	[MF_00372: Imidazolonepropionase [hutI].; 3-413]
1	CDS	1607079	1607957	-	GNKFHOJL_01383	2.1.2.5	COG3643		Glutamate formimidoyltransferase			E	Glutamate formiminotransferase	[PF07837: Formiminotransferase domain, N-terminal subdomain; 5-179];[PF02971: Formiminotransferase domain; 182-285]		[TIGR02024: FtcD: glutamate formiminotransferase; 1-292]
1	CDS	1608134	1610131	-	GNKFHOJL_01384	4.2.1.49	COG2987	hutU	Urocanate hydratase			H	Catalyzes the conversion of urocanate to 4-imidazolone- 5-propionate	[PF01175: Urocanase Rossmann-like domain; 207-429];[PF17391: Urocanase N-terminal domain; 79-204];[PF17392: Urocanase C-terminal domain; 433-630]	[G3DSA:3.40.1770.10:FF:000002: Urocanate hydratase 1; 74-211];[G3DSA:3.40.1770.10:FF:000004: Urocanate hydratase; 437-638]	[TIGR01228: hutU: urocanate hydratase; 91-632]	[MF_00577: Urocanate hydratase [hutU].; 49-647]
1	CDS	1610823	1612085	-	GNKFHOJL_01385		COG0668	ybdG	Miniconductance mechanosensitive channel YbdG			M	Psort location CytoplasmicMembrane, score	[PF00924: Mechanosensitive ion channel; 148-402]	[G3DSA:2.30.30.60:FF:000002: Mechanosensitive ion channel family protein; 207-257]
1	CDS	1612124	1613146	-	GNKFHOJL_01386				hypothetical protein			P	Psort location Cytoplasmic, score 8.96	[PF14491: Protein of unknown function (DUF4435); 27-275]
1	CDS	1613255	1614082	-	GNKFHOJL_01387				hypothetical protein			P	ATP-binding protein involved in virulence	[PF13304: AAA domain, putative AbiEii toxin, Type IV TA system; 174-255]
1	CDS	1614350	1616158	+	GNKFHOJL_01388				hypothetical protein	GH123		G	Domain of unknown function (DUF4091)	[PF19543: Family of unknown function (DUF6067); 176-234];[PF13320: Domain of unknown function (DUF4091); 497-557]
1	CDS	1616292	1617395	-	GNKFHOJL_01389	3.6.-.-	COG1703		putative GTPase			E	Lao Ao transport system ATPase	[PF03308: Methylmalonyl Co-A mutase-associated GTPase MeaB; 57-329]		[TIGR00750: lao: LAO/AO transport system ATPase; 52-358]
1	CDS	1617428	1618495	-	GNKFHOJL_01390				hypothetical protein			S	COG NOG19146 non supervised orthologous group	[PF07610: Protein of unknown function (DUF1573); 26-120]
1	CDS	1618574	1624366	-	GNKFHOJL_01391				hypothetical protein			S	COG2373 Large extracellular alpha-helical protein	[PF01835: MG2 domain; 557-651];[PF00207: Alpha-2-macroglobulin family; 1166-1253];[PF17973: Bacterial Alpha-2-macroglobulin MG10 domain; 1792-1917]
1	CDS	1624782	1626245	-	GNKFHOJL_01392	3.4.13.18	COG2195	pepD_2	Cytosol non-specific dipeptidase			E	Xaa-His dipeptidase	[PF01546: Peptidase family M20/M25/M40; 74-482];[PF07687: Peptidase dimerisation domain; 209-294]	[G3DSA:3.40.630.10:FF:000018: Aminoacyl-histidine dipeptidase PepD; 370-486];[G3DSA:3.40.630.10:FF:000015: Aminoacyl-histidine dipeptidase PepD; 3-240]	[TIGR01893: aa-his-dipept: Xaa-His dipeptidase; 10-483]
1	CDS	1626489	1627652	-	GNKFHOJL_01393	3.2.1.-			Glycosyl hydrolase family 109 protein 1	GH109		S	Oxidoreductase family, NAD-binding Rossmann fold	[PF01408: Oxidoreductase family, NAD-binding Rossmann fold; 18-142]
1	CDS	1627721	1627810	+	GNKFHOJL_01394				hypothetical protein
1	CDS	1627929	1628741	-	GNKFHOJL_01395	3.5.99.6	COG0363	gB_2	Glucosamine-6-phosphate deaminase			G	Catalyzes the reversible isomerization-deamination of glucosamine 6-phosphate (GlcN6P) to form fructose 6-phosphate (Fru6P) and ammonium ion	[PF01182: Glucosamine-6-phosphate isomerases/6-phosphogluconolactonase; 9-230]	[G3DSA:3.40.50.1360:FF:000002: Glucosamine-6-phosphate deaminase; 1-267]	[TIGR00502: nagB: glucosamine-6-phosphate deaminase; 1-259]	[MF_01241: Glucosamine-6-phosphate deaminase [nagB].; 1-247]
1	CDS	1628821	1630020	-	GNKFHOJL_01396	1.-.-.-	COG0426	fprA	Nitric oxide reductase			C	anaerobic nitric oxide reductase flavorubredoxin	[PF00753: Metallo-beta-lactamase superfamily; 34-165];[PF00258: Flavodoxin; 254-374]
1	CDS	1630082	1631008	-	GNKFHOJL_01397				hypothetical protein			S	radical SAM protein, TIGR01212 family	[PF16199: Radical_SAM C-terminal domain; 213-296];[PF04055: Radical SAM superfamily; 43-200]		[TIGR01212: TIGR01212: radical SAM protein, TIGR01212 family; 6-307]
1	CDS	1631671	1633578	-	GNKFHOJL_01398				hypothetical protein
1	CDS	1633599	1635890	-	GNKFHOJL_01399				hypothetical protein			P	Psort location OuterMembrane, score	[PF13620: Carboxypeptidase regulatory-like domain; 24-85]
1	CDS	1635907	1638024	-	GNKFHOJL_01400				hypothetical protein					[PF04932: O-Antigen ligase; 189-332]
1	CDS	1638235	1639473	-	GNKFHOJL_01401				hypothetical protein			S	Peptidase family M50
1	CDS	1639581	1639796	-	GNKFHOJL_01402				hypothetical protein
1	CDS	1639834	1641228	-	GNKFHOJL_01403			moaA	GTP 3'%2C8-cyclase			C	radical SAM domain protein	[PF13353: 4Fe-4S single cluster domain; 106-221];[PF04055: Radical SAM superfamily; 104-250]		[TIGR04085: rSAM_more_4Fe4S: radical SAM additional 4Fe4S-binding SPASM domain; 355-438]
1	CDS	1641364	1642056	-	GNKFHOJL_01404				hypothetical protein			-	-
1	CDS	1642221	1642982	+	GNKFHOJL_01405			rcsB_1	Transcriptional regulatory protein RcsB			K	helix_turn_helix, Lux Regulon	[PF00196: Bacterial regulatory proteins, luxR family; 197-247]
1	CDS	1642982	1643185	+	GNKFHOJL_01406				hypothetical protein
1	CDS	1643094	1643864	-	GNKFHOJL_01407				hypothetical protein			H	Thiamine biosynthesis protein ThiF	[PF00899: ThiF family; 9-247]
1	CDS	1644552	1646849	+	GNKFHOJL_01408	3.4.14.12	COG1506	ptpA_1	Prolyl tripeptidyl peptidase			EU	Peptidase, S9A B C family, catalytic domain protein	[PF00326: Prolyl oligopeptidase family; 566-765];[PF00930: Dipeptidyl peptidase IV (DPP IV) N-terminal region; 127-484]	[G3DSA:3.40.50.1820:FF:000003: Dipeptidyl peptidase 4; 514-765]
1	CDS	1646869	1647750	+	GNKFHOJL_01409	2.8.1.8	COG0320	lipA	Lipoyl synthase			H	Catalyzes the radical-mediated insertion of two sulfur atoms into the C-6 and C-8 positions of the octanoyl moiety bound to the lipoyl domains of lipoate-dependent enzymes, thereby converting the octanoylated domains into lipoylated derivatives	[PF04055: Radical SAM superfamily; 61-218]	[G3DSA:3.20.20.70:FF:000040: Lipoyl synthase; 6-261]	[TIGR00510: lipA: lipoyl synthase; 4-281]	[MF_00206: Lipoyl synthase [lipA].; 1-291]
1	CDS	1647799	1648917	+	GNKFHOJL_01410				hypothetical protein			I	Psort location CytoplasmicMembrane, score
1	CDS	1648883	1649587	-	GNKFHOJL_01411	2.1.1.198	COG0313	rsmI_1	Ribosomal RNA small subunit methyltransferase I			H	Psort location Cytoplasmic, score 8.96
1	CDS	1649683	1650540	-	GNKFHOJL_01412	1.3.1.9	COG0623	fabI	Enoyl-[acyl-carrier-protein] reductase [NADH] FabI			I	Enoyl- acyl-carrier-protein reductase NADH	[PF13561: Enoyl-(Acyl carrier protein) reductase; 15-256]
1	CDS	1650911	1651567	+	GNKFHOJL_01413	3.1.3.18	COG0546	gph_2	Phosphoglycolate phosphatase			S	HAD hydrolase, family IA, variant	[PF13419: Haloacid dehalogenase-like hydrolase; 5-186]	[G3DSA:3.40.50.1000:FF:000022: Phosphoglycolate phosphatase; 82-206]	[TIGR01549: HAD-SF-IA-v1: HAD hydrolase, family IA, variant 1; 102-180]
1	CDS	1651847	1653379	-	GNKFHOJL_01414		COG0062	nnr	Bifunctional NAD(P)H-hydrate repair enzyme Nnr			H	Bifunctional enzyme that catalyzes the epimerization of the S- and R-forms of NAD(P)HX and the dehydration of the S-form of NAD(P)HX at the expense of ADP, which is converted to AMP. This allows the repair of both epimers of NAD(P)HX, a damaged form of NAD(P)H that is a result of enzymatic or heat-dependent hydration	[PF01256: Carbohydrate kinase; 252-492];[PF03853: YjeF-related protein N-terminus; 26-191]		[TIGR00197: yjeF_nterm: YjeF family N-terminal domain; 18-214];[TIGR00196: yjeF_cterm: YjeF family C-terminal domain; 235-499]	[MF_01966: NAD(P)H-hydrate epimerase [nnrE].; 5-213];[MF_01965: ADP-dependent (S)-NAD(P)H-hydrate dehydratase [nnrD].; 228-503]
1	CDS	1653904	1654440	+	GNKFHOJL_01415	2.4.2.8	COG0634	hpt	Hypoxanthine phosphoribosyltransferase			F	Belongs to the purine pyrimidine phosphoribosyltransferase family	[PF00156: Phosphoribosyl transferase domain; 18-163]		[TIGR01203: HGPRTase: hypoxanthine phosphoribosyltransferase; 13-176]
1	CDS	1654486	1655064	+	GNKFHOJL_01416	2.7.4.3		adk	Adenylate kinase			F	Catalyzes the reversible transfer of the terminal phosphate group between ATP and AMP. Plays an important role in cellular energy homeostasis and in adenine nucleotide metabolism	[PF00406: Adenylate kinase; 6-164]			[MF_00235: Adenylate kinase [adk].; 2-187]
1	CDS	1655128	1656303	+	GNKFHOJL_01417	3.6.5.-	COG0536	obg	GTPase Obg			S	An essential GTPase which binds GTP, GDP and possibly (p)ppGpp with moderate affinity, with high nucleotide exchange rates and a fairly low GTP hydrolysis rate. Plays a role in control of the cell cycle, stress response, ribosome biogenesis and in those bacteria that undergo differentiation, in morphogenesis control	[PF01926: 50S ribosome-binding GTPase; 164-283];[PF01018: GTP1/OBG; 7-161]	[G3DSA:2.70.210.12:FF:000001: GTPase Obg; 4-161]	[TIGR02729: Obg_CgtA: Obg family GTPase CgtA; 6-328]	[MF_01454: GTPase Obg [obg].; 5-329]
1	CDS	1656300	1657112	+	GNKFHOJL_01418	1.10.3.-	COG1496		Polyphenol oxidase			S	Belongs to the multicopper oxidase YfiH RL5 family	[PF02578: Multi-copper polyphenol oxidoreductase laccase; 27-267]		[TIGR00726: TIGR00726: YfiH family protein; 37-268]
1	CDS	1657116	1657781	+	GNKFHOJL_01419				hypothetical protein			S	B3 4 domain protein	[PF03483: B3/4 domain; 65-188]
1	CDS	1657799	1658416	+	GNKFHOJL_01420				hypothetical protein			M	COG COG0739 Membrane proteins related to metalloendopeptidases	[PF01551: Peptidase family M23; 78-172]
1	CDS	1658504	1659499	+	GNKFHOJL_01421		COG1702		PhoH-like protein			T	phosphate starvation-inducible protein	[PF02562: PhoH-like protein; 104-307]	[G3DSA:3.40.50.300:FF:000013: PhoH family ATPase; 101-305]
1	CDS	1659534	1660475	+	GNKFHOJL_01422	6.3.2.6	COG0152	purC	Phosphoribosylaminoimidazole-succinocarboxamide synthase			F	Belongs to the SAICAR synthetase family	[PF01259: SAICAR synthetase; 17-259]	[G3DSA:3.30.200.20:FF:000199: Phosphoribosylaminoimidazole-succinocarboxamide synthase; 4-98];[G3DSA:3.30.470.20:FF:000015: Phosphoribosylaminoimidazole-succinocarboxamide synthase; 94-243]		[MF_00137: Phosphoribosylaminoimidazole-succinocarboxamide synthase [purC].; 14-289]
1	CDS	1660475	1661212	+	GNKFHOJL_01423	2.1.1.163		menG	Demethylmenaquinone methyltransferase			H	Methyltransferase required for the conversion of demethylmenaquinol (DMKH2) to menaquinol (MKH2)	[PF01209: ubiE/COQ5 methyltransferase family; 16-245]		[TIGR01934: MenG_MenH_UbiE: ubiquinone/menaquinone biosynthesis methyltransferase; 21-245]	[MF_01813: Ubiquinone/menaquinone biosynthesis C-methyltransferase UbiE [ubiE].; 12-245]
1	CDS	1661244	1662290	+	GNKFHOJL_01424				hypothetical protein			-	-
1	CDS	1662298	1663044	+	GNKFHOJL_01425	1.1.1.25	COG0169	aroE	Shikimate dehydrogenase (NADP(+))			C	COG0169 Shikimate 5-dehydrogenase	[PF08501: Shikimate dehydrogenase substrate binding domain; 6-87]	[G3DSA:3.40.50.720:FF:000427: Shikimate dehydrogenase; 104-230]
1	CDS	1663061	1664089	+	GNKFHOJL_01426				hypothetical protein			S	of the alpha beta superfamily	[PF00326: Prolyl oligopeptidase family; 189-341]
1	CDS	1664131	1665039	+	GNKFHOJL_01427				hypothetical protein			S	COG1512 Beta-propeller domains of methanol dehydrogenase type	[PF04536: TPM domain; 42-161]
1	CDS	1665078	1665659	+	GNKFHOJL_01428		COG1704	lemA	Protein LemA			S	LemA family	[PF04011: LemA family; 36-193]
1	CDS	1665856	1666305	-	GNKFHOJL_01429				hypothetical protein			G	Cupin domain	[PF07883: Cupin domain; 56-125]
1	CDS	1666552	1666926	+	GNKFHOJL_01430		COG1733	hxlR	HTH-type transcriptional activator HxlR			K	Transcriptional regulator, HxlR family	[PF01638: HxlR-like helix-turn-helix; 24-111]
1	CDS	1667514	1668953	+	GNKFHOJL_01431	6.3.3.1		purM	Phosphoribosylformylglycinamidine cyclo-ligase			F	Psort location Cytoplasmic, score	[PF02769: AIR synthase related protein, C-terminal domain; 269-470]	[G3DSA:3.30.1330.10:FF:000012: Phosphoribosylformylglycinamidine cyclo-ligase; 114-256]
1	CDS	1668966	1669226	+	GNKFHOJL_01432				hypothetical protein
1	CDS	1669316	1670230	+	GNKFHOJL_01433	2.1.1.113		pvuIIM	Modification methylase PvuII			L	N-4 methylation of cytosine	[PF01555: DNA methylase; 29-268]
1	CDS	1670250	1670903	+	GNKFHOJL_01434				hypothetical protein			S	Type II restriction endonuclease EcoO109I	[PF14511: Type II restriction endonuclease EcoO109I; 1-172]
1	CDS	1670908	1672020	+	GNKFHOJL_01435		COG0216	prfA	Peptide chain release factor RF1			J	Peptide chain release factor 1 directs the termination of translation in response to the peptide chain termination codons UAG and UAA	[PF00472: RF-1 domain; 216-333];[PF03462: PCRF domain; 15-208]	[G3DSA:3.30.70.1660:FF:000002: Peptide chain release factor 1; 112-222];[G3DSA:3.30.160.20:FF:000040: Peptide chain release factor 2; 214-314];[G3DSA:3.30.70.1660:FF:000010: Peptide chain release factor 1; 299-369]	[TIGR00019: prfA: peptide chain release factor 1; 5-367]	[MF_00093: Peptide chain release factor 1 [prfA].; 7-369]
1	CDS	1672071	1672895	+	GNKFHOJL_01436	4.1.1.23	COG0284	pyrF	Orotidine 5'-phosphate decarboxylase			F	Belongs to the OMP decarboxylase family. Type 2 subfamily	[PF00215: Orotidine 5'-phosphate decarboxylase / HUMPS family; 17-250]	[G3DSA:3.20.20.70:FF:000157: Orotidine 5'-phosphate decarboxylase; 2-272]	[TIGR02127: pyrF_sub2: orotidine 5'-phosphate decarboxylase; 4-254]	[MF_01215: Orotidine 5'-phosphate decarboxylase [pyrF].; 1-268]
1	CDS	1673011	1674216	-	GNKFHOJL_01437				hypothetical protein			M	N-acetylmuramoyl-L-alanine amidase	[PF01520: N-acetylmuramoyl-L-alanine amidase; 185-392]
1	CDS	1674321	1675598	+	GNKFHOJL_01438	2.5.1.-	COG2873		O-acetyl-L-homoserine sulfhydrylase			E	Psort location Cytoplasmic, score	[PF01053: Cys/Met metabolism PLP-dependent enzyme; 8-425]	[G3DSA:3.40.640.10:FF:000035: O-succinylhomoserine sulfhydrylase; 5-289]	[TIGR01326: OAH_OAS_sulfhy: O-acetylhomoserine aminocarboxypropyltransferase/cysteine synthase; 7-425]
1	CDS	1675819	1678107	+	GNKFHOJL_01439	1.1.1.40	COG0280	maeB	NADP-dependent malic enzyme			C	Psort location Cytoplasmic, score	[PF00390: Malic enzyme, N-terminal domain; 19-151];[PF01515: Phosphate acetyl/butaryl transferase; 430-750];[PF03949: Malic enzyme, NAD binding domain; 165-356]	[G3DSA:3.40.50.10380:FF:000003: NADP-dependent malic enzyme; 1-160];[G3DSA:3.40.50.720:FF:000095: NADP-dependent malic enzyme; 161-443]
1	CDS	1678473	1679810	+	GNKFHOJL_01440	1.4.1.3		gdhA	NAD(P)-specific glutamate dehydrogenase			C	Belongs to the Glu Leu Phe Val dehydrogenases family	[PF00208: Glutamate/Leucine/Phenylalanine/Valine dehydrogenase; 198-443];[PF02812: Glu/Leu/Phe/Val dehydrogenase, dimerisation domain; 53-181]	[G3DSA:3.40.50.720:FF:000030: Glutamate dehydrogenase; 205-371];[G3DSA:1.10.285.10:FF:000001: Glutamate dehydrogenase; 376-445];[G3DSA:1.10.285.10:FF:000004: Glutamate dehydrogenase; 7-52];[G3DSA:3.40.50.10860:FF:000002: Glutamate dehydrogenase; 51-186]
1	CDS	1679825	1680166	+	GNKFHOJL_01441				hypothetical protein
1	CDS	1680311	1681684	+	GNKFHOJL_01442				hypothetical protein			-	-	[PF04200: Lipoprotein associated domain; 80-130]
1	CDS	1682108	1683346	+	GNKFHOJL_01443		COG0523	yciC	Putative metal chaperone YciC			S	CobW P47K family protein	[PF07683: Cobalamin synthesis protein cobW C-terminal domain; 295-411];[PF02492: CobW/HypB/UreG, nucleotide-binding domain; 7-208]
1	CDS	1683555	1683770	-	GNKFHOJL_01444				hypothetical protein
1	CDS	1683886	1684470	-	GNKFHOJL_01445	2.7.7.18	COG1057	dD	Nicotinate-nucleotide adenylyltransferase			H	Catalyzes the reversible adenylation of nicotinate mononucleotide (NaMN) to nicotinic acid adenine dinucleotide (NaAD)	[PF01467: Cytidylyltransferase-like; 8-167]		[TIGR00482: TIGR00482: nicotinate (nicotinamide) nucleotide adenylyltransferase; 8-185]	[MF_00244: Probable nicotinate-nucleotide adenylyltransferase [nadD].; 4-193]
1	CDS	1684467	1685030	-	GNKFHOJL_01446	2.7.4.8	COG0194	gmk	Guanylate kinase			F	Essential for recycling GMP and indirectly, cGMP	[PF00625: Guanylate kinase; 2-179]	[G3DSA:3.30.63.10:FF:000005: Guanylate kinase; 33-93]	[TIGR03263: guanyl_kin: guanylate kinase; 2-182]	[MF_00328: Guanylate kinase [gmk].; 1-185]
1	CDS	1685149	1686027	-	GNKFHOJL_01447				hypothetical protein			S	stress-induced protein	[PF03755: YicC-like family, N-terminal region; 2-157];[PF08340: Domain of unknown function (DUF1732); 208-291]		[TIGR00255: TIGR00255: TIGR00255 family protein; 1-291]
1	CDS	1686119	1686811	+	GNKFHOJL_01448		COG1214	tsaB	tRNA threonylcarbamoyladenosine biosynthesis protein TsaB			O	Universal bacterial protein YeaZ	[PF00814: tRNA N6-adenosine threonylcarbamoyltransferase; 35-149]		[TIGR03725: T6A_YeaZ: tRNA threonylcarbamoyl adenosine modification protein YeaZ; 4-219]
1	CDS	1686867	1687487	+	GNKFHOJL_01449				hypothetical protein			S	COG NOG11645 non supervised orthologous group	[PF14123: Domain of unknown function (DUF4290); 1-171]
1	CDS	1687533	1688837	+	GNKFHOJL_01450	2.5.1.7	COG0766	murAB	UDP-N-acetylglucosamine 1-carboxyvinyltransferase 2			M	Cell wall formation. Adds enolpyruvyl to UDP-N- acetylglucosamine	[PF00275: EPSP synthase (3-phosphoshikimate 1-carboxyvinyltransferase); 7-423]		[TIGR01072: murA: UDP-N-acetylglucosamine 1-carboxyvinyltransferase; 1-433]	[MF_00111: UDP-N-acetylglucosamine 1-carboxyvinyltransferase [murA].; 1-434]
1	CDS	1688834	1689373	+	GNKFHOJL_01451			rimM	Ribosome maturation factor RimM			J	An accessory protein needed during the final step in the assembly of 30S ribosomal subunit, possibly for assembly of the head region. Probably interacts with S19. Essential for efficient processing of 16S rRNA. May be needed both before and after RbfA during the maturation of 16S rRNA. It has affinity for free ribosomal 30S subunits but not for 70S ribosomes	[PF01782: RimM N-terminal domain; 10-88]		[TIGR02273: 16S_RimM: 16S rRNA processing protein RimM; 8-169]	[MF_00014: Ribosome maturation factor RimM [rimM].; 7-169]
1	CDS	1689390	1690256	+	GNKFHOJL_01452				hypothetical protein			M	Peptidase, M23 family	[PF01551: Peptidase family M23; 187-282]
1	CDS	1690259	1691416	+	GNKFHOJL_01453	1.1.1.267	COG0743	dxr	1-deoxy-D-xylulose 5-phosphate reductoisomerase			I	Catalyzes the NADP-dependent rearrangement and reduction of 1-deoxy-D-xylulose-5-phosphate (DXP) to 2-C-methyl-D-erythritol 4-phosphate (MEP)	[PF08436: 1-deoxy-D-xylulose 5-phosphate reductoisomerase C-terminal domain; 145-228];[PF02670: 1-deoxy-D-xylulose 5-phosphate reductoisomerase; 5-131];[PF13288: DXP reductoisomerase C-terminal domain; 260-376]	[G3DSA:3.40.50.720:FF:000045: 1-deoxy-D-xylulose 5-phosphate reductoisomerase; 1-149]	[TIGR00243: Dxr: 1-deoxy-D-xylulose 5-phosphate reductoisomerase; 3-382]	[MF_00183: 1-deoxy-D-xylulose 5-phosphate reductoisomerase [dxr].; 5-381]
1	CDS	1691483	1692817	+	GNKFHOJL_01454	3.4.24.-	COG0750		Putative zinc metalloprotease			M	zinc metalloprotease	[PF02163: Peptidase family M50; 12-430];[PF13180: PDZ domain; 223-289]		[TIGR00054: TIGR00054: RIP metalloprotease RseP; 8-443]
1	CDS	1692987	1694006	+	GNKFHOJL_01455			xerC_10	Tyrosine recombinase XerC			L	Phage integrase, N-terminal SAM-like domain	[PF00589: Phage integrase family; 176-318];[PF13102: Phage integrase SAM-like domain; 38-122]
1	CDS	1694236	1694445	-	GNKFHOJL_01456				hypothetical protein
1	CDS	1694471	1695778	+	GNKFHOJL_01457				hypothetical protein			M	COG NOG24980 non supervised orthologous group	[PF12099: Protein of unknown function (DUF3575); 247-418]
1	CDS	1695790	1696761	+	GNKFHOJL_01458				hypothetical protein			S	COG NOG26135 non supervised orthologous group	[PF17145: Domain of unknown function (DUF5119); 30-228]
1	CDS	1696824	1697975	+	GNKFHOJL_01459				hypothetical protein			S	Fimbrillin-like	[PF13149: Fimbrillin-like; 42-320]
1	CDS	1698232	1700958	+	GNKFHOJL_01460				hypothetical protein			-	-
1	CDS	1701380	1701883	+	GNKFHOJL_01461				hypothetical protein			L	regulation of translation	[PF18291: HU domain fused to wHTH, Ig, or Glycine-rich motif; 1-126]
1	CDS	1702220	1702978	-	GNKFHOJL_01462				hypothetical protein			I	Acyl-ACP thioesterase	[PF01643: Acyl-ACP thioesterase; 20-223]
1	CDS	1703264	1703824	+	GNKFHOJL_01463	5.2.1.8	COG1047	slyD	FKBP-type peptidyl-prolyl cis-trans isomerase SlyD			G	Psort location Cytoplasmic, score	[PF00254: FKBP-type peptidyl-prolyl cis-trans isomerase; 5-84]
1	CDS	1704055	1705341	-	GNKFHOJL_01464				hypothetical protein			S	Belongs to the UPF0597 family	[PF03313: Serine dehydratase alpha chain; 186-421]			[MF_01845: UPF0597 protein YhaM [yhaM].; 5-426]
1	CDS	1705873	1706949	+	GNKFHOJL_01465	4.2.3.5	COG0082	aroC	Chorismate synthase			E	Catalyzes the anti-1,4-elimination of the C-3 phosphate and the C-6 proR hydrogen from 5-enolpyruvylshikimate-3-phosphate (EPSP) to yield chorismate, which is the branch point compound that serves as the starting substrate for the three terminal pathways of aromatic amino acid biosynthesis. This reaction introduces a second double bond into the aromatic ring system	[PF01264: Chorismate synthase; 9-351]	[G3DSA:3.60.150.10:FF:000003: Chorismate synthase; 8-358]	[TIGR00033: aroC: chorismate synthase; 9-355]	[MF_00300: Chorismate synthase [aroC].; 9-358]
1	CDS	1706997	1708352	+	GNKFHOJL_01466	3.5.1.18		dapE_1	Succinyl-diaminopimelate desuccinylase			E	Psort location Cytoplasmic, score 8.96	[PF01546: Peptidase family M20/M25/M40; 81-447];[PF07687: Peptidase dimerisation domain; 191-350]	[G3DSA:3.30.70.360:FF:000016: Peptidase family M20/M25/M40; 198-368]
1	CDS	1708523	1710718	-	GNKFHOJL_01467	5.6.2.1	COG0550	topB_1	DNA topoisomerase 3			L	COG0550 Topoisomerase IA	[PF01751: Toprim domain; 3-132];[PF01131: DNA topoisomerase; 152-616]		[TIGR01056: topB: DNA topoisomerase III; 2-726]
1	CDS	1710733	1711056	-	GNKFHOJL_01468				hypothetical protein
1	CDS	1711314	1711706	+	GNKFHOJL_01469				hypothetical protein
1	CDS	1711791	1714862	-	GNKFHOJL_01470	3.4.16.4		yfeW	Putative D-alanyl-D-alanine carboxypeptidase	GH3		G	b-glycosidase, glycoside hydrolase family 3 protein	[PF00144: Beta-lactamase; 600-987];[PF00933: Glycosyl hydrolase family 3 N terminal domain; 62-373]
1	CDS	1714961	1715827	-	GNKFHOJL_01471		COG0737	yfkN	Trifunctional nucleotide phosphoesterase protein YfkN			F	Ser Thr phosphatase family protein	[PF00149: Calcineurin-like phosphoesterase; 33-250]
1	CDS	1715852	1716622	-	GNKFHOJL_01472				hypothetical protein			F	5'-nucleotidase, C-terminal domain	[PF02872: 5'-nucleotidase, C-terminal domain; 69-212]
1	CDS	1717673	1718590	+	GNKFHOJL_01473				hypothetical protein			L	ISXO2-like transposase domain	[PF12762: ISXO2-like transposase domain; 129-277]
1	CDS	1718587	1718757	+	GNKFHOJL_01474				hypothetical protein
1	CDS	1718767	1719360	-	GNKFHOJL_01475				hypothetical protein			-	-
1	CDS	1719379	1719708	-	GNKFHOJL_01476				hypothetical protein
1	CDS	1719834	1720088	-	GNKFHOJL_01477				hypothetical protein
1	CDS	1720095	1720382	-	GNKFHOJL_01478				hypothetical protein			-	-
1	CDS	1721231	1721584	+	GNKFHOJL_01479		COG0335	rplS	50S ribosomal protein L19			J	This protein is located at the 30S-50S ribosomal subunit interface and may play a role in the structure and function of the aminoacyl-tRNA binding site	[PF01245: Ribosomal protein L19; 7-113]	[G3DSA:2.30.30.790:FF:000001: 50S ribosomal protein L19; 1-115]	[TIGR01024: rplS_bact: ribosomal protein bL19; 2-113]	[MF_00402: 50S ribosomal protein L19 [rplS].; 1-114]
1	CDS	1721764	1722018	-	GNKFHOJL_01480				hypothetical protein
1	CDS	1722071	1722499	+	GNKFHOJL_01481			ohrR	Organic hydroperoxide resistance transcriptional regulator			K	MarR family	[PF01047: MarR family; 36-94]	[G3DSA:1.10.10.10:FF:000163: MarR family transcriptional regulator; 2-142]
1	CDS	1722512	1722925	+	GNKFHOJL_01482		COG1764	ohrA	Organic hydroperoxide resistance protein OhrA			O	Organic hydroperoxide resistance protein	[PF02566: OsmC-like protein; 38-131]		[TIGR03561: organ_hyd_perox: peroxiredoxin, Ohr subfamily; 1-134]
1	CDS	1722972	1723427	+	GNKFHOJL_01483	1.16.3.1	COG2193	bfr	Bacterioferritin			P	Ferritin-like domain	[PF00210: Ferritin-like domain; 27-141]
1	CDS	1723442	1723534	+	GNKFHOJL_01484				hypothetical protein
1	CDS	1723731	1724711	-	GNKFHOJL_01485	2.7.1.2	COG1940	glcK	Glucokinase			GK	Psort location Cytoplasmic, score 9.26	[PF00480: ROK family; 11-318]
1	CDS	1724889	1725605	+	GNKFHOJL_01486	3.6.3.-	COG1136	yknY_4	putative ABC transporter ATP-binding protein YknY			V	ABC transporter, ATP-binding protein	[PF00005: ABC transporter; 20-168]	[G3DSA:3.40.50.300:FF:000032: Export ABC transporter ATP-binding protein; 1-222]
1	CDS	1725704	1726957	+	GNKFHOJL_01487	3.6.3.-	COG0577	macB_2	Macrolide export ATP-binding/permease protein MacB			V	Efflux ABC transporter, permease protein	[PF02687: FtsX-like permease family; 283-408];[PF12704: MacB-like periplasmic core domain; 19-229]
1	CDS	1726999	1728240	+	GNKFHOJL_01488	3.6.3.-		macB_3	Macrolide export ATP-binding/permease protein MacB			V	Efflux ABC transporter, permease protein	[PF12704: MacB-like periplasmic core domain; 22-247];[PF02687: FtsX-like permease family; 288-406]
1	CDS	1728339	1729445	+	GNKFHOJL_01489		COG0845	macA_2	Macrolide export protein MacA			M	Belongs to the membrane fusion protein (MFP) (TC 8.A.1) family	[PF16576: Barrel-sandwich domain of CusB or HlyD membrane-fusion; 48-262]		[TIGR01730: RND_mfp: efflux transporter, RND family, MFP subunit; 39-360]
1	CDS	1729475	1730806	+	GNKFHOJL_01490			bepC	Outer membrane efflux protein BepC			MU	Psort location OuterMembrane, score 10.00	[PF02321: Outer membrane efflux protein; 26-224];[PF02321: Outer membrane efflux protein; 250-428]
1	CDS	1730959	1732137	-	GNKFHOJL_01491	4.4.1.13	COG1168	patB	Cystathionine beta-lyase PatB			E	COG1168 Bifunctional PLP-dependent enzyme with beta-cystathionase and maltose regulon repressor activities	[PF00155: Aminotransferase class I and II; 35-384]		[TIGR04350: C_S_lyase_PatB: putative C-S lyase; 6-389]
1	CDS	1732277	1733248	-	GNKFHOJL_01492				hypothetical protein			S	COG NOG36047 non supervised orthologous group
1	CDS	1733413	1734249	-	GNKFHOJL_01493			cvfB	Conserved virulence factor B			S	Psort location Cytoplasmic, score 8.96	[PF17783: CvfB-like winged helix domain; 220-276];[PF13509: S1 domain; 5-64]
1	tRNA	1734914	1734987	+	GNKFHOJL_01494				tRNA-Phe(gaa)
1	tRNA	1734997	1735070	+	GNKFHOJL_01495				tRNA-Pro(cgg)
1	CDS	1735261	1735653	+	GNKFHOJL_01496				hypothetical protein			-	-
1	CDS	1735749	1736531	+	GNKFHOJL_01497		COG1076	djlA	Co-chaperone protein DjlA			O	Psort location Cytoplasmic, score	[PF05099: Tellurite resistance protein TerB; 66-186];[PF00226: DnaJ domain; 197-251]
1	CDS	1736617	1739895	+	GNKFHOJL_01498	3.4.21.-	COG0793	tri1	Tricorn protease			M	Tricorn protease homolog	[PF14684: Tricorn protease C1 domain; 717-782];[PF03572: Peptidase family S41; 908-1062];[PF07676: WD40-like Beta Propeller Repeat; 619-653];[PF07676: WD40-like Beta Propeller Repeat; 348-382];[PF07676: WD40-like Beta Propeller Repeat; 211-244];[PF07676: WD40-like Beta Propeller Repeat; 67-91]
1	CDS	1739892	1740878	+	GNKFHOJL_01499	5.4.4.2		menF_2	Isochorismate synthase MenF			EH	COG COG0147 Anthranilate para-aminobenzoate synthases component I	[PF00425: chorismate binding enzyme; 78-322]
1	CDS	1740862	1741455	+	GNKFHOJL_01500				hypothetical protein			EH	Psort location Cytoplasmic, score 8.96	[PF01063: Amino-transferase class IV; 96-185]
1	CDS	1741601	1742032	-	GNKFHOJL_01501				hypothetical protein			S	Psort location CytoplasmicMembrane, score	[PF11026: Protein of unknown function (DUF2721); 18-133]
1	CDS	1742167	1743417	+	GNKFHOJL_01502	2.5.1.19	COG0128	aroA	3-phosphoshikimate 1-carboxyvinyltransferase			E	Catalyzes the transfer of the enolpyruvyl moiety of phosphoenolpyruvate (PEP) to the 5-hydroxyl of shikimate-3- phosphate (S3P) to produce enolpyruvyl shikimate-3-phosphate and inorganic phosphate	[PF00275: EPSP synthase (3-phosphoshikimate 1-carboxyvinyltransferase); 7-57];[PF00275: EPSP synthase (3-phosphoshikimate 1-carboxyvinyltransferase); 62-406]			[MF_00210: 3-phosphoshikimate 1-carboxyvinyltransferase [aroA].; 9-412]
1	CDS	1743634	1744602	-	GNKFHOJL_01503	2.1.2.9		fmt	Methionyl-tRNA formyltransferase			J	Attaches a formyl group to the free amino group of methionyl-tRNA(fMet). The formyl group appears to play a dual role in the initiator identity of N-formylmethionyl-tRNA by promoting its recognition by IF2 and preventing the misappropriation of this tRNA by the elongation apparatus	[PF02911: Formyl transferase, C-terminal domain; 211-314];[PF00551: Formyl transferase; 7-177]		[TIGR00460: fmt: methionyl-tRNA formyltransferase; 6-314]	[MF_00182: Methionyl-tRNA formyltransferase [fmt].; 6-316]
1	CDS	1744628	1746418	-	GNKFHOJL_01504			clcB	Voltage-gated ClC-type chloride channel ClcB			P	Psort location CytoplasmicMembrane, score 10.00	[PF00571: CBS domain; 532-583];[PF00571: CBS domain; 470-519];[PF00654: Voltage gated chloride channel; 76-432]
1	CDS	1746430	1746960	-	GNKFHOJL_01505	2.7.7.87	COG0009	tsaC	Threonylcarbamoyl-AMP synthase			J	Belongs to the SUA5 family	[PF01300: Telomere recombination; 2-176]		[TIGR00057: TIGR00057: tRNA threonylcarbamoyl adenosine modification protein, Sua5/YciO/YrdC/YwlC family; 1-176]
1	CDS	1747155	1747586	-	GNKFHOJL_01506				hypothetical protein			-	-
1	CDS	1748316	1749494	+	GNKFHOJL_01507			xylR	Xylose operon regulatory protein			K	transcriptional regulator (AraC family)	[PF13377: Periplasmic binding protein-like domain; 110-276];[PF12833: Helix-turn-helix domain; 307-384]
1	CDS	1749507	1750955	-	GNKFHOJL_01508	3.1.4.53		cpdA_3	3'%2C5'-cyclic adenosine monophosphate phosphodiesterase CpdA			S	PA14 domain protein	[PF07691: PA14 domain; 343-462];[PF00149: Calcineurin-like phosphoesterase; 32-261]
1	CDS	1750974	1752428	-	GNKFHOJL_01509				hypothetical protein	GH125		S	Conserved protein	[PF06824: Metal-independent alpha-mannosidase (GH125); 70-470]
1	CDS	1752725	1754398	-	GNKFHOJL_01510				hypothetical protein	GH63		G	Glycosyl hydrolase family 63 C-terminal domain	[PF03200: Glycosyl hydrolase family 63 C-terminal domain; 333-442]
1	CDS	1754415	1755560	-	GNKFHOJL_01511	3.1.3.1	COG1785	phoA	Alkaline phosphatase 4			P	Belongs to the alkaline phosphatase family	[PF00245: Alkaline phosphatase; 55-326]
1	CDS	1755617	1756480	-	GNKFHOJL_01512				hypothetical protein			S	Endonuclease Exonuclease phosphatase family	[PF03372: Endonuclease/Exonuclease/phosphatase family; 32-279]
1	CDS	1756493	1759426	-	GNKFHOJL_01513				hypothetical protein	GH92		G	Alpha-1,2-mannosidase	[PF17678: Glycosyl hydrolase family 92 N-terminal domain; 29-260];[PF07971: Glycosyl hydrolase family 92; 266-723];[PF07691: PA14 domain; 870-968];[PF13290: Chitobiase/beta-hexosaminidase C-terminal domain; 761-813]	[G3DSA:1.20.1050.60:FF:000001: Putative alpha-1,2-mannosidase; 356-446];[G3DSA:3.30.2080.10:FF:000001: Alpha-1,2-mannosidase subfamily; 593-727]	[TIGR01180: aman2_put: putative alpha-1,2-mannosidase; 23-728]
1	CDS	1759761	1761401	-	GNKFHOJL_01514				SusD-like protein			J	SusD family	[PF14322: Starch-binding associating with outer membrane; 21-229];[PF07980: SusD family; 272-545]
1	CDS	1761423	1764599	-	GNKFHOJL_01515				TonB-dependent receptor P3			P	TonB-linked outer membrane protein, SusC RagA family	[PF13715: CarboxypepD_reg-like domain; 43-122];[PF00593: TonB dependent receptor; 409-1056];[PF07715: TonB-dependent Receptor Plug Domain; 131-233]	[G3DSA:2.60.40.1120:FF:000003: Outer membrane protein Omp121; 42-111]	[TIGR04057: SusC_RagA_signa: TonB-dependent outer membrane receptor, SusC/RagA subfamily, signature region; 210-241];[TIGR04056: OMP_RagA_SusC: TonB-linked outer membrane protein, SusC/RagA family; 42-1057]
1	CDS	1764678	1765529	-	GNKFHOJL_01516	2.7.1.85	COG1940	bglK	Beta-glucoside kinase			GK	ROK family	[PF00480: ROK family; 3-168];[PF00480: ROK family; 177-273]
1	CDS	1765722	1766687	-	GNKFHOJL_01517	4.6.1.13			1-phosphatidylinositol phosphodiesterase			U	Phosphatidylinositol-specific phospholipase C, X domain
1	CDS	1767134	1767901	-	GNKFHOJL_01518		COG3022	yaaA	Peroxide stress resistance protein YaaA			S	Belongs to the UPF0246 family	[PF03883: Peroxide stress protein YaaA; 1-243]			[MF_00652: UPF0246 protein YaaA [yaaA].; 1-255]
1	CDS	1768125	1769864	+	GNKFHOJL_01519	3.1.-.-	COG0608	recJ	Single-stranded-DNA-specific exonuclease RecJ			L	single-stranded-DNA-specific exonuclease recJ	[PF17768: RecJ OB domain; 459-567];[PF01368: DHH family; 82-211];[PF02272: DHHA1 domain; 321-444]		[TIGR00644: recJ: single-stranded-DNA-specific exonuclease RecJ; 28-568]
1	CDS	1769926	1771929	+	GNKFHOJL_01520	3.6.4.13		dbpA_2	ATP-dependent RNA helicase DbpA			L	ATP-dependent DNA helicase RecQ	[PF00270: DEAD/DEAH box helicase; 53-214];[PF00271: Helicase conserved C-terminal domain; 251-353];[PF16124: RecQ zinc-binding; 551-597]	[G3DSA:3.40.50.300:FF:001051: ATP-dependent DNA helicase RecQ; 30-232]	[TIGR00614: recQ_fam: ATP-dependent DNA helicase, RecQ family; 41-398]
1	CDS	1772007	1772966	+	GNKFHOJL_01521	3.4.-.-		bepA_8	Beta-barrel assembly-enhancing protease			S	Psort location Cytoplasmic, score 8.96	[PF00515: Tetratricopeptide repeat; 232-263];[PF14559: Tetratricopeptide repeat; 42-100];[PF13181: Tetratricopeptide repeat; 198-229];[PF13181: Tetratricopeptide repeat; 265-296]
1	CDS	1773335	1774183	+	GNKFHOJL_01522		COG0077	pheA	Bifunctional chorismate mutase/prephenate dehydratase			E	Psort location Cytoplasmic, score	[PF00800: Prephenate dehydratase; 4-181]
1	CDS	1774158	1775342	+	GNKFHOJL_01523	2.6.1.83	COG0436	dapL_2	LL-diaminopimelate aminotransferase			E	COG0436 Aspartate tyrosine aromatic aminotransferase	[PF00155: Aminotransferase class I and II; 39-389]
1	CDS	1775360	1776427	+	GNKFHOJL_01524	2.5.1.55		kdsA_2	2-dehydro-3-deoxyphosphooctonate aldolase			E	Psort location Cytoplasmic, score 8.96	[PF00793: DAHP synthetase I family; 15-254];[PF01817: Chorismate mutase type II; 272-349]
1	CDS	1776464	1777237	+	GNKFHOJL_01525				hypothetical protein			E	prephenate dehydrogenase	[PF02153: Prephenate dehydrogenase, nucleotide-binding domain; 46-146]	[G3DSA:3.40.50.720:FF:000232: Prephenate dehydrogenase family protein; 1-161]
1	CDS	1777518	1779836	+	GNKFHOJL_01526	2.7.7.-		dG_3	DNA primase			L	RNA polymerase that catalyzes the synthesis of short RNA molecules used as primers for DNA polymerase during DNA replication	[PF10410: DnaB-helicase binding domain of primase; 450-489];[PF08275: DNA primase catalytic core, N-terminal domain; 190-321];[PF01807: CHC2 zinc finger; 70-164];[PF13155: Toprim-like; 332-416]	[G3DSA:3.40.1360.10:FF:000002: DNA primase; 311-434];[G3DSA:3.90.580.10:FF:000001: DNA primase; 66-165]	[TIGR01391: dnaG: DNA primase; 68-486]	[MF_00974: DNA primase [dnaG].; 68-712]
1	CDS	1780401	1780988	-	GNKFHOJL_01527	3.5.4.16	COG0302	folE	GTP cyclohydrolase 1			F	GTP cyclohydrolase I	[PF01227: GTP cyclohydrolase I; 16-191]	[G3DSA:3.30.1130.10:FF:000001: GTP cyclohydrolase 1; 63-193]	[TIGR00063: folE: GTP cyclohydrolase I; 16-192]	[MF_00223: GTP cyclohydrolase 1 [folE].; 11-192]
1	CDS	1780999	1781454	-	GNKFHOJL_01528				hypothetical protein			S	Sporulation and cell division repeat protein	[PF05036: SPOR domain; 66-135]
1	CDS	1781596	1782351	-	GNKFHOJL_01529	5.3.1.1		tpiA	Triosephosphate isomerase			G	Involved in the gluconeogenesis. Catalyzes stereospecifically the conversion of dihydroxyacetone phosphate (DHAP) to D-glyceraldehyde-3-phosphate (G3P)	[PF00121: Triosephosphate isomerase; 5-249]	[G3DSA:3.20.20.70:FF:000016: Triosephosphate isomerase; 1-251]	[TIGR00419: tim: triose-phosphate isomerase; 5-238]	[MF_00147_B: Triosephosphate isomerase [tpiA].; 2-249]
1	CDS	1782401	1783726	-	GNKFHOJL_01530				hypothetical protein			S	Psort location CytoplasmicMembrane, score	[PF07681: DoxX; 17-103]
1	CDS	1783716	1784258	-	GNKFHOJL_01531				hypothetical protein			S	COG NOG27206 non supervised orthologous group	[PF07659: Nucleotide modification associated domain 1; 22-82];[PF07659: Nucleotide modification associated domain 1; 115-176]
1	CDS	1784485	1785354	-	GNKFHOJL_01532				hypothetical protein			M	Peptidase, M23	[PF01476: LysM domain; 246-287];[PF01551: Peptidase family M23; 110-207]	[G3DSA:2.70.70.10:FF:000015: LysM domain-containing protein; 68-212]
1	CDS	1785344	1785490	-	GNKFHOJL_01533				hypothetical protein
1	CDS	1785622	1787718	-	GNKFHOJL_01534	3.6.4.12	COG1200	recG	ATP-dependent DNA helicase RecG			L	Critical role in recombination and DNA repair. Helps process Holliday junction intermediates to mature products by catalyzing branch migration. Has a DNA unwinding activity characteristic of a DNA helicase with a 3'- to 5'- polarity. Unwinds branched duplex DNA (Y-DNA)	[PF19833: ATP-dependent DNA helicase RecG, domain 3, C-terminal; 612-698];[PF17191: RecG wedge domain; 8-159];[PF00270: DEAD/DEAH box helicase; 271-431];[PF00271: Helicase conserved C-terminal domain; 474-584]		[TIGR00643: recG: ATP-dependent DNA helicase RecG; 27-661]
1	CDS	1787706	1788380	-	GNKFHOJL_01535	2.7.7.60	COG1211	ispD	2-C-methyl-D-erythritol 4-phosphate cytidylyltransferase			I	Catalyzes the formation of 4-diphosphocytidyl-2-C- methyl-D-erythritol from CTP and 2-C-methyl-D-erythritol 4- phosphate (MEP)	[PF01128: 2-C-methyl-D-erythritol 4-phosphate cytidylyltransferase; 5-218]	[G3DSA:3.90.550.10:FF:000003: 2-C-methyl-D-erythritol 4-phosphate cytidylyltransferase; 1-222]	[TIGR00453: ispD: 2-C-methyl-D-erythritol 4-phosphate cytidylyltransferase; 5-218]	[MF_00108: 2-C-methyl-D-erythritol 4-phosphate cytidylyltransferase [ispD].; 2-219]
1	CDS	1788384	1788932	-	GNKFHOJL_01536	3.1.2.-	COG0693	yajL	Protein/nucleic acid deglycase 3			S	Psort location Cytoplasmic, score	[PF01965: DJ-1/PfpI family; 3-164]		[TIGR01383: not_thiJ: DJ-1 family protein; 4-177]
1	CDS	1788949	1789767	-	GNKFHOJL_01537				hypothetical protein			M	TonB family domain protein			[TIGR01352: tonB_Cterm: TonB family C-terminal domain; 199-272]
1	CDS	1789801	1790175	-	GNKFHOJL_01538			tolR	Tol-Pal system protein TolR			U	Transport energizing protein, ExbD TolR family	[PF02472: Biopolymer transport protein ExbD/TolR; 1-118]
1	CDS	1790255	1790971	-	GNKFHOJL_01539			tolQ_2	Tol-Pal system protein TolQ			U	MotA TolQ ExbB proton channel family	[PF01618: MotA/TolQ/ExbB proton channel family; 102-223]
1	CDS	1790971	1791684	-	GNKFHOJL_01540	2.6.99.2	COG0854	pdxJ	Pyridoxine 5'-phosphate synthase			H	Catalyzes the complicated ring closure reaction between the two acyclic compounds 1-deoxy-D-xylulose-5-phosphate (DXP) and 3-amino-2-oxopropyl phosphate (1-amino-acetone-3-phosphate or AAP) to form pyridoxine 5'-phosphate (PNP) and inorganic phosphate	[PF03740: Pyridoxal phosphate biosynthesis protein PdxJ; 3-235]	[G3DSA:3.20.20.70:FF:000150: Pyridoxine 5'-phosphate synthase; 1-237]	[TIGR00559: pdxJ: pyridoxine 5'-phosphate synthase; 3-236]	[MF_00279: Pyridoxine 5'-phosphate synthase [pdxJ].; 1-237]
1	CDS	1791789	1792658	+	GNKFHOJL_01541	2.7.1.23		dK	NAD kinase			H	Involved in the regulation of the intracellular balance of NAD and NADP, and is a key enzyme in the biosynthesis of NADP. Catalyzes specifically the phosphorylation on 2'-hydroxyl of the adenosine moiety of NAD to yield NADP	[PF01513: ATP-NAD kinase N-terminal domain; 60-120];[PF20143: ATP-NAD kinase C-terminal domain; 144-268]			[MF_00361: NAD kinase [nadK].; 1-284]
1	CDS	1793823	1794764	-	GNKFHOJL_01542	1.1.1.37		mdh	Malate dehydrogenase			C	Catalyzes the reversible oxidation of malate to oxaloacetate	[PF02866: lactate/malate dehydrogenase, alpha/beta C-terminal domain; 148-306];[PF00056: lactate/malate dehydrogenase, NAD binding domain; 3-143]	[G3DSA:3.90.110.10:FF:000004: Malate dehydrogenase; 146-312];[G3DSA:3.40.50.720:FF:000018: Malate dehydrogenase; 1-145]	[TIGR01763: MalateDH_bact: malate dehydrogenase, NAD-dependent; 2-305]	[MF_00487: Malate dehydrogenase [mdh].; 2-308]
1	CDS	1795111	1795611	-	GNKFHOJL_01543				hypothetical protein			J	Ribosomal protein L17	[PF01196: Ribosomal protein L17; 20-116]	[G3DSA:3.90.1030.10:FF:000006: 50S ribosomal protein L17; 1-116]	[TIGR00059: L17: ribosomal protein bL17; 7-117]	[MF_01368: 50S ribosomal protein L17 [rplQ].; 5-116]
1	CDS	1795615	1796607	-	GNKFHOJL_01544	2.7.7.6	COG0202	rpoA	DNA-directed RNA polymerase subunit alpha			K	DNA-dependent RNA polymerase catalyzes the transcription of DNA into RNA using the four ribonucleoside triphosphates as substrates	[PF03118: Bacterial RNA polymerase, alpha chain C terminal domain; 251-312];[PF01000: RNA polymerase Rpb3/RpoA insert domain; 57-156];[PF01193: RNA polymerase Rpb3/Rpb11 dimerisation domain; 28-225]	[G3DSA:1.10.150.20:FF:000020: DNA-directed RNA polymerase subunit alpha; 252-329];[G3DSA:2.170.120.12:FF:000001: DNA-directed RNA polymerase subunit alpha; 51-174]	[TIGR02027: rpoA: DNA-directed RNA polymerase, alpha subunit; 22-320]	[MF_00059: DNA-directed RNA polymerase subunit alpha [rpoA].; 3-321]
1	CDS	1796619	1797224	-	GNKFHOJL_01545			rpsD	30S ribosomal protein S4			J	One of the primary rRNA binding proteins, it binds directly to 16S rRNA where it nucleates assembly of the body of the 30S subunit	[PF01479: S4 domain; 93-139];[PF00163: Ribosomal protein S4/S9 N-terminal domain; 3-91]	[G3DSA:1.10.1050.10:FF:000001: 30S ribosomal protein S4; 3-101];[G3DSA:3.10.290.10:FF:000001: 30S ribosomal protein S4; 91-186]	[TIGR01017: rpsD_bact: ribosomal protein uS4; 3-201]	[MF_01306_B: 30S ribosomal protein S4 [rpsD].; 1-201]
1	CDS	1797342	1797731	-	GNKFHOJL_01546			rpsK	30S ribosomal protein S11			J	Located on the platform of the 30S subunit, it bridges several disparate RNA helices of the 16S rRNA. Forms part of the Shine-Dalgarno cleft in the 70S ribosome	[PF00411: Ribosomal protein S11; 19-128]	[G3DSA:3.30.420.80:FF:000004: 30S ribosomal protein S11; 1-129]	[TIGR03632: uS11_bact: ribosomal protein uS11; 10-126]	[MF_01310: 30S ribosomal protein S11 [rpsK].; 3-129]
1	CDS	1797743	1798123	-	GNKFHOJL_01547			rpsM	30S ribosomal protein S13			J	Located at the top of the head of the 30S subunit, it contacts several helices of the 16S rRNA. In the 70S ribosome it contacts the 23S rRNA (bridge B1a) and protein L5 of the 50S subunit (bridge B1b), connecting the 2 subunits	[PF00416: Ribosomal protein S13/S18; 4-110]	[G3DSA:1.10.8.50:FF:000001: 30S ribosomal protein S13; 1-73];[G3DSA:4.10.910.10:FF:000001: 30S ribosomal protein S13; 74-123]	[TIGR03631: uS13_bact: ribosomal protein uS13; 4-116]	[MF_01315: 30S ribosomal protein S13 [rpsM].; 2-120]
1	CDS	1798160	1798276	-	GNKFHOJL_01548		COG0257	rpmJ	50S ribosomal protein L36			J	Belongs to the bacterial ribosomal protein bL36 family	[PF00444: Ribosomal protein L36; 1-38]		[TIGR01022: rpmJ_bact: ribosomal protein bL36; 1-38]	[MF_00251: 50S ribosomal protein L36 [rpmJ].; 1-38]
1	CDS	1798285	1798503	-	GNKFHOJL_01549			infA	Translation initiation factor IF-1			J	One of the essential components for the initiation of protein synthesis. Stabilizes the binding of IF-2 and IF-3 on the 30S subunit to which N-formylmethionyl-tRNA(fMet) subsequently binds. Helps modulate mRNA selection, yielding the 30S pre- initiation complex (PIC). Upon addition of the 50S ribosomal subunit IF-1, IF-2 and IF-3 are released leaving the mature 70S translation initation complex	[PF01176: Translation initiation factor 1A / IF-1; 7-70]	[G3DSA:2.40.50.140:FF:000002: Translation initiation factor IF-1; 1-72]	[TIGR00008: infA: translation initiation factor IF-1; 3-71]	[MF_00075: Translation initiation factor IF-1 [infA].; 1-72]
1	CDS	1798513	1799313	-	GNKFHOJL_01550	3.4.11.18	COG0024	map	Methionine aminopeptidase 1			E	Psort location Cytoplasmic, score	[PF00557: Metallopeptidase family M24; 11-243]		[TIGR00500: met_pdase_I: methionine aminopeptidase, type I; 2-252]	[MF_01974: Methionine aminopeptidase [map].; 2-254]
1	CDS	1799326	1800669	-	GNKFHOJL_01551		COG0201	secY	Protein translocase subunit SecY			U	The central subunit of the protein translocation channel SecYEG. Consists of two halves formed by TMs 1-5 and 6-10. These two domains form a lateral gate at the front which open onto the bilayer between TMs 2 and 7, and are clamped together by SecE at the back. The channel is closed by both a pore ring composed of hydrophobic SecY resides and a short helix (helix 2A) on the extracellular side of …	[PF00344: SecY; 74-416]	[G3DSA:1.10.3370.10:FF:000005: Protein translocase subunit SecY; 4-428]	[TIGR00967: 3a0501s007: preprotein translocase, SecY subunit; 18-426]	[MF_01465: Protein translocase subunit SecY [secY].; 8-432]
1	CDS	1800674	1801120	-	GNKFHOJL_01552			rplO	50S ribosomal protein L15			J	binds to the 23S rRNA	[PF00828: Ribosomal proteins 50S-L15, 50S-L18e, 60S-L27A; 28-146]		[TIGR01071: rplO_bact: ribosomal protein uL15; 2-145]	[MF_01341: 50S ribosomal protein L15 [rplO].; 3-148]
1	CDS	1801149	1801325	-	GNKFHOJL_01553		COG1841	rpmD	50S ribosomal protein L30			J	50S ribosomal protein L30	[PF00327: Ribosomal protein L30p/L7e; 4-54]	[G3DSA:3.30.1390.20:FF:000001: 50S ribosomal protein L30; 1-58]	[TIGR01308: rpmD_bact: ribosomal protein uL30; 4-57]	[MF_01371_B: 50S ribosomal protein L30 [rpmD].; 1-58]
1	CDS	1801337	1801855	-	GNKFHOJL_01554		COG0098	rpsE	30S ribosomal protein S5			J	Located at the back of the 30S subunit body where it stabilizes the conformation of the head with respect to the body	[PF03719: Ribosomal protein S5, C-terminal domain; 93-162];[PF00333: Ribosomal protein S5, N-terminal domain; 16-80]	[G3DSA:3.30.160.20:FF:000001: 30S ribosomal protein S5; 5-77];[G3DSA:3.30.230.10:FF:000002: 30S ribosomal protein S5; 80-171]	[TIGR01021: rpsE_bact: ribosomal protein uS5; 15-167]	[MF_01307_B: 30S ribosomal protein S5 [rpsE].; 4-168]
1	CDS	1801861	1802205	-	GNKFHOJL_01555		COG0256	rplR	50S ribosomal protein L18			J	This is one of the proteins that binds and probably mediates the attachment of the 5S RNA into the large ribosomal subunit, where it forms part of the central protuberance	[PF00861: Ribosomal L18 of archaea, bacteria, mitoch. and chloroplast; 3-114]	[G3DSA:3.30.420.100:FF:000003: 50S ribosomal protein L18; 3-114]	[TIGR00060: L18_bact: ribosomal protein uL18; 6-114]	[MF_01337_B: 50S ribosomal protein L18 [rplR].; 3-114]
1	CDS	1802226	1802795	-	GNKFHOJL_01556		COG0097	rplF	50S ribosomal protein L6			J	This protein binds to the 23S rRNA, and is important in its secondary structure. It is located near the subunit interface in the base of the L7 L12 stalk, and near the tRNA binding site of the peptidyltransferase center	[PF00347: Ribosomal protein L6; 95-172];[PF00347: Ribosomal protein L6; 11-87]	[G3DSA:3.90.930.12:FF:000002: 50S ribosomal protein L6; 1-87];[G3DSA:3.90.930.12:FF:000006: 50S ribosomal protein L6; 88-186]	[TIGR03654: L6_bact: ribosomal protein uL6; 2-185]	[MF_01365_B: 50S ribosomal protein L6 [rplF].; 1-185]
1	CDS	1802811	1803206	-	GNKFHOJL_01557		COG0096	rpsH	30S ribosomal protein S8			J	One of the primary rRNA binding proteins, it binds directly to 16S rRNA central domain where it helps coordinate assembly of the platform of the 30S subunit	[PF00410: Ribosomal protein S8; 3-131]	[G3DSA:3.30.1370.30:FF:000005: 30S ribosomal protein S8; 1-70];[G3DSA:3.30.1490.10:FF:000001: 30S ribosomal protein S8; 74-131]		[MF_01302_B: 30S ribosomal protein S8 [rpsH].; 1-131]
1	CDS	1803257	1803556	-	GNKFHOJL_01558		COG0199	rpsN	30S ribosomal protein S14			J	Binds 16S rRNA, required for the assembly of 30S particles and may also be responsible for determining the conformation of the 16S rRNA at the A site	[PF00253: Ribosomal protein S14p/S29e; 45-98]	[G3DSA:1.10.287.1480:FF:000001: 30S ribosomal protein S14; 1-89]		[MF_00537: 30S ribosomal protein S14 [rpsN].; 1-99]
1	CDS	1803558	1804118	-	GNKFHOJL_01559		COG0094	rplE	50S ribosomal protein L5			J	This is 1 of the proteins that binds and probably mediates the attachment of the 5S RNA into the large ribosomal subunit, where it forms part of the central protuberance. In the 70S ribosome it contacts protein S13 of the 30S subunit (bridge B1b), connecting the 2 subunits	[PF00281: Ribosomal protein L5; 28-83];[PF00673: ribosomal L5P family C-terminus; 87-179]	[G3DSA:3.30.1440.10:FF:000001: 50S ribosomal protein L5; 3-181]		[MF_01333_B: 50S ribosomal protein L5 [rplE].; 4-181]
1	CDS	1804118	1804438	-	GNKFHOJL_01560			rplX	50S ribosomal protein L24			J	One of the proteins that surrounds the polypeptide exit tunnel on the outside of the subunit	[PF17136: Ribosomal proteins 50S L24/mitochondrial 39S L24; 41-105];[PF00467: KOW motif; 8-39]	[G3DSA:2.30.30.30:FF:000004: 50S ribosomal protein L24; 3-104]	[TIGR01079: rplX_bact: ribosomal protein uL24; 4-105]	[MF_01326_B: 50S ribosomal protein L24 [rplX].; 4-99]
1	CDS	1804459	1804824	-	GNKFHOJL_01561		COG0093	rplN	50S ribosomal protein L14			J	Binds to 23S rRNA. Forms part of two intersubunit bridges in the 70S ribosome	[PF00238: Ribosomal protein L14p/L23e; 1-121]	[G3DSA:2.40.150.20:FF:000001: 50S ribosomal protein L14; 1-121]	[TIGR01067: rplN_bact: ribosomal protein uL14; 1-121]	[MF_01367: 50S ribosomal protein L14 [rplN].; 1-121]
1	CDS	1804827	1805084	-	GNKFHOJL_01562			rpsQ	30S ribosomal protein S17			J	One of the primary rRNA binding proteins, it binds specifically to the 5'-end of 16S ribosomal RNA	[PF00366: Ribosomal protein S17; 12-79]	[G3DSA:2.40.50.140:FF:000123: 30S ribosomal protein S17; 1-85]	[TIGR03635: uS17_bact: ribosomal protein uS17; 7-78]	[MF_01345_B: 30S ribosomal protein S17 [rpsQ].; 7-82]
1	CDS	1805093	1805290	-	GNKFHOJL_01563			rpmC	50S ribosomal protein L29			J	Belongs to the universal ribosomal protein uL29 family	[PF00831: Ribosomal L29 protein; 5-60]		[TIGR00012: L29: ribosomal protein uL29; 5-60]	[MF_00374: 50S ribosomal protein L29 [rpmC].; 1-60]
1	CDS	1805296	1805730	-	GNKFHOJL_01564		COG0197	rplP	50S ribosomal protein L16			J	Binds 23S rRNA and is also seen to make contacts with the A and possibly P site tRNAs	[PF00252: Ribosomal protein L16p/L10e; 4-132]	[G3DSA:3.90.1170.10:FF:000001: 50S ribosomal protein L16; 1-141]	[TIGR01164: rplP_bact: ribosomal protein uL16; 2-127]	[MF_01342: 50S ribosomal protein L16 [rplP].; 1-134]
1	CDS	1805752	1806483	-	GNKFHOJL_01565		COG0092	rpsC	30S ribosomal protein S3			J	Binds the lower part of the 30S subunit head. Binds mRNA in the 70S ribosome, positioning it for translation	[PF07650: KH domain; 37-110];[PF00189: Ribosomal protein S3, C-terminal domain; 119-201]	[G3DSA:3.30.300.20:FF:000001: 30S ribosomal protein S3; 17-106];[G3DSA:3.30.1140.32:FF:000007: 30S ribosomal protein S3; 108-242]	[TIGR01009: rpsC_bact: ribosomal protein uS3; 1-209]	[MF_01309_B: 30S ribosomal protein S3 [rpsC].; 1-205]
1	CDS	1806489	1806899	-	GNKFHOJL_01566		COG0091	rplV	50S ribosomal protein L22			J	The globular domain of the protein is located near the polypeptide exit tunnel on the outside of the subunit, while an extended beta-hairpin is found that lines the wall of the exit tunnel in the center of the 70S ribosome	[PF00237: Ribosomal protein L22p/L17e; 22-126]	[G3DSA:3.90.470.10:FF:000008: 50S ribosomal protein L22; 4-131]	[TIGR01044: rplV_bact: ribosomal protein uL22; 22-126]	[MF_01331_B: 50S ribosomal protein L22 [rplV].; 18-129]
1	CDS	1806937	1807206	-	GNKFHOJL_01567			rpsS	30S ribosomal protein S19			J	Protein S19 forms a complex with S13 that binds strongly to the 16S ribosomal RNA	[PF00203: Ribosomal protein S19; 3-83]	[G3DSA:3.30.860.10:FF:000001: 30S ribosomal protein S19; 1-89]	[TIGR01050: rpsS_bact: ribosomal protein uS19; 1-89]	[MF_00531: 30S ribosomal protein S19 [rpsS].; 1-89]
1	CDS	1807227	1808051	-	GNKFHOJL_01568		COG0090	rplB	50S ribosomal protein L2			J	One of the primary rRNA binding proteins. Required for association of the 30S and 50S subunits to form the 70S ribosome, for tRNA binding and peptide bond formation. It has been suggested to have peptidyltransferase activity	[PF00181: Ribosomal Proteins L2, RNA binding domain; 42-117];[PF03947: Ribosomal Proteins L2, C-terminal domain; 126-249]	[G3DSA:2.40.50.140:FF:000003: 50S ribosomal protein L2; 1-114];[G3DSA:2.30.30.30:FF:000001: 50S ribosomal protein L2; 118-195];[G3DSA:4.10.950.10:FF:000001: 50S ribosomal protein L2; 196-274]	[TIGR01171: rplB_bact: ribosomal protein uL2; 3-274]	[MF_01320_B: 50S ribosomal protein L2 [rplB].; 1-273]
1	CDS	1808057	1808350	-	GNKFHOJL_01569		COG0089	rplW	50S ribosomal protein L23			J	One of the early assembly proteins it binds 23S rRNA. One of the proteins that surrounds the polypeptide exit tunnel on the outside of the ribosome. Forms the main docking site for trigger factor binding to the ribosome	[PF00276: Ribosomal protein L23; 3-93]	[G3DSA:3.30.70.330:FF:000248: 50S ribosomal protein L23; 1-96]		[MF_01369_B: 50S ribosomal protein L23 [rplW].; 1-96]
[truncated: 1,035 more rows]

## Sheet: B. pyogenes LA#420
Supplementary Dataset S2b: Bacteroides pyogenes genome gene annotations
[truncated: 3,076 more rows]
