# Supplementary material for: Unraveling the microbial diversity of bovine liver abscesses: isolation, identification, and genomic characterization of the Bacteroides found in hepatic lesions
Source: Microbiol Spectr. 2025 Apr 17;13(6):e00423-25. doi: 10.1128/spectrum.00423-25 (PMC12131861; doi:10.1128/spectrum.00423-25)
Supplement: Data S3 — Relationship between genome size and CAZyme content in Bacteroides. [file spectrum.00423-25-s0003.xlsx]

## Sheet: Sheet1
Supplementary Data 3: Genome size data and total number of carbohydrate active enzymes (CAZymes) used to evaluate the relationship between genome size and the genome CAZyme content within the genus Bacteroides
Number	Species Name	Strain	Genome assembly	GenBank assembly	Genome Size (Mbp)	Total CAZyme content	Isolation host	Isolation source	BioSample ID
1	Bacteroides acidifaciens	DSM 15896	ASM2462306v1	GCA_024623065.1	4.84983	306	mouse	gut	SAMN29593104
2	Bacteroides caccae	CL03T12C61	ASM1829220v1	GCA_018292205.1	5.49972	273	human	feces	SAMN16451178
3	Bacteroides caecimuris	I48	ASM168872v2	GCA_001688725.2	4.83993	264	mouse	gut	SAMN04621613
4	Bacteroides cellulosilyticus	CL06T03C01	ASM1829212v1	GCA_018292125.1	7.27107	640	human	feces	SAMN16451184
5	Bacteroides clarus	1001095IJ_161003_B3	ASM1555582v1	GCA_015555825.1	3.89746	248	human	feces	SAMN15532714
6	Bacteroides coprosuis	DSM 18011	ASM21291v1	GCA_000212915.1	2.9918	103	pig	feces	SAMN02256469
7	Bacteroides eggerthii	DSM 20697	ASM2514656v1	GCA_025146565.1	4.20651	299	human	feces	SAMN20222646
8	Bacteroides faecalis	KCTC 15687	ASM386507v1	GCA_003865075.1	5.77143	329	human	feces	SAMD00143385
9	Bacteroides faecichinchillae	JCM 17102	ASM61414v1	GCA_000614145.1	4.78258	301	chinchilla	feces	SAMD00004031
10	Bacteroides faecis	MAJ27	IMG-taxon 2693429916 annotated assembly	GCA_900106755.1	5.95937	429	human	feces	SAMN05444400
11	Bacteroides faecium	CBA7301	ASM1211359v1	GCA_012113595.1	6.78218	480	human	feces	SAMN14278046
12	Bacteroides finegoldii	DSM 17565	ASM15619v1	GCA_000156195.1	4.8924	301	human	feces	SAMN00008774
13	Bacteroides fluxus	YIT 12057	ASM19563v1	GCA_000195635.1	4.33072	272	human	feces	SAMN00189096
14	Bacteroides fragilis	NCTC 9343	ASM2598v1	GCA_000025985.1	5.2417	283	human	abscess	SAMEA1705957
15	Bacteroides gallinarum	DSM 18171	ASM37436v1	GCA_000374365.1	4.91758	275	chicken	gut	SAMN02441363
16	Bacteroides graminisolvens	DSM 19988	ASM42812v1	GCA_000428125.1	3.6334	277	methanogenic reactor	sludge	SAMN02441226
17	Bacteroides helcogenes	P 36-108	ASM18622v1	GCA_000186225.1	3.99891	194	pig	feces	SAMN00138952
18	Bacteroides heparinolyticus	F0111	ASM299853v1	GCA_002998535.1	3.60898	191	human	oral cavity	SAMN08439035
19	Bacteroides intestinalis	APC919/174	ASM336367v2	GCA_003363675.2	5.78576	498	human	feces	SAMN09754244
20	Bacteroides luhongzhouii	HF-5141	ASM919329v2	GCA_009193295.2	5.76009	481	human	feces	SAMN12815340
21	Bacteroides luti	DSM 26991	IMG-taxon 2695420932 annotated assembly	GCA_900128905.1	4.11875	339	methanogenic reactor	sludge	SAMN05444405
22	Bacteroides muris	KH365_2	ASM2470491v1	GCA_024704915.1	4.24771	258	mouse	gut	SAMN27776140
23	Bacteroides nordii	WAL7935	ASM2591417v1	GCA_025914175.1	5.45374	381	human	feces	SAMN19663853
24	Bacteroides oleiciplenus	YIT 12058	Bact_olei_YIT_12058_V1	GCA_000315485.1	7.08773	610	human	feces	SAMN02463851
25	Bacteroides ovatus	ATCC 8483	ASM131499v1	GCA_001314995.1	6.47249	534	human	feces	SAMN03852683
26	Bacteroides propionicifaciens	DSM 19291	ASM37540v1	GCA_000375405.1	2.63469	110	methanogenic reactor	sludge	SAMN02441390
27	Bacteroides propionicigenes	NSJ-90	ASM1839053v1	GCA_018390535.1	4.1098	255	human	feces	SAMN19030658
28	Bacteroides pyogenes	DSM 20611	ASM42810v1	GCA_000428105.1	3.49591	113	pig	abscess	SAMN02441225
29	Bacteroides reticulotermitis	DSM 105720	ASM1419695v1	GCA_014196955.1	5.38202	427	termite	gut	SAMN13172208
30	Bacteroides rodentium	JCM 16496	ASM61412v1	GCA_000614125.1	4.88449	341	chinchilla	feces	SAMD00002732
31	Bacteroides salyersiae	CSP6	ASM3117203v1	GCA_031172035.1	5.56137	392	human	feces	SAMN37098068
32	Bacteroides stercorirosoris	DSM 26884	IMG-taxon 2700988705 annotated assembly	GCA_900142015.1	6.26818	475	chinchilla	feces	SAMN05444350
33	Bacteroides stercoris	ATCC 43183	ASM15452v1	GCA_000154525.1	4.00983	191	human	feces	SAMN00000004
34	Bacteroides thetaiotaomicron	DSM 2079	ASM1413175v1	GCA_014131755.1	6.30419	463	human	feces	SAMN11776005
35	Bacteroides uniformis	CL03T12C37	ASM1829216v1	GCA_018292165.1	4.92016	312	human	feces	SAMN16451181
36	Bacteroides xylanisolvens	CL11T00C03	ASM1828913v1	GCA_018289135.1	6.55852	432	human	feces	SAMN16451198
37	Bacteroides zhangwenhongii	HF-5287	ASM919332v2	GCA_009193325.2	5.32061	411	human	feces	SAMN12815388
38	Bacteroides zoogleoformans	ATCC 33285	ASM299843v1	GCA_002998435.1	3.36179	165	human	oral cavity	SAMN08472433
39	"Bacteroides bouchesdurhonensis"	Marseille-P2653T	PRJEB18812	GCA_900155865.1	5.30857	284	human	feces	SAMEA45981418
40	"Bacteroides congonensis"	Marseille-P3132T	PRJEB18268	GCA_900130125.1	6.37334	474	human	feces	SAMEA18121168
41	"Bacteroides cutis"	Marseille-P4118	PRJEB22714	GCA_900241005.1	3.90352	228	human	skin	SAMEA104418376
42	"Bacteroides ihuae"	Marseille-P2824T	PRJEB16348	GCA_900104585.1	4.0637	296	human	feces	SAMEA4518713
43	"Bacteroides intestinigallinarum"	BFG-372	ASM2479305v1	GCA_024793055.1	7.18085	570	human	feces	SAMN30323309
44	"Bacteroides neonati"	MS4	BNeo1	GCA_000499785.1	5.02533	219	human	feces	SAMEA3138831
45	"Bacteroides sedimenti"	YN3PY1	ASM4036522v1	GCA_040365225.1	3.75879	229	chloroethene-dechlorinating consortium	sludge	SAMD00598639
46	"Bacteroides timonensis"	AP1	AP1	GCA_000513195.1	7.01722	513	human	feces	SAMEA3138833
47	"Bacteroides vicugnae"	A2-P53	ASM3429187v1	GCA_034291875.1	6.19115	515	alpaca	feces	SAMN34367506
48	Bacteroides pyogenes LA #420	---	---	---	3.52179	116	cattle	abscess	---
49	Bacteroides purulensis LA #265	---	---	---	3.03033	94	cattle	abscess	---
