# Supplementary material for: Unraveling the microbial diversity of bovine liver abscesses: isolation, identification, and genomic characterization of the Bacteroides found in hepatic lesions
Source: Microbiol Spectr. 2025 Apr 17;13(6):e00423-25. doi: 10.1128/spectrum.00423-25 (PMC12131861; doi:10.1128/spectrum.00423-25)
Supplement: Data S4 — Enzyme activity & localization prediction. [file spectrum.00423-25-s0004.xlsx]

## Sheet: SUMMARY
Supplementary Dataset S5: Predicted enzyme activity and localization of CAZymes predicted to be involved in alpha-glucan and glucosaminoglycan degredation
	Locus_tag	CAZyme classification (by dbCAN)	signal peptide (by SignalP)	enzyme location (by DeepLocPro)	closest characterized homolog (by SACCHARIS)	genbank ID	Sequence similarity (%)	EC #	CAZyme activity description (from cazy.com)	Enzyme activity description
α-glucan CAZymes from LA #265	GNKFHOJL_00741	GH97	signal peptide (Sec/SPI)	periplasmic	Î±-glucosidase (Tannerella forsythia)	AEW20125.1	69.92	3.2.1.20	α-glucosidase	Hydrolysis of terminal, non-reducing (1->4)-linked alpha-D-glucose residues with release of D-glucose. This single entry covers a group of enzymes whose specificity is directed mainly towards the exohydrolysis of (1->4)-alpha-glucosidic linkages, and that hydrolyse oligosaccharides rapidly, relative to polysaccharide, which are hydrolysed relatively slowly, or not at all.
	GNKFHOJL_01079	GH13_14	lipoprotein signal peptide (Sec/SPII)	outer membrane	pullulanase (Bacteroides thetaiotaomicron)	AAO76770.1	73.38	3.2.1.41	pullulan endo-α-1,6-glucosidase	Hydrolysis of (1->6)-alpha-D-glucosidic linkages in pullulan, amylopectin and glycogen, and in the alpha- and beta-limit dextrins of amylopectin and glycogen. Different from EC 3.2.1.142 (limit dextrinase) in its action on glycogen, and its rate of hydrolysis of limit dextrins. Its action on amylopectin is complete. Maltose is the smallest sugar that it can release from an alpha-(1->6)-linkage.
	GNKFHOJL_01096	GH13_36	lipoprotein signal peptide (Sec/SPII)	outer membrane	Î±-amylase (Ruminococcus bromii)	SPE91476.1	36.38	3.2.1.1	amylose endo-α-1,4-glucosidase	Endohydrolysis of (1->4)-alpha-D-glucosidic linkages in polysaccharides containing three or more (1->4)-alpha-linked D-glucose units. Acts on starch, glycogen and related polysaccharides and oligosaccharides in a random manner; reducing groups are liberated in the alpha-configuration.
	GNKFHOJL_01120	GH13_46	signal peptide (Sec/SPI)	periplasmic	cyclomaltodextrinase (unidentified microorganism)	CAJ19153.1	59.2	3.2.1.54	cyclomaltodextrin endo-α-1,4-glucosidase	cyclomaltodextrin + H2O = linear maltodextrin, also hydrolyzes linear maltodextrin
GAG CAZymes from LA #265	GNKFHOJL_01909	GH88	lipoprotein signal peptide (Sec/SPII)	periplasmic	d-4,5-unsaturated Î²-glucuronyl hydrolase (Tannerella forsythia)	AEW20531.1	63.64	3.2.1.-	unsaturated-β-glucuronidase	Glycosidases, i.e. enzymes hydrolyzing O- and S-glycosyl compounds
	GNKFHOJL_01925	PL8_2	signal peptide (Sec/SPI)	periplasmic	chondroitin-sulfate lyase (Bacteroides thetaiotaomicron)	AAO78430.1	67.32	4.2.2.5	chondroitin AC lyase	Eliminative degradation of polysaccharides containing 1,4-beta-D-hexosaminyl and 1,3-beta-D-glucuronosyl linkages to disaccharides containing 4-deoxy-beta-D-gluc-4-enuronosyl groups, Acts on chondroitin 4-sulfate and chondroitin 6-sulfate, but less well on hyaluronate
	GNKFHOJL_02013	PL8_3	signal peptide (Sec/SPI)	periplasmic	chondroitin sulfate lyase AC (Bacteroides stercoris)	ABW87764.1	50.15	4.2.2.5	chondroitin AC lyase	Eliminative degradation of polysaccharides containing 1,4-beta-D-hexosaminyl and 1,3-beta-D-glucuronosyl linkages to disaccharides containing 4-deoxy-beta-D-gluc-4-enuronosyl groups, Acts on chondroitin 4-sulfate and chondroitin 6-sulfate, but less well on hyaluronate
	GNKFHOJL_02017	PL29	lipoprotein signal peptide (Sec/SPII)	extracellular	chondroitin ABC lyase (Bacteroides thetaiotaomicron)	AAO78434.1	40.45	4.2.2.5, 4.2.2.19	(4.2.2.5): chondroitin AC lyase (4.2.2.19): chondroitin B lyase	(4.2.2.5): Eliminative degradation of polysaccharides containing 1,4-beta-D-hexosaminyl and 1,3-beta-D-glucuronosyl linkages to disaccharides containing 4-deoxy-beta-D-gluc-4-enuronosyl groups, Acts on chondroitin 4-sulfate and chondroitin 6-sulfate, but less well on hyaluronate (4.2.2.19): Eliminative cleavage of dermatan sulfate containing (1->4)-beta-D-hexosaminyl and (1->3)-beta-D-glucurosony…
α-glucan CAZymes from LA #420	DPIICFOO_00765	GH97	lipoprotein signal peptide (Sec/SPII)	periplasmic	Î±-glucosidase (Bacteroides thetaiotaomicron)	AAO75790.1	74.22	3.2.1.20	α-glucosidase	Hydrolysis of terminal, non-reducing (1->4)-linked alpha-D-glucose residues with release of D-glucose. This single entry covers a group of enzymes whose specificity is directed mainly towards the exohydrolysis of (1->4)-alpha-glucosidic linkages, and that hydrolyse oligosaccharides rapidly, relative to polysaccharide, which are hydrolysed relatively slowly, or not at all.
	DPIICFOO_02656	GH13_47	lipoprotein signal peptide (Sec/SPII)	outer membrane	Î±-amylase / neopullulanase (Bacteroides ovatus)	ALJ48408.1	47	3.2.1.1, 3.2.1.135	(3.2.1.1): amylose endo-α-1,4-glucosidase (3.2.1.135): pullulan exo-α-1,4-panosidase	(3.2.1.1.): Endohydrolysis of (1->4)-alpha-D-glucosidic linkages in polysaccharides containing three or more (1->4)-alpha-linked D-glucose units. Acts on starch, glycogen and related polysaccharides and oligosaccharides in a random manner; reducing groups are liberated in the alpha-configuration. (3.2.135): Hydrolysis of pullulan to panose (6-alpha-D-glucosylmaltose)
	DPIICFOO_02660	GH97	signal peptide (Sec/SPI)	periplasmic	Î±-glucosidase / glucoamylase (Bacteroides thetaiotaomicron)	AAO78808.1	84.9	3.2.1.3	amylose exo-α-1,4-glucosidase	Hydrolysis of terminal (1->4)-linked alpha-D-glucose residues successively from non-reducing ends of the chains with release of beta-D-glucose. Most forms of the enzyme can rapidly hydrolyse 1,6-alpha-D-glucosidic bonds when the next bond in the sequence is 1,4, and some preparations of this enzyme hydrolyse 1,6- and 1,3-alpha-D-glucosidic bonds in other polysaccharides. This entry covers all suc…
	DPIICFOO_02661	GH13_46	lipoprotein signal peptide (Sec/SPII)	periplasmic	neopullulanase (Bacteroides thetaiotaomicron)	AAO78809.1	76.18	3.2.1.135	pullulan exo-α-1,4-panosidase	Hydrolysis of pullulan to panose (6-alpha-D-glucosylmaltose)
	DPIICFOO_02907	GH13_14	lipoprotein signal peptide (Sec/SPII)	periplasmic	pullulanase (Bacteroides thetaiotaomicron)	AAO76770.1	79.79	3.2.1.41	pullulan endo-α-1,6-glucosidase	Hydrolysis of (1->6)-alpha-D-glucosidic linkages in pullulan, amylopectin and glycogen, and in the alpha- and beta-limit dextrins of amylopectin and glycogen. Different from EC 3.2.1.142 (limit dextrinase) in its action on glycogen, and its rate of hydrolysis of limit dextrins. Its action on amylopectin is complete. Maltose is the smallest sugar that it can release from an alpha-(1->6)-linkage.
GAG CAZymes from LA #420	DPIICFOO_00666	PL29	lipoprotein signal peptide (Sec/SPII)	outer membrane	hyaluronate lyase / chondroitin sulfate ABC endolyase (Segatella oris)	VEH14500.1	46.83	4.2.2.1, 4.2.2.5, 4.2.2.19	(4.2.2.1): hyaluronate lyase (4.2.2.5): chondroitin AC lyase (4.2.2.19): chondroitin B lyase	(4.2.2.1): Cleaves hyaluronate chains at a beta-D-GlcNAc-(1->4)-beta-D-GlcA bond, ultimately breaking the polysaccharide down to 3-(4-deoxy-beta-D-gluc-4-enuronosyl)-N-acetyl-D-glucosamine, acts on hyaluronate and chondroitin (4.2.2.5): Eliminative degradation of polysaccharides containing 1,4-beta-D-hexosaminyl and 1,3-beta-D-glucuronosyl linkages to disaccharides containing 4-deoxy-beta-D-gluc-…
	DPIICFOO_00677	GH88	signal peptide (Sec/SPI)	extracellular	d-4,5-unsaturated Î²-glucuronyl hydrolase (Tannerella forsythia)	AEW20531.1	57.72	3.2.1.-	unsaturated-β-glucuronidase	Glycosidases, i.e. enzymes hydrolyzing O- and S-glycosyl compounds
	DPIICFOO_00690	PL8_2	signal peptide (Sec/SPI)	periplasmic	chondroitin-sulfate lyase (Bacteroides thetaiotaomicron)	AAO78456.1	76.45	4.2.2.5	chondroitin AC lyase	Eliminative degradation of polysaccharides containing 1,4-beta-D-hexosaminyl and 1,3-beta-D-glucuronosyl linkages to disaccharides containing 4-deoxy-beta-D-gluc-4-enuronosyl groups, Acts on chondroitin 4-sulfate and chondroitin 6-sulfate, but less well on hyaluronate
	DPIICFOO_00692	GH88	lipoprotein signal peptide (Sec/SPII)	outer membrane	d-4,5-unsaturated Î²-glucuronyl hydrolase (Tannerella forsythia)	AEW20531.1	65.15	3.2.1.-	unsaturated-β-glucuronidase	Glycosidases, i.e. enzymes hydrolyzing O- and S-glycosyl compounds
	DPIICFOO_00713	PL8_2	signal peptide (Sec/SPI)	periplasmic	chondroitin-sulfate lyase (Bacteroides thetaiotaomicron)	AAO78430.1	78.97	4.2.2.5	chondroitin AC lyase	Eliminative degradation of polysaccharides containing 1,4-beta-D-hexosaminyl and 1,3-beta-D-glucuronosyl linkages to disaccharides containing 4-deoxy-beta-D-gluc-4-enuronosyl groups, Acts on chondroitin 4-sulfate and chondroitin 6-sulfate, but less well on hyaluronate
	DPIICFOO_01839	PL15_2	signal peptide (Sec/SPI)	periplasmic	reducing-end specific exo-heparin lyase (Bacteroides finegoldii)	EEX44367.1	79.2	4.2.2.-	exo-heparin lyase (reducing-end specific)	lyase acting on polysaccharides
	DPIICFOO_01842	PL12_2	signal peptide (Sec/SPI)	periplasmic	lyase cleaving heparin, heparan sulfate and desulfated heparin (Bacteroides thetaiotaomicron)	AAO79762.1	83.48	4.2.2.7, 4.2.2.8	(4.2.2.7): heparin lyase (4.2.2.8): heparin-sulfate lyase	(4.2.2.7): Eliminative cleavage of polysaccharides containing (1->4)-linked D-glucuronate or L-iduronate residues and (1->4)-alpha-linked 2-sulfoamino-2-deoxy-6-sulfo-D-glucose residues to give oligosaccharides with terminal 4-deoxy-alpha-D-gluc-4-enuronosyl groups at their non-reducing ends (4.2.2.8): Elimination of sulfate; appears to act on linkages between N-acetyl-D-glucosamine and uronate. …
	DPIICFOO_01843	GH88	lipoprotein signal peptide (Sec/SPII)	outer membrane	d-4,5-unsaturated uronyl hydrolase cleaving on d-4,5-unsaturated heparin disaccharides lacking O2 sulfation (Bacteroides thetaiotaomicron)	AAO79763.1	83.14	3.2.1.-	unsaturated-β-glucuronidase	Glycosidases, i.e. enzymes hydrolyzing O- and S-glycosyl compounds
	DPIICFOO_01847	PL12_2	lipoprotein signal peptide (Sec/SPII)	extracellular	lyase cleaving heparin, heparan sulfate and desulfated heparin (Bacteroides thetaiotaomicron)	AAO79767.1	60.35	4.2.2.7, 4.2.2.8	(4.2.2.7): heparin lyase (4.2.2.8): heparin-sulfate lyase	(4.2.2.7): Eliminative cleavage of polysaccharides containing (1->4)-linked D-glucuronate or L-iduronate residues and (1->4)-alpha-linked 2-sulfoamino-2-deoxy-6-sulfo-D-glucose residues to give oligosaccharides with terminal 4-deoxy-alpha-D-gluc-4-enuronosyl groups at their non-reducing ends (4.2.2.8): Elimination of sulfate; appears to act on linkages between N-acetyl-D-glucosamine and uronate. …
	DPIICFOO_02641	PL33	signal peptide (Sec/SPI)	periplasmic	chondroitin-sulfate lyase (Bacteroides thetaiotaomicron)	AAO79515.1	82.14	4.2.2.5	chondroitin AC lyase	Eliminative degradation of polysaccharides containing 1,4-beta-D-hexosaminyl and 1,3-beta-D-glucuronosyl linkages to disaccharides containing 4-deoxy-beta-D-gluc-4-enuronosyl groups, Acts on chondroitin 4-sulfate and chondroitin 6-sulfate, but less well on hyaluronate

## Sheet: GH88_SACCHARIS
# on tree	genbank	protein_id	protein_name	org_name	domain	family	classfamily	subfamily	ec_num	uniprot	pdb	module_start	module_end	diamond_prediction	ecami_prediction	source_file
3	AAK33600.1	AAK33600.1	unsaturated glucuronyl hydrolase (Ugl;SPy0632 )	Streptococcus pyogenes M1 GAS SF370	Bacteria	GH88	GH88	0	3.2.1.180	Q9A0T3	0	64	391	list(`CAZyme Predictions` = c("BBJ29651.1", "GH88"))	list(`fam_name:group_number` = "GH88:0", `subfam_name_of_the_group:subfam_name_count` = c("GH88:200", "3.2.1.-:1"))	0
5	AAK99096.1	AAK99096.1	unsaturated glucuronyl hydrolase (Ugl;spr0292)	Streptococcus pneumoniae R6	Bacteria	GH88	GH88	0	3.2.1.180	Q8DR77	0	62	388	list(`CAZyme Predictions` = c("AVN85467.1", "GH88"))	list(`fam_name:group_number` = "GH88:0", `subfam_name_of_the_group:subfam_name_count` = c("GH88:200", "3.2.1.-:1"))	0
12	AAO79763.1	AAO79763.1	d-4,5-unsaturated uronyl hydrolase cleaving on d-4,5-unsaturated heparin disaccharides lacking O2 sulfation (BT4658)	Bacteroides thetaiotaomicron VPI-5482	Bacteria	GH88	GH88	0	3.2.1.-	Q89YS3	0	102	416	list(`CAZyme Predictions` = c("UVQ67800.1", "GH88"))	list(`fam_name:group_number` = "GH88:23", `subfam_name_of_the_group:subfam_name_count` = c("GH88:218", "3.2.1.-:1", "PL8_3:1", "GH29:1"))	0
2	ABG82476.1	ABG82476.1	d-4,5-unsaturated Î²-glucuronyl hydrolase (Ugl;UGL;CPF_0400)	Clostridium perfringens ATCC 13124	Bacteria	GH88	GH88	0	3.2.1.-	A0A0H2YP09 Q0TU33	0	63	388	list(`CAZyme Predictions` = c("WEV08896.1", "GH88"))	list(`fam_name:group_number` = "GH88:0", `subfam_name_of_the_group:subfam_name_count` = c("GH88:200", "3.2.1.-:1"))	0
11	ACU05029.1	ACU05029.1	d-4,5-unsaturated Î²-glucuronidase / unsaturated glucuronyl hydrolase (UGL;Phep_2830)	Pedobacter heparinus DSM 2366	Bacteria	GH88	GH88	0	3.2.1.-	C6Y1N7	3WIW[A]	71	388	list(`CAZyme Predictions` = c("ACU05029.1", "GH88", "3.2.1.-"))	list(`fam_name:group_number` = "GH88:23", `subfam_name_of_the_group:subfam_name_count` = c("GH88:218", "3.2.1.-:1", "PL8_3:1", "GH29:1"))	0
8	AEW20531.1	AEW20531.1	d-4,5-unsaturated Î²-glucuronyl hydrolase (Bfo2285; BFO_2285)	Tannerella forsythia 92A2	Bacteria	GH88	GH88	0	3.2.1.-	G8UJW3	0	77	400	list(`CAZyme Predictions` = c("BAR49552.1", "GH88"))	list(`fam_name:group_number` = "GH88:23", `subfam_name_of_the_group:subfam_name_count` = c("GH88:218", "3.2.1.-:1", "PL8_3:1", "GH29:1"))	0
1	BAA84216.1	BAA84216.1	unsaturated glucuronyl hydrolase (Ugl)	Bacillus sp. GL1	Bacteria	GH88	GH88	0	3.2.1.179	Q9RC92	1VD5[A] 2AHF[A,B] 2AHG[A,B] 2D5J[A,B] 2FUZ[A] 2FV0[A,B] 2FV1[A,B]	37	364	list(`CAZyme Predictions` = c("BAA84216.1", "GH88", "3.2.1.179"))	list(`fam_name:group_number` = "GH88:27", `subfam_name_of_the_group:subfam_name_count` = c("GH88:45", "3.2.1.-:1"))	0
4	CAD47548.1	CAD47548.1	unsaturated glucuronyl hydrolase (Ugl;Gbs1889)	Streptococcus agalactiae NEM316	Bacteria	GH88	GH88	0	3.2.1.180	Q8E372	2ZZR[A] 3ANI[A] 3ANJ[A] 3ANK[A] 3VXD[A,B,C,D] 3WUX[A]	62	390	list(`CAZyme Predictions` = c("AQY27104.1", "GH88"))	list(`fam_name:group_number` = "GH88:0", `subfam_name_of_the_group:subfam_name_count` = c("GH88:200", "3.2.1.-:1"))	0
10	CDF79902.1	CDF79902.1	[ulvan] unsaturated glucuronyl hydrolase (P1_GH88; BN863_21900)	Formosa agariphila KMM 3901	Bacteria	GH88	GH88	0	3.2.1.-	T2KLZ3	0	72	393	list(`CAZyme Predictions` = c("CDF79902.1", "GH88", "3.2.1.-"))	list(`fam_name:group_number` = "GH88:23", `subfam_name_of_the_group:subfam_name_count` = c("GH88:218", "3.2.1.-:1", "PL8_3:1", "GH29:1"))	0
6	U000000000	GNKFHOJL_01909_Bpur265_GH88	GNKFHOJL_01909_Bpur265_GH88 SACCHARIS merged record from GAG_CAZyme_list_for_SACCHARIS_NOV14.fasta	0	0	0	0	0	0	0	0	70	393	list(`CAZyme Predictions` = c("AVM58048.1", "GH88"))	list(`fam_name:group_number` = "GH88:23", `subfam_name_of_the_group:subfam_name_count` = c("GH88:218", "3.2.1.-:1", "PL8_3:1", "GH29:1"))	GAG_CAZyme_list_for_SACCHARIS_NOV14.fasta
9	U000000006	DPIICFOO_00677_Bpyo420_GH88	DPIICFOO_00677_Bpyo420_GH88 SACCHARIS merged record from GAG_CAZyme_list_for_SACCHARIS_NOV14.fasta	0	0	0	0	0	0	0	0	69	393	list(`CAZyme Predictions` = c("ALJ40226.1", "GH88"))	list(`fam_name:group_number` = "GH88:23", `subfam_name_of_the_group:subfam_name_count` = c("GH88:218", "3.2.1.-:1", "PL8_3:1", "GH29:1"))	GAG_CAZyme_list_for_SACCHARIS_NOV14.fasta
7	U000000008	DPIICFOO_00692_Bpyo420_GH88	DPIICFOO_00692_Bpyo420_GH88 SACCHARIS merged record from GAG_CAZyme_list_for_SACCHARIS_NOV14.fasta	0	0	0	0	0	0	0	0	70	392	list(`CAZyme Predictions` = c("UWO00556.1", "GH88"))	list(`fam_name:group_number` = "GH88:23", `subfam_name_of_the_group:subfam_name_count` = c("GH88:218", "3.2.1.-:1", "PL8_3:1", "GH29:1"))	GAG_CAZyme_list_for_SACCHARIS_NOV14.fasta
13	U000000012	DPIICFOO_01843_Bpyo420_GH88	DPIICFOO_01843_Bpyo420_GH88 SACCHARIS merged record from GAG_CAZyme_list_for_SACCHARIS_NOV14.fasta	0	0	0	0	0	0	0	0	102	416	list(`CAZyme Predictions` = c("QIU95107.1", "GH88"))	list(`fam_name:group_number` = "GH88:23", `subfam_name_of_the_group:subfam_name_count` = c("GH88:218", "3.2.1.-:1", "PL8_3:1", "GH29:1"))	GAG_CAZyme_list_for_SACCHARIS_NOV14.fasta

## Sheet: PL8_SACCHARIS
# on tree	genbank	protein_id	protein_name	org_name	domain	family	classfamily	subfamily	ec_num	uniprot	pdb	module_start	module_end	diamond_prediction	ecami_prediction	source_file
4	2109195A	2109195A	chondroitin ABC lyase I / chondroitinase ABC (ChABC)	Proteus vulgaris	Bacteria	PL8	PL8	2	4.2.2.5 4.2.2.19	P59807	1HN0[A] 7EIP[A] 7EIQ[A] 7EIR[A] 7EIS[A] 7YKE[A]	632	879	list(`CAZyme Predictions` = c("2109195A", "PL8_2", "4.2.2.5", "4.2.2.19"))	list(`fam_name:group_number` = "PL8:7", `subfam_name_of_the_group:subfam_name_count` = c("PL8_2:52", "4.2.2.20:1", "PL8:1"))	0
25	AAA82984.1	AAA82984.1	hyaluronate lyase (HysA)	Staphylococcus aureus 8325-4	Bacteria	PL8	PL8	1	4.2.2.1	Q59801	0	443	695	list(`CAZyme Predictions` = c("QSU87020.1", "PL8_1"))	list(`fam_name:group_number` = "PL8:0", `subfam_name_of_the_group:subfam_name_count` = c("PL8_1:309", "CBM70:120", "PL8:10", "4.2.2.1:8"))	0
8	AAB43333.1	AAB43333.1	chondroitin AC lyase II (ChACII)	Proteus vulgaris ATCC 6896	Bacteria	PL8	PL8	2	4.2.2.5	C7S340	cryst	613	859	list(`CAZyme Predictions` = c("AAB43333.1", "PL8_2", "4.2.2.5"))	list(`fam_name:group_number` = "PL8:1", `subfam_name_of_the_group:subfam_name_count` = c("PL8_2:37", "4.2.2.20:1"))	0
28	AAF29533.1	AAF29533.1	hyaluronate lyase (HylA)	Streptococcus pyogenes	Bacteria	PL8	PL8	1	4.2.2.1	Q9L7W9	0	466	739	list(`CAZyme Predictions` = c("AAF29533.1", "PL8_1", "4.2.2.1"))	list(`fam_name:group_number` = "CBM70:0", `subfam_name_of_the_group:subfam_name_count` = c("CBM70:124", "PL8_1:114", "PL8:7", "4.2.2.1:4"))	0
22	AAG24953.1	AAG24953.1	xanthan lyase (XL; XalA)	Paenibacillus alginolyticus XL-1	Bacteria	PL8	PL8	0	4.2.2.12	Q9F8Q9	0	405	663	list(`CAZyme Predictions` = c("AAG24953.1", "PL8", "4.2.2.12"))	list(`fam_name:group_number` = "PL8:8", `subfam_name_of_the_group:subfam_name_count` = c("PL8:23", "CBM70:3", "4.2.2.12:2", "CBM32:1", "4.2.2.1:1", "PL8_3:1"))	0
29	AAK67165.1	AAK67165.1	hyaluronate lyase	Streptococcus constellatus subsp. constellatus ATCC 27823	Bacteria	PL8	PL8	1	4.2.2.1	Q934I5	0	687	943	list(`CAZyme Predictions` = c("AAK67165.1", "CBM70", "PL8_1", "4.2.2.1"))	list(`fam_name:group_number` = "PL8:0", `subfam_name_of_the_group:subfam_name_count` = c("PL8_1:309", "CBM70:120", "PL8:10", "4.2.2.1:8"))	0
30	AAK67167.1	AAK67167.1	hyaluronate lyase	Streptococcus intermedius ATCC 27335	Bacteria	PL8	PL8	1	4.2.2.1	Q934I4	0	667	924	list(`CAZyme Predictions` = c("AAK67167.1", "CBM70", "PL8_1", "4.2.2.1"))	list(`fam_name:group_number` = "PL8:0", `subfam_name_of_the_group:subfam_name_count` = c("PL8_1:309", "CBM70:120", "PL8:10", "4.2.2.1:8"))	0
31	AAK74491.1	AAK74491.1	hyaluronate lyase (Hyl;SpHyl;SP0314)	Streptococcus pneumoniae TIGR4	Bacteria	PL8	PL8	1	4.2.2.1	Q54873	0	663	920	list(`CAZyme Predictions` = c("AUF84202.1", "CBM70", "PL8_1"))	list(`fam_name:group_number` = "PL8:0", `subfam_name_of_the_group:subfam_name_count` = c("PL8_1:309", "CBM70:120", "PL8:10", "4.2.2.1:8"))	0
32	AAK99090.1	AAK99090.1	hyaluronate lyase (HysA)	Streptococcus pneumoniae R6	Bacteria	PL8	PL8	1	4.2.2.1	Q54873 Q8CWU3	1C82[A] 1EGU[A] 1F9G[A] 1LOH[A] 1LXK[A] 1N7N[A] 1N7O[A] 1N7P[A] 1N7Q[A] 1N7R[A] 1OJM[A] 1OJN[A] 1OJO[A] 1OJP[A] 1W3Y[A] 2BRP[A] 2BRV[X] 2BRW[A,B]	675	932	list(`CAZyme Predictions` = c("QBK27881.1", "PL8_1"))	list(`fam_name:group_number` = "PL8:0", `subfam_name_of_the_group:subfam_name_count` = c("PL8_1:309", "CBM70:120", "PL8:10", "4.2.2.1:8"))	0
11	AAO78430.1	AAO78430.1	chondroitin-sulfate lyase (BT_3324; BT3324)	Bacteroides thetaiotaomicron VPI-5482	Bacteria	PL8	PL8	2	4.2.2.5	Q8A2I1	0	607	853	list(`CAZyme Predictions` = c("UML62613.1", "PL8_2"))	list(`fam_name:group_number` = "PL8:16", `subfam_name_of_the_group:subfam_name_count` = c("PL8_2:16", "4.2.2.20:2", "CBM70:1"))	0
5	AAO78456.1	AAO78456.1	chondroitin-sulfate lyase (CsuB; BT_3350; BT3350)	Bacteroides thetaiotaomicron VPI-5482	Bacteria	PL8	PL8	2	4.2.2.5	Q45773 Q8A2F5	0	576	810	list(`CAZyme Predictions` = c("UVP29844.1", "PL8_2"))	list(`fam_name:group_number` = "PL8:27", `subfam_name_of_the_group:subfam_name_count` = c("PL8_2:9", "PL8:2"))	0
1	AAT82132.1	AAT82132.1	exo-hyaluronate lyase (HylB; HYL-IB/II; PPA0380)	Cutibacterium acnes KPA171202	Bacteria	PL8	PL8	0	4.2.2.-	P0CZ01	8FNX[A] 8G0O[A,B]	415	666	list(`CAZyme Predictions` = c("UBS51728.1", "PL8"))	list(`fam_name:group_number` = "PL8:10", `subfam_name_of_the_group:subfam_name_count` = c("PL8:6", "4.2.2.1:2"))	0
17	AAX07421.1	AAX07421.1	chondroitin AC lyase (CslA;ChonAC)	Flavobacterium columnare G4	Bacteria	PL8	PL8	3	4.2.2.5	Q5EC33	0	327	559	list(`CAZyme Predictions` = c("AAX07421.1", "PL8_3", "4.2.2.5"))	list(`fam_name:group_number` = "PL8:3", `subfam_name_of_the_group:subfam_name_count` = c("PL8_3:7", "4.2.2.5:1", "PL8:1"))	0
12	ABV21364.1	ABV21364.1	chondroitin sulfate ABC lyase	Bacteroides thetaiotaomicron WAL2926	Bacteria	PL8	PL8	2	4.2.2.5 4.2.2.19	C5G6D7	2Q1F[A,B]	607	853	list(`CAZyme Predictions` = c("ABV21364.1", "PL8_2", "4.2.2.5", "4.2.2.19"))	list(`fam_name:group_number` = "PL8:16", `subfam_name_of_the_group:subfam_name_count` = c("PL8_2:16", "4.2.2.20:2", "CBM70:1"))	0
35	ABV69920.1	ABV69920.1	hyaluronidase (Hyl)	Streptococcus equi subsp. zooepidemicus CVCC23362	Bacteria	PL8	PL8	1	4.2.2.1	A8HJR5	0	511	788	list(`CAZyme Predictions` = c("ABV69920.1", "PL8_1", "4.2.2.1"))	list(`fam_name:group_number` = "PL8:0", `subfam_name_of_the_group:subfam_name_count` = c("PL8_1:309", "CBM70:120", "PL8:10", "4.2.2.1:8"))	0
15	ABW87764.1	ABW87764.1	chondroitin sulfate lyase AC (CslA)	Bacteroides stercoris HJ-15	Bacteria	PL8	PL8	3	4.2.2.5	A9Y5J0	0	349	594	list(`CAZyme Predictions` = c("ABW87764.1", "PL8_3", "4.2.2.5"))	list(`fam_name:group_number` = "PL8:33", `subfam_name_of_the_group:subfam_name_count` = c("PL8_3:6", "4.2.2.5:1", "PL8:1"))	0
14	ACU03008.1	ACU03008.1	chondroitin AC lyase (CslA;ChnAC;Phep_0786)	Pedobacter heparinus DSM 2366	Bacteria	PL8	PL8	3	4.2.2.5	Q59288	1CB8[A] 1HM2[A] 1HM3[A] 1HMU[A] 1HMW[A]	340	586	list(`CAZyme Predictions` = c("ACU03008.1", "PL8_3", "4.2.2.5"))	list(`fam_name:group_number` = "PL8:22", `subfam_name_of_the_group:subfam_name_count` = c("PL8_3:8", "4.2.2.5:1", "GH88:1"))	0
2	ADD99051.1	ADD99051.1	hyaluronate lyase (HylA;HMPREF0675_3415)	Cutibacterium acnes SK137	Bacteria	PL8	PL8	0	4.2.2.1	0	8FYG[A,B]	419	670	list(`CAZyme Predictions` = c("BDQ41562.1", "PL8"))	list(`fam_name:group_number` = "PL8:10", `subfam_name_of_the_group:subfam_name_count` = c("PL8:6", "4.2.2.1:2"))	0
37	AHB61202.1	AHB61202.1	hyaluronidase (Hyl; HAase-B)	Bacillus sp. A50	Bacteria	PL8	PL8	0	4.2.2.1	W5RSC1	0	708	967	list(`CAZyme Predictions` = c("AHB61202.1", "CBM70", "PL8", "4.2.2.1"))	list(`fam_name:group_number` = "PL8:8", `subfam_name_of_the_group:subfam_name_count` = c("PL8:23", "CBM70:3", "4.2.2.12:2", "CBM32:1", "4.2.2.1:1", "PL8_3:1"))	0
36	AIL54323.1	AIL54323.1	glycosaminoglycan lyase / eliminase (HCLase)	Vibrio sp. FC509	Bacteria	PL8	PL8	0	4.2.2.1 4.2.2.5	A0A077ERI8	0	433	689	list(`CAZyme Predictions` = c("AIL54323.1", "PL8", "4.2.2.1", "4.2.2.5"))	list(`fam_name:group_number` = "PL8:23", `subfam_name_of_the_group:subfam_name_count` = c("PL8:11", "4.2.2.1:2", "4.2.2.5:1"))	0
23	ALX66168.1	ALX66168.1	xanthan lyase (MiXly; AB663_001102)	Microbacterium sp. XT11	Bacteria	PL8	PL8	0	4.2.2.12	0	0	414	675	list(`CAZyme Predictions` = c("ALX66168.1", "CBM84", "PL8", "4.2.2.12"))	list(`fam_name:group_number` = "CBM70:1", `subfam_name_of_the_group:subfam_name_count` = c("CBM70:9", "PL8:8", "CBM32:1", "PL0:1", "4.2.2.1:1"))	0
13	AUX13101.1	AUX13101.1	hyaluronan/chondroitin sulphate lyase (HCLase)	Vibrio sp. FC509	Bacteria	PL8	PL8	0	4.2.2.1 4.2.2.5	A0A2L0E6P5	0	369	619	list(`CAZyme Predictions` = c("AUX13101.1", "CBM0", "PL8", "4.2.2.1", "4.2.2.5"))	list(`fam_name:group_number` = "PL8:31", `subfam_name_of_the_group:subfam_name_count` = "PL8:13")	0
24	AXR85425.1	AXR85425.1	xanthan lyase (PXL)	Paenibacillus nanensis 62047 / Paenibacillus sp. 62047	Bacteria	PL8	PL8	0	4.2.2.12	A0A3S7RW91 A0A493R6T1	6F2P[A]	396	655	list(`CAZyme Predictions` = c("AXR85425.1", "CBM84", "PL8", "4.2.2.12"))	list(`fam_name:group_number` = "CBM70:1", `subfam_name_of_the_group:subfam_name_count` = c("CBM70:9", "PL8:8", "CBM32:1", "PL0:1", "4.2.2.1:1"))	0
21	BAB21059.1	BAB21059.1	xanthan lyase (BXL; Xly)	Bacillus sp. GL1	Bacteria	PL8	PL8	0	4.2.2.12	Q9AQS0	1J0M[A] 1J0N[A] 1X1H[A] 1X1I[A] 1X1J[A] 2E22[A] 2E24[A]	391	650	list(`CAZyme Predictions` = c("BAB21059.1", "PL8", "4.2.2.12"))	list(`fam_name:group_number` = "CBM70:1", `subfam_name_of_the_group:subfam_name_count` = c("CBM70:9", "PL8:8", "CBM32:1", "PL0:1", "4.2.2.1:1"))	0
7	BAB91369.1	BAB91369.1	heparinase (Hep)	Niallia circulans	Bacteria	PL8	PL8	2	4.2.2.7	Q8KKH9	0	660	873	list(`CAZyme Predictions` = c("BAB91369.1", "PL8_2", "4.2.2.7"))	0	0
3	CAA19982.1	CAA19982.1	hyaluronate lyase (PL8Hyal;SCO5534;SC1C2.15)	Streptomyces coelicolor A3(2)	Bacteria	PL8	PL8	0	4.2.2.1	O86516	2WCO[A] 2WDA[A] 2X03[A,B]	409	652	list(`CAZyme Predictions` = c("CAA19982.1", "PL8", "4.2.2.1"))	list(`fam_name:group_number` = "PL8:28", `subfam_name_of_the_group:subfam_name_count` = c("PL8:102", "4.2.2.1:1"))	0
33	CAA75865.1	CAA75865.1	hyaluronate lyase (HylB)	Streptococcus agalactiae 4755	Bacteria	PL8	PL8	1	4.2.2.1	O86478	0	713	989	list(`CAZyme Predictions` = c("CAA75865.1", "CBM70", "PL8_1", "4.2.2.1"))	list(`fam_name:group_number` = "PL8:0", `subfam_name_of_the_group:subfam_name_count` = c("PL8_1:309", "CBM70:120", "PL8:10", "4.2.2.1:8"))	0
26	CAC87662.1	CAC87662.1	hyaluronidase (HylA)	Streptococcus suis SEROTYPE 7	Bacteria	PL8	PL8	1	4.2.2.1	Q8VLQ8	0	721	976	list(`CAZyme Predictions` = c("AML46650.1", "CBM70", "PL8_1"))	list(`fam_name:group_number` = "CBM70:0", `subfam_name_of_the_group:subfam_name_count` = c("CBM70:124", "PL8_1:114", "PL8:7", "4.2.2.1:4"))	0
27	CAC87663.1	CAC87663.1	HylA	Streptococcus suis P5/11/88	Bacteria	PL8	PL8	1	4.2.2.1	Q8VLQ7	0	721	976	list(`CAZyme Predictions` = c("CAC87663.1", "PL8_1", "4.2.2.1"))	list(`fam_name:group_number` = "CBM70:0", `subfam_name_of_the_group:subfam_name_count` = c("CBM70:124", "PL8_1:114", "PL8:7", "4.2.2.1:4"))	0
34	CAD46929.1	CAD46929.1	hyaluronate lyase (HylB;SaHyl;Gbs1270)	Streptococcus agalactiae NEM316	Bacteria	PL8	PL8	1	4.2.2.1	Q53591	1F1S[A] 1I8Q[A] 1LXM[A]	713	989	list(`CAZyme Predictions` = c("CAD46929.1", "CBM70", "PL8_1", "4.2.2.1"))	list(`fam_name:group_number` = "PL8:0", `subfam_name_of_the_group:subfam_name_count` = c("PL8_1:309", "CBM70:120", "PL8:10", "4.2.2.1:8"))	0
19	OTA05836.1	OTA05836.1	exo-Î²-1,4-glucuronan lyase (TpPL8A; A9Z42_0065330)	Trichoderma parareesei	Eukaryota	PL8	PL8	4	4.2.2.-	A0A2H2ZV03	0	387	632	list(`CAZyme Predictions` = c("OTA05836.1", "PL8_4", "4.2.2.-"))	0	0
18	PTD13951.1	PTD13951.1	chondroitin lyase A (CslA; C6N29_05590)	Flavobacterium columnare MS-FC-4	Bacteria	PL8	PL8	3	4.2.2.5	0	0	327	559	list(`CAZyme Predictions` = c("QOH16534.1", "PL8_3"))	list(`fam_name:group_number` = "PL8:3", `subfam_name_of_the_group:subfam_name_count` = c("PL8_3:7", "4.2.2.5:1", "PL8:1"))	0
9	U000000001	GNKFHOJL_01925_Bpur265_PL8_2	GNKFHOJL_01925_Bpur265_PL8_2 SACCHARIS merged record from GAG_CAZyme_list_for_SACCHARIS_NOV14.fasta	0	0	0	0	0	0	0	0	617	867	list(`CAZyme Predictions` = c("AVM58015.1", "PL8_2"))	list(`fam_name:group_number` = "PL8:16", `subfam_name_of_the_group:subfam_name_count` = c("PL8_2:16", "4.2.2.20:2", "CBM70:1"))	GAG_CAZyme_list_for_SACCHARIS_NOV14.fasta
16	U000000002	GNKFHOJL_02013_Bpur265_PL8_3	GNKFHOJL_02013_Bpur265_PL8_3 SACCHARIS merged record from GAG_CAZyme_list_for_SACCHARIS_NOV14.fasta	0	0	0	0	0	0	0	0	464	709	list(`CAZyme Predictions` = c("AVM57814.1", "PL8_3"))	list(`fam_name:group_number` = "PL8:33", `subfam_name_of_the_group:subfam_name_count` = c("PL8_3:6", "4.2.2.5:1", "PL8:1"))	GAG_CAZyme_list_for_SACCHARIS_NOV14.fasta
6	U000000007	DPIICFOO_00690_Bpyo420_PL8_2	DPIICFOO_00690_Bpyo420_PL8_2 SACCHARIS merged record from GAG_CAZyme_list_for_SACCHARIS_NOV14.fasta	0	0	0	0	0	0	0	0	577	832	list(`CAZyme Predictions` = c("QGT72850.1", "PL8_2"))	list(`fam_name:group_number` = "PL8:27", `subfam_name_of_the_group:subfam_name_count` = c("PL8_2:9", "PL8:2"))	GAG_CAZyme_list_for_SACCHARIS_NOV14.fasta
10	U000000009	DPIICFOO_00713_Bpyo420_PL8_2	DPIICFOO_00713_Bpyo420_PL8_2 SACCHARIS merged record from GAG_CAZyme_list_for_SACCHARIS_NOV14.fasta	0	0	0	0	0	0	0	0	618	865	list(`CAZyme Predictions` = c("UVV81602.1", "PL8_2"))	list(`fam_name:group_number` = "PL8:16", `subfam_name_of_the_group:subfam_name_count` = c("PL8_2:16", "4.2.2.20:2", "CBM70:1"))	GAG_CAZyme_list_for_SACCHARIS_NOV14.fasta
20	VYG66350.1	VYG66350.1	mannuronic acid specific lyase (PsMan8A)	Paradendryphiella salina	Eukaryota	PL8	PL8	4	4.2.2.3	A0A5Q5AD67	7R2X[A,B]	391	633	list(`CAZyme Predictions` = c("VYG66350.1", "PL8_4", "4.2.2.3"))	0	0

## Sheet: PL12_SACCHARIS
# on tree	genbank	protein_id	protein_name	org_name	domain	family	classfamily	subfamily	ec_num	uniprot	pdb	module_start	module_end	diamond_prediction	ecami_prediction	source_file
6	AAO79762.1	AAO79762.1	lyase cleaving heparin, heparan sulfate and desulfated heparin (Hep III; BT4657; BT_4657)	Bacteroides thetaiotaomicron VPI-5482	Bacteria	PL12	PL12	2	4.2.2.7 4.2.2.8	Q89YS4	5JMD[A] 5JMF[A]	404	534	list(`CAZyme Predictions` = c("UML59356.1", "PL12_2"))	list(`fam_name:group_number` = "PL12:10", `subfam_name_of_the_group:subfam_name_count` = c("PL12_2:27", "4.2.2.8:3", "PL12:1"))	0
2	AAO79767.1	AAO79767.1	lyase cleaving heparin, heparan sulfate and desulfated heparin (HepIII; BT4662)	Bacteroides thetaiotaomicron VPI-5482	Bacteria	PL12	PL12	2	4.2.2.7 4.2.2.8	Q89YR9	4FNV[A]	429	566	list(`CAZyme Predictions` = c("UML59361.1", "PL12_2"))	0	0
4	ACT66689.1	ACT66689.1	heparinase III / heparin lyase III (HepIII)	Bacteroides stercoris HJ-15	Bacteria	PL12	PL12	2	4.2.2.8	C7EXL6	0	404	534	list(`CAZyme Predictions` = c("ACT66689.1", "PL12_2", "4.2.2.8"))	list(`fam_name:group_number` = "PL12:10", `subfam_name_of_the_group:subfam_name_count` = c("PL12_2:27", "4.2.2.8:3", "PL12:1"))	0
1	ACU05988.1	ACU05988.1	heparin-sulfate lyase / heparinase III (HepC;Phep_3797)	Pedobacter heparinus DSM 2366	Bacteria	PL12	PL12	2	4.2.2.8	C6XUY0 Q59289	4MMH[A] 4MMI[A]	408	538	list(`CAZyme Predictions` = c("ACU05988.1", "PL12_2", "4.2.2.8"))	0	0
5	U000000011	DPIICFOO_01842_Bpyo420_PL12_2	DPIICFOO_01842_Bpyo420_PL12_2 SACCHARIS merged record from GAG_CAZyme_list_for_SACCHARIS_NOV14.fasta	0	0	0	0	0	0	0	0	405	535	list(`CAZyme Predictions` = c("UVQ77238.1", "PL12_2"))	list(`fam_name:group_number` = "PL12:10", `subfam_name_of_the_group:subfam_name_count` = c("PL12_2:27", "4.2.2.8:3", "PL12:1"))	GAG_CAZyme_list_for_SACCHARIS_NOV14.fasta
3	U000000013	DPIICFOO_01847_Bpyo420_PL12_2	DPIICFOO_01847_Bpyo420_PL12_2 SACCHARIS merged record from GAG_CAZyme_list_for_SACCHARIS_NOV14.fasta	0	0	0	0	0	0	0	0	423	559	list(`CAZyme Predictions` = c("UML59361.1", "PL12_2"))	0	GAG_CAZyme_list_for_SACCHARIS_NOV14.fasta

## Sheet: PL15_SACCHARIS
# on tree	genbank	protein_id	protein_name	org_name	domain	family	classfamily	subfamily	ec_num	uniprot	pdb	module_start	module_end	diamond_prediction	ecami_prediction	source_file
7	AAL43841.1	AAL43841.1	exotype alginate lyase (Atu3025)	Agrobacterium fabrum str. C58	Bacteria	PL15	PL15	1	4.2.2.26 4.2.2.26	A9CEJ9	3A0O[A,B] 3AFL[A]	509	647	list(`CAZyme Predictions` = c("WEN03895.1", "PL15_1"))	list(`fam_name:group_number` = "PL15:1", `subfam_name_of_the_group:subfam_name_count` = c("PL15_1:31", "PL15:8", "4.2.2.-:3"))	0
1	AAO79757.1	AAO79757.1	reducing-end specific exo-heparin lyase (BTexoHep; Hep II; BT4652)	Bacteroides thetaiotaomicron VPI-5482	Bacteria	PL15	PL15	2	4.2.2.-	Q89YS9	0	535	688	list(`CAZyme Predictions` = c("UML59351.1", "PL15_2"))	list(`fam_name:group_number` = "PL15:0", `subfam_name_of_the_group:subfam_name_count` = "PL15_2:9")	0
9	ALJ58962.1	ALJ58962.1	reducing-end specific exo-heparin lyase (BCexoHep; BcellWH2_01709; BACWH2_1592; HepB)	Bacteroides cellulosilyticus WH2	Bacteria	PL15	PL15	2	4.2.2.-	A0A0P0GDH6	0	537	689	list(`CAZyme Predictions` = c("ALJ58962.1", "PL15_2", "4.2.2.-"))	list(`fam_name:group_number` = "PL15:0", `subfam_name_of_the_group:subfam_name_count` = "PL15_2:9")	0
8	BAB03319.1	BAB03319.1	oligo alginate lyase (A1-IV;Oal)	Sphingomonas sp. A1	Bacteria	PL15	PL15	1	4.2.2.26 4.2.2.26	Q9KWT4	0	494	632	list(`CAZyme Predictions` = c("BAB03319.1", "PL15_1"))	list(`fam_name:group_number` = "PL15:1", `subfam_name_of_the_group:subfam_name_count` = c("PL15_1:31", "PL15:8", "4.2.2.-:3"))	0
5	BAD90006.1	BAD90006.1	alginate lyase (A1-IV')	Sphingomonas sp. A1	Bacteria	PL15	PL15	0	4.2.2.3	Q5DWP2	0	435	561	list(`CAZyme Predictions` = c("BAD90006.1", "PL15", "4.2.2.3"))	0	0
6	EAP93067.1	EAP93067.1	oligoalginate lyase (polyG-/polyM-specific) (OalA;V12B01_24239)	Vibrio splendidus 12B01	Bacteria	PL15	PL15	1	4.2.2.26 4.2.2.26	A3UWR0	0	424	569	list(`CAZyme Predictions` = c("EAP93067.1", "PL15_1"))	list(`fam_name:group_number` = "PL15:1", `subfam_name_of_the_group:subfam_name_count` = c("PL15_1:31", "PL15:8", "4.2.2.-:3"))	0
2	EEX44367.1	EEX44367.1	reducing-end specific exo-heparin lyase (BFexoHep; BACFIN_07946)	Bacteroides finegoldii DSM 17565	Bacteria	PL15	PL15	2	4.2.2.-	C9L025	0	537	690	list(`CAZyme Predictions` = c("EEX44367.1", "PL15_2", "4.2.2.-"))	list(`fam_name:group_number` = "PL15:0", `subfam_name_of_the_group:subfam_name_count` = "PL15_2:9")	0
3	U000000010	DPIICFOO_01839_Bpyo420_PL15_2	DPIICFOO_01839_Bpyo420_PL15_2 SACCHARIS merged record from GAG_CAZyme_list_for_SACCHARIS_NOV14.fasta	0	0	0	0	0	0	0	0	533	686	list(`CAZyme Predictions` = c("UVS46369.1", "PL15_2"))	list(`fam_name:group_number` = "PL15:0", `subfam_name_of_the_group:subfam_name_count` = "PL15_2:9")	GAG_CAZyme_list_for_SACCHARIS_NOV14.fasta
10	WP_007659809.1	WP_007659809.1	reducing-end specific exo-heparin lyase (BIexoHep; BACINT_00178)	Bacteroides intestinalis DSM 17393	Bacteria	PL15	PL15	2	4.2.2.-	B3C5J6	6LJA[A] 6LJL[A]	537	689	list(`CAZyme Predictions` = c("EDV07780.1", "PL15_2", "4.2.2.-"))	list(`fam_name:group_number` = "PL15:0", `subfam_name_of_the_group:subfam_name_count` = "PL15_2:9")	0
4	WP_026063245.1	WP_026063245.1	reducing-end specific exo-heparin lyase (PAexoHep)	Pedobacter arcticus	Bacteria	PL15	PL15	2	4.2.2.-	0	0	542	695	list(`CAZyme Predictions` = c("UYU50961.1", "PL15_2"))	list(`fam_name:group_number` = "PL15:0", `subfam_name_of_the_group:subfam_name_count` = "PL15_2:9")	0

## Sheet: PL29_SACCHARIS
# on tree	genbank	protein_id	protein_name	org_name	domain	family	classfamily	subfamily	ec_num	uniprot	pdb	module_start	module_end	diamond_prediction	ecami_prediction	source_file
3	AAO78434.1	AAO78434.1	chondroitin ABC lyase (BT_3328; BT3328)	Bacteroides thetaiotaomicron VPI-5482	Bacteria	PL29	PL29	0	4.2.2.5 4.2.2.19	Q8A2H7	0	345	702	list(`CAZyme Predictions` = c("UVQ70850.1", "PL29"))	0	0
2	U000000003	GNKFHOJL_02017_Bpur265_PL29	GNKFHOJL_02017_Bpur265_PL29 SACCHARIS merged record from GAG_CAZyme_list_for_SACCHARIS_NOV14.fasta	0	0	0	0	0	0	0	0	93	400	list(`CAZyme Predictions` = c("UXX81290.1", "PL29"))	0	GAG_CAZyme_list_for_SACCHARIS_NOV14.fasta
1	U000000004	DPIICFOO_00666_Bpyo420_PL29	DPIICFOO_00666_Bpyo420_PL29 SACCHARIS merged record from GAG_CAZyme_list_for_SACCHARIS_NOV14.fasta	0	0	0	0	0	0	0	0	364	691	list(`CAZyme Predictions` = c("ALJ48091.1", "PL29"))	0	GAG_CAZyme_list_for_SACCHARIS_NOV14.fasta
4	VEH14500.1	VEH14500.1	hyaluronate lyase / chondroitin sulfate ABC endolyase (ChABC29So; NCTC13071_00477)	Segatella oris NCTC13071	Bacteria	PL29	PL29	0	4.2.2.1 4.2.2.5 4.2.2.19	A0A3S4X0N4	0	66	380	list(`CAZyme Predictions` = c("VEH14500.1", "PL29", "4.2.2.1", "4.2.2.5", "4.2.2.19"))	0	0

## Sheet: GH13_14_SACCHARIS
# on tree	genbank	protein_id	protein_name	org_name	domain	family	classfamily	subfamily	ec_num	uniprot	pdb	module_start	module_end	diamond_prediction	ecami_prediction	source_file
3	1808262A	1808262A	pullulanase (PulT)	Geobacillus stearothermophilus	Bacteria	GH13_14	GH13	14	3.2.1.41	0	0	203	514	list(`CAZyme Predictions` = c("1808262A", "CBM48", "GH13_14", "3.2.1.41"))	list(`fam_name:group_number` = "CBM48:40", `subfam_name_of_the_group:subfam_name_count` = c("CBM48:246", "GH13_14:246", "CBM68:226", "3.2.1.41:5", "3.2.1.1:1", "CBM41:1", "2.4.1.25:1", "3.2.1.33:1"))	0
24	AAB06264.1	AAB06264.1	pullulanase type I (PulA)	Caldicellulosiruptor saccharolyticus	Bacteria	GH13_14	GH13	14	3.2.1.41	Q59319	0	376	685	list(`CAZyme Predictions` = c("AAB06264.1", "CBM48", "GH13_14", "3.2.1.41"))	list(`fam_name:group_number` = "GH13:38", `subfam_name_of_the_group:subfam_name_count` = c("GH13_14:657", "CBM48:546", "CBM41:305", "GH13_41:21", "3.2.1.41:11", "CBM20:8", "CBM82:4", "CBM83:4", "GH13:3", "CBM26:3", "3.2.1.1:2", "CBM68:2", "3.2.1.-:2", "3.2.1.68:1", "GH0:1"))	0
9	AAC00283.1	AAC00283.1	pullulanase type I / glycogen-debranching enzyme (AmyX;BSU29930)	Bacillus subtilis subsp. subtilis str. 168	Bacteria	GH13_14	GH13	14	3.2.1.41	A0A6M4JN50 C0SPA0 O34587	2E8Y[A,B] 2E8Z[A,B] 2E9B[A,B]	257	570	list(`CAZyme Predictions` = c("AAC00283.1", "CBM48", "CBM68", "GH13_14", "3.2.1.41"))	list(`fam_name:group_number` = "CBM48:40", `subfam_name_of_the_group:subfam_name_count` = c("CBM48:246", "GH13_14:246", "CBM68:226", "3.2.1.41:5", "3.2.1.1:1", "CBM41:1", "2.4.1.25:1", "3.2.1.33:1"))	0
4	AAC15073.1	AAC15073.1	pullulanase (Pul)	Thermus sp. IM6501	Bacteria	GH13_14	GH13	14	3.2.1.41	O69008	0	262	573	list(`CAZyme Predictions` = c("AWO75051.1", "CBM48", "CBM68", "GH13_14"))	list(`fam_name:group_number` = "CBM48:40", `subfam_name_of_the_group:subfam_name_count` = c("CBM48:246", "GH13_14:246", "CBM68:226", "3.2.1.41:5", "3.2.1.1:1", "CBM41:1", "2.4.1.25:1", "3.2.1.33:1"))	0
25	AAD30387.1	AAD30387.1	pullulanase I (PulA)	Fervidobacterium pennivorans Ven5	Bacteria	GH13_14	GH13	14	3.2.1.41	Q9XDB5	cryst	391	708	list(`CAZyme Predictions` = c("AAD30387.1", "CBM41", "CBM48", "GH13_14", "3.2.1.41"))	list(`fam_name:group_number` = "CBM48:18", `subfam_name_of_the_group:subfam_name_count` = c("CBM48:38", "GH13_14:36", "CBM41:35", "3.2.1.41:5", "GH13:2"))	0
26	AAD36907.1	AAD36907.1	pullulanase (PulA; TmPul13; Tm1845)	Thermotoga maritima MSB8	Bacteria	GH13_14	GH13	14	3.2.1.41	G4FGN0 O33840	0	383	701	list(`CAZyme Predictions` = c("ADA66688.1", "CBM41", "CBM48", "GH13_14"))	list(`fam_name:group_number` = "CBM48:18", `subfam_name_of_the_group:subfam_name_count` = c("CBM48:38", "GH13_14:36", "CBM41:35", "3.2.1.41:5", "GH13:2"))	0
21	AAO76770.1	AAO76770.1	pullulanase (PulI; BT1663; BT_1663)	Bacteroides thetaiotaomicron VPI-5482	Bacteria	GH13_14	GH13	14	3.2.1.41	P71095 Q8A762	0	202	526	list(`CAZyme Predictions` = c("QMW88629.1", "GH13_14"))	list(`fam_name:group_number` = "CBM25:2", `subfam_name_of_the_group:subfam_name_count` = c("CBM25:30", "CBM41:30", "GH13_14:29", "GH13_32:29", "CBM48:28", "3.2.1.1:1", "3.2.1.41:1", "GH13:1"))	0
28	AAP45012.1	AAP45012.1	pullulanase	Anaerobranca horikoshii	Bacteria	GH13_14	GH13	14	3.2.1.41	Q6XQ00	0	416	722	list(`CAZyme Predictions` = c("AAP45012.1", "CBM41", "CBM48", "GH13_14", "3.2.1.41"))	list(`fam_name:group_number` = "GH13:146", `subfam_name_of_the_group:subfam_name_count` = c("GH13_14:34", "CBM41:33", "CBM48:32", "3.2.1.41:4"))	0
31	AAQ80298.1	AAQ80298.1	pullulanase	Pullulanibacillus naganoensis	Bacteria	GH13_14	GH13	14	3.2.1.41	G9JLV4	0	514	819	list(`CAZyme Predictions` = c("AAQ80298.1", "CBM41", "CBM48", "GH13_14", "3.2.1.41"))	list(`fam_name:group_number` = "GH13:146", `subfam_name_of_the_group:subfam_name_count` = c("GH13_14:34", "CBM41:33", "CBM48:32", "3.2.1.41:4"))	0
29	AAS47565.1	AAS47565.1	pullulanase (PulAg)	Anaerobranca gottschalkii	Bacteria	GH13_14	GH13	14	3.2.1.41	Q6QHE9	0	416	722	list(`CAZyme Predictions` = c("AAS47565.1", "CBM41", "CBM48", "GH13_14", "3.2.1.41"))	list(`fam_name:group_number` = "GH13:83", `subfam_name_of_the_group:subfam_name_count` = c("GH13_14:66", "GH13_32:65", "CBM41:55", "CBM48:54", "CBM25:30", "GH13:14", "3.2.1.1:1", "3.2.1.41:1", "CBM0:1"))	0
38	AAV43522.1	AAV43522.1	pullulanase (LaPul; AmyX; LBA1710)	Lactobacillus acidophilus NCFM	Bacteria	GH13_14	GH13	14	3.2.1.41	Q5FIF2	0	563	883	list(`CAZyme Predictions` = c("AJP47013.1", "CBM41", "CBM48", "GH13_14"))	list(`fam_name:group_number` = "CBM48:41", `subfam_name_of_the_group:subfam_name_count` = c("CBM48:511", "GH13_14:502", "CBM41:302", "GH13_32:43", "CBM25:28", "3.2.1.41:10", "CBM20:8", "3.2.1.-:2", "GH13:2", "CBM68:2", "CBM0:1", "3.2.1.68:1", "3.2.1.1:1", "CBM26:1", "GH0:1"))	0
44	AAY89038.1	AAY89038.1	bifunctional amylopullulanase (ApuB;Bbr_0123)	Bifidobacterium breve UCC2003	Bacteria	GH13_14	GH13	14	3.2.1.41	F9Y041 Q0R5Z4	0	1124	1451	list(`CAZyme Predictions` = c("AAY89038.1", "CBM25", "CBM41", "CBM48", "GH13_14", "GH13_32", "3.2.1.1"))	list(`fam_name:group_number` = "CBM48:41", `subfam_name_of_the_group:subfam_name_count` = c("CBM48:511", "GH13_14:502", "CBM41:302", "GH13_32:43", "CBM25:28", "3.2.1.41:10", "CBM20:8", "3.2.1.-:2", "GH13:2", "CBM68:2", "CBM0:1", "3.2.1.68:1", "3.2.1.1:1", "CBM26:1", "GH0:1"))	0
27	ACN58254.1	ACN58254.1	pullulanase (PulA)	Thermotoga neapolitana KCCM 41025	Bacteria	GH13_14	GH13	14	3.2.1.41	C0LLG9	0	383	701	list(`CAZyme Predictions` = c("ACN58254.1", "CBM41", "CBM48", "GH13_14", "3.2.1.41"))	list(`fam_name:group_number` = "CBM48:18", `subfam_name_of_the_group:subfam_name_count` = c("CBM48:38", "GH13_14:36", "CBM41:35", "3.2.1.41:5", "GH13:2"))	0
35	ADD61669.1	ADD61669.1	Î±-amylase	uncultured organism	unclassified	GH13_14	GH13	14	3.2.1.20	D9ZEB5	0	183	503	list(`CAZyme Predictions` = c("ADD61669.1", "CBM48", "GH13_14", "3.2.1.20"))	list(`fam_name:group_number` = "CBM20:23", `subfam_name_of_the_group:subfam_name_count` = c("CBM20:8", "CBM41:8", "CBM48:8", "GH13_14:8"))	0
36	ADD61743.1	ADD61743.1	amylase	uncultured organism	unclassified	GH13_14	GH13	14	3.2.1.20	D9ZEH9	0	183	502	list(`CAZyme Predictions` = c("ADD61743.1", "CBM48", "GH13_14", "3.2.1.20"))	list(`fam_name:group_number` = "GH13:38", `subfam_name_of_the_group:subfam_name_count` = c("GH13_14:657", "CBM48:546", "CBM41:305", "GH13_41:21", "3.2.1.41:11", "CBM20:8", "CBM82:4", "CBM83:4", "GH13:3", "CBM26:3", "3.2.1.1:2", "CBM68:2", "3.2.1.-:2", "3.2.1.68:1", "GH0:1"))	0
2	AEW23439.1	AEW23439.1	pullulanase type I (PulA)	Anoxybacillus sp. LM18-11	Bacteria	GH13_14	GH13	14	3.2.1.41	K9L0H1	3WDH[A] 3WDI[A] 3WDJ[A]	261	568	list(`CAZyme Predictions` = c("AEW23439.1", "CBM48", "CBM68", "GH13_14", "3.2.1.41"))	list(`fam_name:group_number` = "CBM48:40", `subfam_name_of_the_group:subfam_name_count` = c("CBM48:246", "GH13_14:246", "CBM68:226", "3.2.1.41:5", "3.2.1.1:1", "CBM41:1", "2.4.1.25:1", "3.2.1.33:1"))	0
16	AFJ04510.1	AFJ04510.1	pullulanase	Bacillus cereus OPF-0031	Bacteria	GH13_14	GH13	14	3.2.1.41	R4I4I6	0	396	710	list(`CAZyme Predictions` = c("AFJ04510.1", "CBM41", "CBM48", "GH13_14", "3.2.1.41"))	list(`fam_name:group_number` = "CBM25:2", `subfam_name_of_the_group:subfam_name_count` = c("CBM25:30", "CBM41:30", "GH13_14:29", "GH13_32:29", "CBM48:28", "3.2.1.1:1", "3.2.1.41:1", "GH13:1"))	0
11	AFL46505.1	AFL46505.1	pullulanase (Pul3YH5)	Exiguobacterium acetylicum a1 / YH5	Bacteria	GH13_14	GH13	14	3.2.1.41	I3WU34	0	515	830	list(`CAZyme Predictions` = c("AFL46505.1", "CBM41", "CBM48", "GH13_14", "3.2.1.41"))	list(`fam_name:group_number` = "CBM20:23", `subfam_name_of_the_group:subfam_name_count` = c("CBM20:8", "CBM41:8", "CBM48:8", "GH13_14:8"))	0
10	AFP89962.1	AFP89962.1	type II pullulanase A (PulA)	Bacillus cereus GXBC-3	Bacteria	GH13_14	GH13	14	3.2.1.41	J7H570	0	258	570	list(`CAZyme Predictions` = c("AAS43745.1", "CBM48", "CBM68", "GH13_14"))	list(`fam_name:group_number` = "CBM48:40", `subfam_name_of_the_group:subfam_name_count` = c("CBM48:246", "GH13_14:246", "CBM68:226", "3.2.1.41:5", "3.2.1.1:1", "CBM41:1", "2.4.1.25:1", "3.2.1.33:1"))	0
17	AFP89963.1	AFP89963.1	type I pullulanase B (PulB)	Bacillus cereus GXBC-3	Bacteria	GH13_14	GH13	14	3.2.1.41	J7H256	0	364	678	list(`CAZyme Predictions` = c("AFP89963.1", "CBM41", "CBM48", "GH13_14", "3.2.1.41"))	list(`fam_name:group_number` = "CBM25:2", `subfam_name_of_the_group:subfam_name_count` = c("CBM25:30", "CBM41:30", "GH13_14:29", "GH13_32:29", "CBM48:28", "3.2.1.1:1", "3.2.1.41:1", "GH13:1"))	0
15	AFP89964.1	AFP89964.1	type I pullulanase C (PulC)	Bacillus cereus GXBC-3	Bacteria	GH13_14	GH13	14	3.2.1.41	J7H7V3	0	396	710	list(`CAZyme Predictions` = c("AFP89964.1", "CBM41", "CBM48", "GH13_14", "3.2.1.41"))	list(`fam_name:group_number` = "CBM25:2", `subfam_name_of_the_group:subfam_name_count` = c("CBM25:30", "CBM41:30", "GH13_14:29", "GH13_32:29", "CBM48:28", "3.2.1.1:1", "3.2.1.41:1", "GH13:1"))	0
13	AGA03915.1	AGA03915.1	isoamylase / pullulanase type I (BsIam; PulA1)	Bacillus sp. CICIM 263	Bacteria	GH13_14	GH13	14	3.2.1.41 3.2.1.68	L0C9D3	0	430	744	list(`CAZyme Predictions` = c("AGA03915.1", "CBM41", "CBM48", "GH13_14", "3.2.1.41", "3.2.1.68"))	list(`fam_name:group_number` = "CBM20:23", `subfam_name_of_the_group:subfam_name_count` = c("CBM20:8", "CBM41:8", "CBM48:8", "GH13_14:8"))	0
14	AGL34022.1	AGL34022.1	isoamylase (Iam1)	Lederbergia lenta JNU3	Bacteria	GH13_14	GH13	14	3.2.1.68	A0A075BIV0	0	430	744	list(`CAZyme Predictions` = c("AGA03915.1", "CBM41", "CBM48", "GH13_14", "3.2.1.41", "3.2.1.68"))	list(`fam_name:group_number` = "CBM20:23", `subfam_name_of_the_group:subfam_name_count` = c("CBM20:8", "CBM41:8", "CBM48:8", "GH13_14:8"))	0
8	AGW21593.1	AGW21593.1	pullulanase type I (AmyA1)	mixed culture bacterium AmyA1	Bacteria	GH13_14	GH13	14	3.2.1.41	U3MXZ5	0	262	573	list(`CAZyme Predictions` = c("AGW21593.1", "CBM48", "CBM68", "GH13_14", "3.2.1.41"))	list(`fam_name:group_number` = "CBM48:40", `subfam_name_of_the_group:subfam_name_count` = c("CBM48:246", "GH13_14:246", "CBM68:226", "3.2.1.41:5", "3.2.1.1:1", "CBM41:1", "2.4.1.25:1", "3.2.1.33:1"))	0
23	AIE88189.1	AIE88189.1	pullulanase type I (PulN)	Paenibacillus polymyxa Nws-pp2	Bacteria	GH13_14	GH13	14	3.2.1.41	A0A075FE92	0	197	541	list(`CAZyme Predictions` = c("AIE88189.1", "CBM41", "CBM48", "GH13_14", "3.2.1.41"))	list(`fam_name:group_number` = "CBM20:23", `subfam_name_of_the_group:subfam_name_count` = c("CBM20:8", "CBM41:8", "CBM48:8", "GH13_14:8"))	0
12	AJG04842.1	AJG04842.1	pullulanase (Pul-SH3)	Exiguobacterium sp. Sh3	Bacteria	GH13_14	GH13	14	3.2.1.41	A0A0B5JT51	0	515	830	list(`CAZyme Predictions` = c("AJG04842.1", "CBM41", "CBM48", "GH13_14", "3.2.1.41"))	list(`fam_name:group_number` = "CBM20:23", `subfam_name_of_the_group:subfam_name_count` = c("CBM20:8", "CBM41:8", "CBM48:8", "GH13_14:8"))	0
18	AJP16551.1	AJP16551.1	pulullanase type I (PulA;PbPulA)	Paenibacillus barengoltzii CAU904	Bacteria	GH13_14	GH13	14	3.2.1.41	A0A0C5GWS2	5WVQ[A] 5WVS[A] 5WVT[A] 5WW1[A] 5WW2[A] 5WWA[A] 5WWB[A] 6JEQ[A] 6JFJ[A] 6JFX[A] 6JHF[A] 6JHG[A] 6JHH[A] 6JHI[A]	198	515	list(`CAZyme Predictions` = c("AJP16551.1", "CBM48", "GH13_14", "3.2.1.41"))	list(`fam_name:group_number` = "CBM20:23", `subfam_name_of_the_group:subfam_name_count` = c("CBM20:8", "CBM41:8", "CBM48:8", "GH13_14:8"))	0
5	BAB62095.1	BAB62095.1	pullulanase (Pul)	Thermus thermophilus HB8	Bacteria	GH13_14	GH13	14	3.2.1.41	Q7DI19	0	262	573	list(`CAZyme Predictions` = c("AWO75051.1", "CBM48", "CBM68", "GH13_14"))	list(`fam_name:group_number` = "CBM48:40", `subfam_name_of_the_group:subfam_name_count` = c("CBM48:246", "GH13_14:246", "CBM68:226", "3.2.1.41:5", "3.2.1.1:1", "CBM41:1", "2.4.1.25:1", "3.2.1.33:1"))	0
6	BAD77112.1	BAD77112.1	pullulanase (GK2827)	Geobacillus kaustophilus HTA426	Bacteria	GH13_14	GH13	14	3.2.1.41	Q5KW24	0	262	573	list(`CAZyme Predictions` = c("AWO75051.1", "CBM48", "CBM68", "GH13_14"))	list(`fam_name:group_number` = "CBM48:40", `subfam_name_of_the_group:subfam_name_count` = c("CBM48:246", "GH13_14:246", "CBM68:226", "3.2.1.41:5", "3.2.1.1:1", "CBM41:1", "2.4.1.25:1", "3.2.1.33:1"))	0
42	BAF93906.1	BAF93906.1	amylopullulanase (ApuA)	Lactiplantibacillus plantarum L137	Bacteria	GH13_14	GH13	14	3.2.1.1 3.2.1.41	A9EEQ2 B3Y970	0	511	822	list(`CAZyme Predictions` = c("BAF93906.1", "CBM48", "GH13_14", "3.2.1.1", "3.2.1.41"))	0	0
32	CAC60156.1	CAC60156.1	pullulanase (PulA;BaPul13A)	Bacillus acidopullulyticus	Bacteria	GH13_14	GH13	14	3.2.1.41	0	2WAN[A]	475	781	list(`CAZyme Predictions` = c("CAX87014.1", "CBM41", "CBM48", "GH13_14", "3.2.1.41"))	list(`fam_name:group_number` = "GH13:146", `subfam_name_of_the_group:subfam_name_count` = c("GH13_14:34", "CBM41:33", "CBM48:32", "3.2.1.41:4"))	0
30	CAC60157.1	CAC60157.1	amylopullulanase	Bacillus deramificans	Bacteria	GH13_14	GH13	14	3.2.1.41	0	0	473	779	list(`CAZyme Predictions` = c("CAC60157.1", "CBM41", "CBM48", "GH13_14", "3.2.1.41"))	list(`fam_name:group_number` = "CBM48:18", `subfam_name_of_the_group:subfam_name_count` = c("CBM48:38", "GH13_14:36", "CBM41:35", "3.2.1.41:5", "GH13:2"))	0
33	CAC60158.1	CAC60158.1	pullulanase (PulB)	Bacillus acidopullulyticus	Bacteria	GH13_14	GH13	14	3.2.1.41	0	0	373	679	list(`CAZyme Predictions` = c("CAC60158.1", "CBM41", "CBM48", "GH13_14", "3.2.1.41"))	list(`fam_name:group_number` = "CBM48:18", `subfam_name_of_the_group:subfam_name_count` = c("CBM48:38", "GH13_14:36", "CBM41:35", "3.2.1.41:5", "GH13:2"))	0
7	CAC85704.1	CAC85704.1	pullulanase type I (Orf1)	Geobacillus thermoleovorans US105	Bacteria	GH13_14	GH13	14	3.2.1.41	Q8GJ67	0	262	573	list(`CAZyme Predictions` = c("AWO75051.1", "CBM48", "CBM68", "GH13_14"))	list(`fam_name:group_number` = "CBM48:40", `subfam_name_of_the_group:subfam_name_count` = c("CBM48:246", "GH13_14:246", "CBM68:226", "3.2.1.41:5", "3.2.1.1:1", "CBM41:1", "2.4.1.25:1", "3.2.1.33:1"))	0
37	CBL15393.1	CBL15393.1	pullulanase (RBR_10980;Amy10)	Ruminococcus bromii L2-63	Bacteria	GH13_14	GH13	14	3.2.1.41	D4L6Z8	0	228	544	list(`CAZyme Predictions` = c("USP68703.1", "CBM26", "CBM48", "GH13_14"))	list(`fam_name:group_number` = "CBM20:23", `subfam_name_of_the_group:subfam_name_count` = c("CBM20:8", "CBM41:8", "CBM48:8", "GH13_14:8"))	0
34	CBL15610.1	CBL15610.1	pullulanase (RBR_13560;Amy12)	Ruminococcus bromii L2-63	Bacteria	GH13_14	GH13	14	3.2.1.41	A0A2N0UU23 D4L7L5	7LSA[A] 7LSR[A] 7LST[A] 7LSU[A]	244	568	list(`CAZyme Predictions` = c("QCT07748.1", "CBM48", "GH13_14"))	list(`fam_name:group_number` = "CBM48:41", `subfam_name_of_the_group:subfam_name_count` = c("CBM48:511", "GH13_14:502", "CBM41:302", "GH13_32:43", "CBM25:28", "3.2.1.41:10", "CBM20:8", "3.2.1.-:2", "GH13:2", "CBM68:2", "CBM0:1", "3.2.1.68:1", "3.2.1.1:1", "CBM26:1", "GH0:1"))	0
39	EEU28204.2	EEU28204.2	amylopullulanase (HMPREF0507_01102)	Lactobacillus crispatus MV-1A-US	Bacteria	GH13_14	GH13	14	3.2.1.1 3.2.1.41	0	0	569	892	list(`CAZyme Predictions` = c("UAY40100.1", "CBM41", "CBM48", "GH13_14"))	list(`fam_name:group_number` = "CBM25:2", `subfam_name_of_the_group:subfam_name_count` = c("CBM25:30", "CBM41:30", "GH13_14:29", "GH13_32:29", "CBM48:28", "3.2.1.1:1", "3.2.1.41:1", "GH13:1"))	0
1	EEZ90738.1	EEZ90738.1	Pullulanase (type I) (HMPREF0578_0666; PulA)	Mobiluncus mulieris 28-1	Bacteria	GH13_14	GH13	14	3.2.1.41	D0YTI0	0	556	870	list(`CAZyme Predictions` = c("EEZ90738.1", "CBM41", "CBM48", "GH13_14", "3.2.1.41"))	list(`fam_name:group_number` = "CBM25:2", `subfam_name_of_the_group:subfam_name_count` = c("CBM25:30", "CBM41:30", "GH13_14:29", "GH13_32:29", "CBM48:28", "3.2.1.1:1", "3.2.1.41:1", "GH13:1"))	0
41	EFQ51965.1	EFQ51965.1	amylopullulanase (HMPREF9219_0963; PulA)	Lactobacillus iners LEAF 3008A-a	Bacteria	GH13_14	GH13	14	3.2.1.1 3.2.1.41	0	0	752	1076	list(`CAZyme Predictions` = c("EFQ51965.1", "CBM41", "CBM48", "GH13_14", "3.2.1.1", "3.2.1.41"))	list(`fam_name:group_number` = "CBM48:41", `subfam_name_of_the_group:subfam_name_count` = c("CBM48:511", "GH13_14:502", "CBM41:302", "GH13_32:43", "CBM25:28", "3.2.1.41:10", "CBM20:8", "3.2.1.-:2", "GH13:2", "CBM68:2", "CBM0:1", "3.2.1.68:1", "3.2.1.1:1", "CBM26:1", "GH0:1"))	0
43	EPI56559.1	EPI56559.1	amylopullulanase (HMPREF1573_00831)	Gardnerella vaginalis JCP7276	Bacteria	GH13_14	GH13	14	3.2.1.41	0	0	1159	1484	list(`CAZyme Predictions` = c("EPI56559.1", "CBM25", "CBM41", "CBM48", "GH13_14", "GH13_32", "3.2.1.41"))	list(`fam_name:group_number` = "CBM48:41", `subfam_name_of_the_group:subfam_name_count` = c("CBM48:511", "GH13_14:502", "CBM41:302", "GH13_32:43", "CBM25:28", "3.2.1.41:10", "CBM20:8", "3.2.1.-:2", "GH13:2", "CBM68:2", "CBM0:1", "3.2.1.68:1", "3.2.1.1:1", "CBM26:1", "GH0:1"))	0
40	RXF54749.1	RXF54749.1	amylopullulanase (ERD32_11430;PulA)	Lactobacillus crispatus L49	Bacteria	GH13_14	GH13	14	3.2.1.1 3.2.1.41	A0A4Q0LMV5	0	577	900	list(`CAZyme Predictions` = c("RXF54749.1", "CBM41", "CBM48", "GH13_14", "3.2.1.1", "3.2.1.41"))	list(`fam_name:group_number` = "CBM25:2", `subfam_name_of_the_group:subfam_name_count` = c("CBM25:30", "CBM41:30", "GH13_14:29", "GH13_32:29", "CBM48:28", "3.2.1.1:1", "3.2.1.41:1", "GH13:1"))	0
20	U000000006	GNKFHOJL_01079_Bpur265_GH13_14	GNKFHOJL_01079_Bpur265_GH13_14 SACCHARIS merged record from glycogen_CAZyme_list_for_SACCHARIS_NOV14.fasta	0	0	0	0	0	0	0	0	199	523	list(`CAZyme Predictions` = c("AVM56630.1", "GH13_14"))	list(`fam_name:group_number` = "CBM20:23", `subfam_name_of_the_group:subfam_name_count` = c("CBM20:8", "CBM41:8", "CBM48:8", "GH13_14:8"))	glycogen_CAZyme_list_for_SACCHARIS_NOV14.fasta
22	U000000018	DPIICFOO_02907_Bpyo420_GH13_14	DPIICFOO_02907_Bpyo420_GH13_14 SACCHARIS merged record from glycogen_CAZyme_list_for_SACCHARIS_NOV14.fasta	0	0	0	0	0	0	0	0	202	526	list(`CAZyme Predictions` = c("UBF14726.1", "GH13_14"))	list(`fam_name:group_number` = "CBM68:0", `subfam_name_of_the_group:subfam_name_count` = c("CBM68:186", "GH13_14:184", "CBM48:182", "3.2.1.41:3", "2.4.1.25:1", "3.2.1.33:1"))	glycogen_CAZyme_list_for_SACCHARIS_NOV14.fasta
19	WP_061450340.1	WP_061450340.1	pullulanase (type I) (PulA)	Prevotella bivia	Bacteria	GH13_14	GH13	14	3.2.1.41	0	0	170	496	list(`CAZyme Predictions` = c("WP_061450340.1", "CBM48", "GH13_14", "3.2.1.41"))	list(`fam_name:group_number` = "CBM20:23", `subfam_name_of_the_group:subfam_name_count` = c("CBM20:8", "CBM41:8", "CBM48:8", "GH13_14:8"))	0

## Sheet: GH13_36_SACCHARIS
# on tree	genbank	protein_id	protein_name	org_name	domain	family	classfamily	subfamily	ec_num	uniprot	pdb	module_start	module_end	diamond_prediction	ecami_prediction	source_file
13	AAD05199.1	AAD05199.1	Î±-amylase (formerly neopullulanase)	Paenibacillus polymyxa CECT 155	Bacteria	GH13_36	GH13	36	3.2.1.1 3.2.1.135	Q9ZAP8	0	45	371	list(`CAZyme Predictions` = c("WEK65121.1", "GH13_36"))	list(`fam_name:group_number` = "GH13:196", `subfam_name_of_the_group:subfam_name_count` = c("GH13_36:108", "3.2.1.1:8", "GH13:1", "CBM20:1", "3.2.1.54:1"))	0
14	AAL07400.1	AAL07400.1	Î±-amylase / neopullulanase (Npl)	Paenibacillus sp. KCTC8848P	Bacteria	GH13_36	GH13	36	3.2.1.1	Q93C66	0	45	371	list(`CAZyme Predictions` = c("AAL07400.1", "GH13_36", "3.2.1.1"))	list(`fam_name:group_number` = "GH13:196", `subfam_name_of_the_group:subfam_name_count` = c("GH13_36:108", "3.2.1.1:8", "GH13:1", "CBM20:1", "3.2.1.54:1"))	0
19	AAN52525.1	AAN52525.1	Î±-amylase A (AmyA;Hore_14740)	Halothermothrix orenii H 168	Bacteria	GH13_36	GH13	36	3.2.1.1	B8CY54 Q8GPL8	1Q76[nd] 1WML[nd] 1WZA[A]	50	372	list(`CAZyme Predictions` = c("CBF79188.1", "GH13_36", "3.2.1.1"))	list(`fam_name:group_number` = "GH13:196", `subfam_name_of_the_group:subfam_name_count` = c("GH13_36:108", "3.2.1.1:8", "GH13:1", "CBM20:1", "3.2.1.54:1"))	0
8	AAP49335.1	AAP49335.1	Î±-amylase (AmyA)	uncultured bacterium	Bacteria	GH13_36	GH13	36	3.2.1.1	Q6XR91	0	105	445	list(`CAZyme Predictions` = c("CBF79177.1", "GH13_36", "3.2.1.1"))	list(`fam_name:group_number` = "GH13:131", `subfam_name_of_the_group:subfam_name_count` = c("GH13_36:10", "3.2.1.1:1"))	0
20	AAQ89599.1	AAQ89599.1	Î±-amylase (AmyM)	uncultured bacterium	Bacteria	GH13_36	GH13	36	3.2.1.1	Q6TXT5	0	53	376	list(`CAZyme Predictions` = c("CBF79168.1", "GH13_36", "3.2.1.1"))	list(`fam_name:group_number` = "GH13:16", `subfam_name_of_the_group:subfam_name_count` = c("GH13_36:44", "GH13:2", "3.2.1.1:1", "3.2.1.133:1"))	0
2	AAW32491.1	AAW32491.1	Î±-amylase (AmyA)	Anaerobranca gottschalkii	Bacteria	GH13_36	GH13	36	3.2.1.1	Q5I942	0	80	386	list(`CAZyme Predictions` = c("AAW32491.1", "GH13_36", "3.2.1.1"))	list(`fam_name:group_number` = "GH13:49", `subfam_name_of_the_group:subfam_name_count` = c("GH13:11", "GH13_36:7"))	0
17	AAX84031.1	AAX84031.1	Î±-amylase (AmyF)	Bacillus sp. WS06	Bacteria	GH13_36	GH13	36	3.2.1.1	Q4Z8Q4	0	64	389	list(`CAZyme Predictions` = c("CAZ78870.1", "GH13_36", "3.2.1.1"))	list(`fam_name:group_number` = "GH13:196", `subfam_name_of_the_group:subfam_name_count` = c("GH13_36:108", "3.2.1.1:8", "GH13:1", "CBM20:1", "3.2.1.54:1"))	0
11	ABQ46983.1	ABQ46983.1	Î±-amylase (Tpet_0965)	Thermotoga petrophila RKU-1	Bacteria	GH13_36	GH13	36	3.2.1.1	A0A059TXD8 A5ILB0	5M99[A,B]	73	384	list(`CAZyme Predictions` = c("ABQ46983.1", "GH13_36", "3.2.1.1"))	list(`fam_name:group_number` = "GH13:49", `subfam_name_of_the_group:subfam_name_count` = c("GH13:11", "GH13_36:7"))	0
15	ABU54057.1	ABU54057.1	Î±-amylase (BMW-amylase)	Bacillus sp. WHO	Bacteria	GH13_36	GH13	36	3.2.1.1	A7U965	0	58	383	list(`CAZyme Predictions` = c("ABU54057.1", "GH13_36", "3.2.1.1"))	list(`fam_name:group_number` = "GH13:196", `subfam_name_of_the_group:subfam_name_count` = c("GH13_36:108", "3.2.1.1:8", "GH13:1", "CBM20:1", "3.2.1.54:1"))	0
9	AGC81924.3	AGC81924.3	Î±-amylase (Amy175)	Pseudoalteromonas sp. M175	Bacteria	GH13_36	GH13	36	3.2.1.1	L7WM91	0	70	414	list(`CAZyme Predictions` = c("AGC81924.2", "GH13_36"))	list(`fam_name:group_number` = "GH13:131", `subfam_name_of_the_group:subfam_name_count` = c("GH13_36:10", "3.2.1.1:1"))	0
7	AVC05420.1	AVC05420.1	maltogenic Î±-amylase (CoMA)	Corallococcus sp. EGB	Bacteria	GH13_36	GH13	36	3.2.1.133	A0A2L1CF09	0	67	400	list(`CAZyme Predictions` = c("AVC05420.1", "GH13_36", "3.2.1.133"))	list(`fam_name:group_number` = "GH13:196", `subfam_name_of_the_group:subfam_name_count` = c("GH13_36:108", "3.2.1.1:8", "GH13:1", "CBM20:1", "3.2.1.54:1"))	0
18	AWO14641.1	AWO14641.1	Î±-amylase (Bman2)	Priestia megaterium NL3	Bacteria	GH13_36	GH13	36	3.2.1.1	A0A2U8ZUR1	0	58	383	list(`CAZyme Predictions` = c("AWO14641.1", "GH13_36", "3.2.1.1"))	list(`fam_name:group_number` = "GH13:196", `subfam_name_of_the_group:subfam_name_count` = c("GH13_36:108", "3.2.1.1:8", "GH13:1", "CBM20:1", "3.2.1.54:1"))	0
1	BAA07401.1	BAA07401.1	Î±-amylase	Xanthomonas campestris K-11151	Bacteria	GH13_36	GH13	36	3.2.1.1	Q60102	0	62	384	list(`CAZyme Predictions` = c("CAZ78877.1", "GH13_36", "3.2.1.1"))	list(`fam_name:group_number` = "GH13:16", `subfam_name_of_the_group:subfam_name_count` = c("GH13_36:44", "GH13:2", "3.2.1.1:1", "3.2.1.133:1"))	0
10	BAH14969.1	BAH14969.1	g-cyclodextrin-specific cyclodextrinase (Cda)	Evansella clarkii 7364	Bacteria	GH13_36	GH13	36	3.2.1.54	B9A1J7	0	82	396	list(`CAZyme Predictions` = c("BAH14969.1", "CBM20", "GH13_36", "3.2.1.54"))	list(`fam_name:group_number` = "GH13:49", `subfam_name_of_the_group:subfam_name_count` = c("GH13:11", "GH13_36:7"))	0
16	CAA30247.1	CAA30247.1	Î±-amylase	Priestia megaterium NCIB 11568	Bacteria	GH13_36	GH13	36	3.2.1.1	P20845	0	58	383	list(`CAZyme Predictions` = c("CBF79230.1", "GH13_36", "3.2.1.1"))	list(`fam_name:group_number` = "GH13:196", `subfam_name_of_the_group:subfam_name_count` = c("GH13_36:108", "3.2.1.1:8", "GH13:1", "CBM20:1", "3.2.1.54:1"))	0
3	CAA34072.1	CAA34072.1	Î±-amylase 3 (AmyC)	Dictyoglomus thermophilum	Bacteria	GH13_36	GH13	36	3.2.1.1	P14899	0	53	357	list(`CAZyme Predictions` = c("CAZ78893.1", "GH13_36", "3.2.1.1"))	list(`fam_name:group_number` = "GH13:196", `subfam_name_of_the_group:subfam_name_count` = c("GH13_36:108", "3.2.1.1:8", "GH13:1", "CBM20:1", "3.2.1.54:1"))	0
12	CAA72194.1	CAA72194.1	Î±-amylase (AmyA;TM1840;Tmari_1848)	Thermotoga maritima MSB8	Bacteria	GH13_36	GH13	36	3.2.1.1	G4FGM5 P96107 Q9S5Y2	0	71	382	list(`CAZyme Predictions` = c("AGL50772.1", "GH13_36", "3.2.1.1"))	list(`fam_name:group_number` = "GH13:49", `subfam_name_of_the_group:subfam_name_count` = c("GH13:11", "GH13_36:7"))	0
6	CBK89424.1	CBK89424.1	maltogenic Î±-amylase (EUR_01860)	Agathobacter rectalis DSM 17629	Bacteria	GH13_36	GH13	36	3.2.1.133	D6E1Y4	7JJN[A,B]	95	419	list(`CAZyme Predictions` = c("CBK89424.1", "GH13_36", "3.2.1.133"))	list(`fam_name:group_number` = "GH13:16", `subfam_name_of_the_group:subfam_name_count` = c("GH13_36:44", "GH13:2", "3.2.1.1:1", "3.2.1.133:1"))	0
5	SPE91476.1	SPE91476.1	Î±-amylase (Amy5; RbAmy5; RBL263_00780)	Ruminococcus bromii L2-63	Bacteria	GH13_36	GH13	36	3.2.1.1	A0A2N0UXJ4 D4L684	7JJT[A]	76	396	list(`CAZyme Predictions` = c("SPE91476.1", "GH13_36", "3.2.1.1"))	list(`fam_name:group_number` = "GH13:20", `subfam_name_of_the_group:subfam_name_count` = c("GH13_23:638", "GH13_17:11", "GH13:4", "3.2.1.20:3", "GH13_16:2", "GH13_36:1", "GH13_31:1", "2.4.1.-:1"))	0
4	U000000007	GNKFHOJL_01096_Bpur265_GH13_36	GNKFHOJL_01096_Bpur265_GH13_36 SACCHARIS merged record from glycogen_CAZyme_list_for_SACCHARIS_NOV14.fasta	0	0	0	0	0	0	0	0	78	536	list(`CAZyme Predictions` = c("AVM56609.1", "CBM58", "GH13_36"))	list(`fam_name:group_number` = "CBM58:0", `subfam_name_of_the_group:subfam_name_count` = c("CBM58:13", "GH13:11", "GH13_36:2", "3.2.1.1:1", "3.2.1.135:1", "3.2.1.54:1"))	glycogen_CAZyme_list_for_SACCHARIS_NOV14.fasta

## Sheet: GH13_46_SACCHARIS
# on tree	genbank	protein_id	protein_name	org_name	domain	family	classfamily	subfamily	ec_num	uniprot	pdb	module_start	module_end	diamond_prediction	ecami_prediction	source_file
3	AAO78809.1	AAO78809.1	neopullulanase (SusA; BT3704; BT_3704)	Bacteroides thetaiotaomicron VPI-5482	Bacteria	GH13_46	GH13	46	3.2.1.135	P71093 Q8A1G0	0	164	485	list(`CAZyme Predictions` = c("UYV00210.1", "GH13_46"))	list(`fam_name:group_number` = "GH13:161", `subfam_name_of_the_group:subfam_name_count` = c("GH13:57", "3.2.1.54:1"))	0
8	ACE83015.1	ACE83015.1	cyclomaltodextrin endo-Î±-1,4-glucosidase (CJA_0735)	Cellvibrio japonicus Ueda107	Bacteria	GH13_46	GH13	46	3.2.1.54	B3PK73	0	163	480	list(`CAZyme Predictions` = c("QEI17641.1", "GH13_46"))	list(`fam_name:group_number` = "GH13:121", `subfam_name_of_the_group:subfam_name_count` = "GH13:71")	0
2	ADF53136.1	ADF53136.1	Î±-amylase (AmyZ; ZPR_2816)	Zunongwangia profunda SM-A87	Bacteria	GH13_46	GH13	46	3.2.1.1	D5BG23	0	160	481	list(`CAZyme Predictions` = c("ADF53136.1", "GH13_46", "3.2.1.1"))	list(`fam_name:group_number` = "GH13:108", `subfam_name_of_the_group:subfam_name_count` = c("GH13:118", "3.2.1.1:1"))	0
1	AHM24948.1	AHM24948.1	psychrophilic Î±-amylase	Pseudoalteromonas sp. 2-3	Bacteria	GH13_46	GH13	46	3.2.1.1	W8SKF6	0	138	459	list(`CAZyme Predictions` = c("AHM24948.1", "GH13_46", "3.2.1.1"))	list(`fam_name:group_number` = "GH13:108", `subfam_name_of_the_group:subfam_name_count` = c("GH13:118", "3.2.1.1:1"))	0
9	CAD32957.1	CAD32957.1	cyclomaltodextrinase (CDase; FspCMD)	Flavobacterium sp. 92	Bacteria	GH13_46	GH13	46	3.2.1.54	Q8KKG0	1H3G[A,B] 3EDD[A,B] 3EDE[A,B] 3EDF[A,B] 3EDJ[A,B] 3EDK[A,B]	162	478	list(`CAZyme Predictions` = c("CAD32957.1", "GH13_46", "3.2.1.54"))	list(`fam_name:group_number` = "GH13:197", `subfam_name_of_the_group:subfam_name_count` = c("GH13:7", "3.2.1.54:1"))	0
7	CAJ19153.1	CAJ19153.1	cyclomaltodextrinase (RA.04;RA.04-1;AmyA)	unidentified microorganism	unclassified	GH13_46	GH13	46	3.2.1.54	Q2YI50	0	146	482	list(`CAZyme Predictions` = c("CAJ19153.1", "GH13_46", "3.2.1.54"))	list(`fam_name:group_number` = "GH13:161", `subfam_name_of_the_group:subfam_name_count` = c("GH13:57", "3.2.1.54:1"))	0
5	U000000008	GNKFHOJL_01120_Bpur265_GH13_46	GNKFHOJL_01120_Bpur265_GH13_46 SACCHARIS merged record from glycogen_CAZyme_list_for_SACCHARIS_NOV14.fasta	0	0	0	0	0	0	0	0	162	484	list(`CAZyme Predictions` = c("AVM56587.1", "GH13_46"))	list(`fam_name:group_number` = "GH13:161", `subfam_name_of_the_group:subfam_name_count` = c("GH13:57", "3.2.1.54:1"))	glycogen_CAZyme_list_for_SACCHARIS_NOV14.fasta
4	U000000017	DPIICFOO_02661_Bpyo420_GH13_46	DPIICFOO_02661_Bpyo420_GH13_46 SACCHARIS merged record from glycogen_CAZyme_list_for_SACCHARIS_NOV14.fasta	0	0	0	0	0	0	0	0	165	486	list(`CAZyme Predictions` = c("WVP67707.1", "GH13_46"))	list(`fam_name:group_number` = "GH13:161", `subfam_name_of_the_group:subfam_name_count` = c("GH13:57", "3.2.1.54:1"))	glycogen_CAZyme_list_for_SACCHARIS_NOV14.fasta
6	WP_036862728.1	WP_036862728.1	neopullulanase	Prevotella bivia	Bacteria	GH13_46	GH13	46	3.2.1.1 3.2.1.41 3.2.1.135	0	0	166	488	list(`CAZyme Predictions` = c("WIL18196.1", "GH13_46"))	list(`fam_name:group_number` = "GH13:161", `subfam_name_of_the_group:subfam_name_count` = c("GH13:57", "3.2.1.54:1"))	0

## Sheet: GH13_47_SACCHARIS
# on tree	genbank	protein_id	protein_name	org_name	domain	family	classfamily	subfamily	ec_num	uniprot	pdb	module_start	module_end	diamond_prediction	ecami_prediction	source_file
2	ALJ48408.1	ALJ48408.1	Î±-amylase / neopullulanase (BoSusG; BoGH13A; Bovatus_03803)	Bacteroides ovatus ATCC 8483	Bacteria	GH13_47	GH13	47	3.2.1.1 3.2.1.135	A7M087	8DGE[A,B,C,D] 8DL1[A,B,C,D] 8DL2[A,B,C,D]	330	632	list(`CAZyme Predictions` = c("SCV07818.1", "CBM48", "CBM98", "GH13_47"))	0	0
1	BEV74607.1	BEV74607.1	pullulan exo-Î±-1,4-panosidase (RmGH13_47A)	Rhodothermus marinus	Bacteria	GH13_47	GH13	47	3.2.1.135	0	8XX9[A] 8XXA[A]	403	717	list(`CAZyme Predictions` = c("BEV74607.1", "CBM48", "CBM98", "GH13_47"))	list(`fam_name:group_number` = "CBM48:44", `subfam_name_of_the_group:subfam_name_count` = c("CBM48:12", "GH13:12"))	0
3	U000000015	DPIICFOO_02656_Bpyo420_GH13_47	DPIICFOO_02656_Bpyo420_GH13_47 SACCHARIS merged record from glycogen_CAZyme_list_for_SACCHARIS_NOV14.fasta	0	0	0	0	0	0	0	0	516	817	list(`CAZyme Predictions` = c("QCQ56122.1", "CBM48", "CBM98", "GH13_47"))	list(`fam_name:group_number` = "CBM48:44", `subfam_name_of_the_group:subfam_name_count` = c("CBM48:12", "GH13:12"))	glycogen_CAZyme_list_for_SACCHARIS_NOV14.fasta

[truncated: 1 more sheets: GH97_SACCHARIS]
