# Supplementary material for: Unraveling the microbial diversity of bovine liver abscesses: isolation, identification, and genomic characterization of the Bacteroides found in hepatic lesions
Source: Microbiol Spectr. 2025 Apr 17;13(6):e00423-25. doi: 10.1128/spectrum.00423-25 (PMC12131861; doi:10.1128/spectrum.00423-25)
Supplement: Data S5 — Predicted virulence factors. [file spectrum.00423-25-s0005.xlsx]

## Sheet: VFDBsummary
Supplementary Dataset S6: Putative virulence factors in Bacteroides from liver abscesses identified by a search of the virulence factor database
	LA #420 (26 hits)
	Query id	Subject id	% identity	e-value	Description
	DPIICFOO_00035	VFG001416	55.05	6.5e-30	aspartate 1-decarboxylase [PanC/PanD (VF0319) - Nutritional/Metabolic factor (VFC0272)] [Mycobacterium tuberculosis H37Rv]
	DPIICFOO_00343	VFG038840	46.53	7.9e-57	short chain dehydrogenase/reductase family oxidoreductase [Polar flagella (VF0473) - Motility (VFC0204)] [Aeromonas hydrophila ML09-119]
	DPIICFOO_00497	VFG000077	54.45	3e-57	ATP-dependent Clp protease proteolytic subunit [ClpP (VF0074) - Stress survival (VFC0282)] [Listeria monocytogenes EGD-e]
	DPIICFOO_00555	VFG046465	70.81	9e-174	elongation factor Tu [EF-Tu (VF0460) - Adherence (VFC0001)] [Francisella tularensis subsp. tularensis SCHU S4]
	DPIICFOO_00644	VFG011430	64	1.6e-22	acyl carrier protein [LPS (VF0367) - Immune modulation (VFC0258)] [Brucella melitensis bv. 1 str. 16M]
	DPIICFOO_00921	VFG050255	49.18	4.6e-13	hypothetical protein [TTSS secreted effectors (VF0711) - Effector delivery system (VFC0086)] [Chlamydia trachomatis D/UW-3/CX]
	DPIICFOO_00967	VFG001864	46.73	3e-47	macrophage infectivity potentiator Mip [Mip (VF0153) - Post-translational modification (VFC0315)] [Legionella pneumophila subsp. pneumophila str. Philadelphia 1]
	DPIICFOO_01126	VFG037100	56.52	1e-103	trifunctional thioredoxin/methionine sulfoxide reductase A/B protein [MsrAB (VF0456) - Stress survival (VFC0282)] [Neisseria meningitidis MC58]		Legend
	DPIICFOO_01518	VFG052316	50	4e-70	3-deoxy-8-phosphooctulonate synthase [LPS (VF0370) - Immune modulation (VFC0258)] [Bartonella henselae str. Houston-1]			immune modulation
	DPIICFOO_01580	VFG047039	62.2	1e-105	glucose-1-phosphate thymidylyltransferase [LPS (VF0542) - Immune modulation (VFC0258)] [Francisella tularensis subsp. tularensis SCHU S4]			stress survival
	DPIICFOO_01581	VFG047022	52.39	6.8e-96	dTDP-D-glucose 4,6-dehydratase [LPS (VF0542) - Immune modulation (VFC0258)] [Francisella tularensis subsp. tularensis SCHU S4]			adherence
	DPIICFOO_01942	VFG001867	54.55	9.2e-58	superoxide dismutase [SodB (VF0169) - Stress survival (VFC0282)] [Legionella pneumophila subsp. pneumophila str. Philadelphia 1]			motility
	DPIICFOO_02073	VFG001956	46.89	1.1e-92	GDP-L-fucose synthetase [Capsule (VF0323) - Immune modulation (VFC0258)] [Campylobacter jejuni subsp. jejuni NCTC 11168]			effector delivery system
	DPIICFOO_02074	VFG002225	67.05	2e-136	GDP-mannose 4,6-dehydratase [LPS (VF0367) - Immune modulation (VFC0258)] [Brucella melitensis bv. 1 str. 16M]			nutritional/metabolic factor
	DPIICFOO_02076	VFG048830	48.09	1e-126	NADP-dependent phosphogluconate dehydrogenase [Capsule (VF0560) - Immune modulation (VFC0258)] [Klebsiella pneumoniae subsp. pneumoniae NTUH-K2044]			exo-enzyme
	DPIICFOO_02417	VFG045304	53.53	1.8e-43	dTDP-4-dehydrorhamnose 3,5-epimerase [LPS (VF0171) - Immune modulation (VFC0258)] [Legionella pneumophila subsp. pneumophila str. Philadelphia 1]			post-translational modification
	DPIICFOO_02422	VFG000079	47.79	0	endopeptidase Clp ATP-binding chain C [ClpC (VF0072) - Stress survival (VFC0282)] [Listeria monocytogenes EGD-e]			exotoxin
	DPIICFOO_02515	VFG002361	48.64	2.7e-88	UDP-glucose 4-epimerase GalE [O-antigen (VF0392) - Immune modulation (VFC0258)] [Yersinia enterocolitica subsp. enterocolitica 8081]
	DPIICFOO_02565	VFG045302	52	4e-10	acetyltransferase [LPS (VF0171) - Immune modulation (VFC0258)] [Legionella pneumophila subsp. pneumophila str. Philadelphia 1]
	DPIICFOO_02576	VFG013286	63.47	6.5e-61	UDP-glucose 4-epimerase [LOS (VF0044) - Immune modulation (VFC0258)] [Haemophilus influenzae Rd KW20]
	DPIICFOO_02577	VFG013286	55.22	1.1e-15	UDP-glucose 4-epimerase [LOS (VF0044) - Immune modulation (VFC0258)] [Haemophilus influenzae Rd KW20]
	DPIICFOO_02578	VFG000963	55.53	2e-128	UDP-glucose 6-dehydrogenase HasB [Hyaluronic acid capsule (VF0244) - Immune modulation (VFC0258)] [Streptococcus pyogenes M1 GAS]
	DPIICFOO_02586	VFG000449	45.9	5e-08	DNA-binding response regulator [Type 1 fimbriae (VF0102) - Adherence (VFC0001)] [Salmonella enterica subsp. enterica serovar Typhimurium str. LT2]
	DPIICFOO_02697	VFG050215	48	1.2e-05	cell wall-binding cysteine protease Cwp84 [Cwp84 (VF0590) - Exoenzyme (VFC0251)] [Clostridium difficile 630]
	DPIICFOO_02711	VFG001855	59.38	0	Hsp60, 60K heat shock protein HtpB [Hsp60 (VF0159) - Adherence (VFC0001)] [Legionella pneumophila subsp. pneumophila str. Philadelphia 1]
	DPIICFOO_03029	VFG000079	47.99	0	endopeptidase Clp ATP-binding chain C [ClpC (VF0072) - Stress survival (VFC0282)] [Listeria monocytogenes EGD-e]
	LA #265 (30 hits)
	Query id	Subject id	% identity	e-value	Description
	GNKFHOJL_00108	VFG001416	55.96	1.1e-29	aspartate 1-decarboxylase [PanC/PanD (VF0319) - Nutritional/Metabolic factor (VFC0272)] [Mycobacterium tuberculosis H37Rv]
	GNKFHOJL_00161	VFG047039	62.28	3e-104	glucose-1-phosphate thymidylyltransferase [LPS (VF0542) - Immune modulation (VFC0258)] [Francisella tularensis subsp. tularensis SCHU S4]
	GNKFHOJL_00162	VFG047022	52.82	6.1e-97	dTDP-D-glucose 4,6-dehydratase [LPS (VF0542) - Immune modulation (VFC0258)] [Francisella tularensis subsp. tularensis SCHU S4]
	GNKFHOJL_00174	VFG052316	50.4	4e-70	3-deoxy-8-phosphooctulonate synthase [LPS (VF0370) - Immune modulation (VFC0258)] [Bartonella henselae str. Houston-1]
	GNKFHOJL_00308	VFG001855	59.93	0	Hsp60, 60K heat shock protein HtpB [Hsp60 (VF0159) - Adherence (VFC0001)] [Legionella pneumophila subsp. pneumophila str. Philadelphia 1]
	GNKFHOJL_00332	VFG050215	47.5	7.8e-05	cell wall-binding cysteine protease Cwp84 [Cwp84 (VF0590) - Exoenzyme (VFC0251)] [Clostridium difficile 630]
	GNKFHOJL_00384	VFG001867	49.48	1.1e-53	superoxide dismutase [SodB (VF0169) - Stress survival (VFC0282)] [Legionella pneumophila subsp. pneumophila str. Philadelphia 1]
	GNKFHOJL_00476	VFG045304	50.83	1.2e-43	dTDP-4-dehydrorhamnose 3,5-epimerase [LPS (VF0171) - Immune modulation (VFC0258)] [Legionella pneumophila subsp. pneumophila str. Philadelphia 1]
	GNKFHOJL_00477	VFG048797	55.68	7e-127	UDP-glucose 6-dehydrogenase [Capsule (VF0560) - Immune modulation (VFC0258)] [Klebsiella pneumoniae subsp. pneumoniae NTUH-K2044]
	GNKFHOJL_00596	VFG000079	47.82	0	endopeptidase Clp ATP-binding chain C [ClpC (VF0072) - Stress survival (VFC0282)] [Listeria monocytogenes EGD-e]
	GNKFHOJL_00659	VFG000079	47.99	0	endopeptidase Clp ATP-binding chain C [ClpC (VF0072) - Stress survival (VFC0282)] [Listeria monocytogenes EGD-e]
	GNKFHOJL_00863	VFG037100	50.72	1.5e-97	trifunctional thioredoxin/methionine sulfoxide reductase A/B protein [MsrAB (VF0456) - Stress survival (VFC0282)] [Neisseria meningitidis MC58]
	GNKFHOJL_00926	VFG045304	54.34	1.5e-45	dTDP-4-dehydrorhamnose 3,5-epimerase [LPS (VF0171) - Immune modulation (VFC0258)] [Legionella pneumophila subsp. pneumophila str. Philadelphia 1]
	GNKFHOJL_01008	VFG001361	52.5	2.3e-05	surface protein A [PspA (VF0152) - Immune modulation (VFC0258)] [Streptococcus pneumoniae TIGR4]
	GNKFHOJL_01184	VFG048830	49.15	3e-127	NADP-dependent phosphogluconate dehydrogenase [Capsule (VF0560) - Immune modulation (VFC0258)] [Klebsiella pneumoniae subsp. pneumoniae NTUH-K2044]
	GNKFHOJL_01192	VFG002225	67.15	2e-133	GDP-mannose 4,6-dehydratase [LPS (VF0367) - Immune modulation (VFC0258)] [Brucella melitensis bv. 1 str. 16M]
	GNKFHOJL_01193	VFG001956	45.87	5.6e-92	GDP-L-fucose synthetase [Capsule (VF0323) - Immune modulation (VFC0258)] [Campylobacter jejuni subsp. jejuni NCTC 11168]
	GNKFHOJL_01309	VFG043319	46.76	1.3e-63	transcriptional regulator FleQ [Flagella (VF0157) - Motility (VFC0204)] [Legionella pneumophila subsp. pneumophila str. Philadelphia 1]
	GNKFHOJL_01356	VFG013286	48.64	2.9e-90	UDP-glucose 4-epimerase [LOS (VF0044) - Immune modulation (VFC0258)] [Haemophilus influenzae Rd KW20]
	GNKFHOJL_01427	VFG031564	46.51	3.2e-05	PE-PGRS family protein PE_PGRS30 [PE/PE-PGRS (VF0316) - Immune modulation (VFC0258)] [Mycobacterium tuberculosis H37Rv]
	GNKFHOJL_01585	VFG046465	70.81	6e-172	elongation factor Tu [EF-Tu (VF0460) - Adherence (VFC0001)] [Francisella tularensis subsp. tularensis SCHU S4]
	GNKFHOJL_01868	VFG001967	55.87	2e-122	UDP-galactopyranose mutase [Capsule (VF0323) - Immune modulation (VFC0258)] [Campylobacter jejuni subsp. jejuni NCTC 11168]
	GNKFHOJL_01880	VFG011430	63.64	1.2e-22	acyl carrier protein [LPS (VF0367) - Immune modulation (VFC0258)] [Brucella melitensis bv. 1 str. 16M]
	GNKFHOJL_01965	VFG050255	47.54	8.7e-13	hypothetical protein [TTSS secreted effectors (VF0711) - Effector delivery system (VFC0086)] [Chlamydia trachomatis D/UW-3/CX]
	GNKFHOJL_02043	VFG001864	45.5	7.3e-45	macrophage infectivity potentiator Mip [Mip (VF0153) - Post-translational modification (VFC0315)] [Legionella pneumophila subsp. pneumophila str. Philadelphia 1]
	GNKFHOJL_02163	VFG045470	48.28	2.5e-09	cytolysin regulator R2 [Cytolysin (VF0356) - Exotoxin (VFC0235)] [Enterococcus faecalis str. MMH594]
	GNKFHOJL_02233	VFG002190	47.26	1.5e-55	undecaprenyl diphosphate synthase [Capsule (VF0361) - Immune modulation (VFC0258)] [Enterococcus faecalis V583]
	GNKFHOJL_02269	VFG038840	46.91	1.9e-55	short chain dehydrogenase/reductase family oxidoreductase [Polar flagella (VF0473) - Motility (VFC0204)] [Aeromonas hydrophila ML09-119]
	GNKFHOJL_02293	VFG041304	51.92	5e-10	Dot/Icm type IV secretion system effector LirB [Dot/Icm T4SS secreted effectors (VF0798) - Effector delivery system (VFC0086)] [Legionella pneumophila subsp. pneumophila str. Philadelphia 1]
	GNKFHOJL_02482	VFG000077	53.4	1.5e-56	ATP-dependent Clp protease proteolytic subunit [ClpP (VF0074) - Stress survival (VFC0282)] [Listeria monocytogenes EGD-e]
					found in both LA isolates (20 hits)
				VFG001416	aspartate 1-decarboxylase [PanC/PanD (VF0319) - Nutritional/Metabolic factor (VFC0272)] [Mycobacterium tuberculosis H37Rv]
				VFG038840	short chain dehydrogenase/reductase family oxidoreductase [Polar flagella (VF0473) - Motility (VFC0204)] [Aeromonas hydrophila ML09-119]
				VFG000077	ATP-dependent Clp protease proteolytic subunit [ClpP (VF0074) - Stress survival (VFC0282)] [Listeria monocytogenes EGD-e]
				VFG046465	elongation factor Tu [EF-Tu (VF0460) - Adherence (VFC0001)] [Francisella tularensis subsp. tularensis SCHU S4]
				VFG011430	acyl carrier protein [LPS (VF0367) - Immune modulation (VFC0258)] [Brucella melitensis bv. 1 str. 16M]
				VFG050255	hypothetical protein [TTSS secreted effectors (VF0711) - Effector delivery system (VFC0086)] [Chlamydia trachomatis D/UW-3/CX]
				VFG001864	macrophage infectivity potentiator Mip [Mip (VF0153) - Post-translational modification (VFC0315)] [Legionella pneumophila subsp. pneumophila str. Philadelphia 1]
				VFG037100	trifunctional thioredoxin/methionine sulfoxide reductase A/B protein [MsrAB (VF0456) - Stress survival (VFC0282)] [Neisseria meningitidis MC58]
				VFG052316	3-deoxy-8-phosphooctulonate synthase [LPS (VF0370) - Immune modulation (VFC0258)] [Bartonella henselae str. Houston-1]
				VFG047039	glucose-1-phosphate thymidylyltransferase [LPS (VF0542) - Immune modulation (VFC0258)] [Francisella tularensis subsp. tularensis SCHU S4]
				VFG047022	dTDP-D-glucose 4,6-dehydratase [LPS (VF0542) - Immune modulation (VFC0258)] [Francisella tularensis subsp. tularensis SCHU S4]
				VFG001867	superoxide dismutase [SodB (VF0169) - Stress survival (VFC0282)] [Legionella pneumophila subsp. pneumophila str. Philadelphia 1]
				VFG001956	GDP-L-fucose synthetase [Capsule (VF0323) - Immune modulation (VFC0258)] [Campylobacter jejuni subsp. jejuni NCTC 11168]
				VFG002225	GDP-mannose 4,6-dehydratase [LPS (VF0367) - Immune modulation (VFC0258)] [Brucella melitensis bv. 1 str. 16M]
				VFG048830	NADP-dependent phosphogluconate dehydrogenase [Capsule (VF0560) - Immune modulation (VFC0258)] [Klebsiella pneumoniae subsp. pneumoniae NTUH-K2044]
				VFG045304	dTDP-4-dehydrorhamnose 3,5-epimerase [LPS (VF0171) - Immune modulation (VFC0258)] [Legionella pneumophila subsp. pneumophila str. Philadelphia 1]
				VFG000079	endopeptidase Clp ATP-binding chain C [ClpC (VF0072) - Stress survival (VFC0282)] [Listeria monocytogenes EGD-e]
				VFG013286	UDP-glucose 4-epimerase [LOS (VF0044) - Immune modulation (VFC0258)] [Haemophilus influenzae Rd KW20]
				VFG050215	cell wall-binding cysteine protease Cwp84 [Cwp84 (VF0590) - Exoenzyme (VFC0251)] [Clostridium difficile 630]
				VFG001855	Hsp60, 60K heat shock protein HtpB [Hsp60 (VF0159) - Adherence (VFC0001)] [Legionella pneumophila subsp. pneumophila str. Philadelphia 1]
	unique to LA isolate #423 (4 hits)
	DPIICFOO_02515	VFG002361	48.64	2.7e-88	UDP-glucose 4-epimerase GalE [O-antigen (VF0392) - Immune modulation (VFC0258)] [Yersinia enterocolitica subsp. enterocolitica 8081]
	DPIICFOO_02565	VFG045302	52	4e-10	acetyltransferase [LPS (VF0171) - Immune modulation (VFC0258)] [Legionella pneumophila subsp. pneumophila str. Philadelphia 1]
	DPIICFOO_02578	VFG000963	55.53	2e-128	UDP-glucose 6-dehydrogenase HasB [Hyaluronic acid capsule (VF0244) - Immune modulation (VFC0258)] [Streptococcus pyogenes M1 GAS]
	DPIICFOO_02586	VFG000449	45.9	5e-08	DNA-binding response regulator [Type 1 fimbriae (VF0102) - Adherence (VFC0001)] [Salmonella enterica subsp. enterica serovar Typhimurium str. LT2]
	unique to LA isolate #265 (8 hits)
	GNKFHOJL_00477	VFG048797	55.68	7e-127	UDP-glucose 6-dehydrogenase [Capsule (VF0560) - Immune modulation (VFC0258)] [Klebsiella pneumoniae subsp. pneumoniae NTUH-K2044]
	GNKFHOJL_01008	VFG001361	52.5	2.3e-05	surface protein A [PspA (VF0152) - Immune modulation (VFC0258)] [Streptococcus pneumoniae TIGR4]
	GNKFHOJL_01309	VFG043319	46.76	1.3e-63	transcriptional regulator FleQ [Flagella (VF0157) - Motility (VFC0204)] [Legionella pneumophila subsp. pneumophila str. Philadelphia 1]
	GNKFHOJL_01427	VFG031564	46.51	3.2e-05	PE-PGRS family protein PE_PGRS30 [PE/PE-PGRS (VF0316) - Immune modulation (VFC0258)] [Mycobacterium tuberculosis H37Rv]
	GNKFHOJL_01868	VFG001967	55.87	2e-122	UDP-galactopyranose mutase [Capsule (VF0323) - Immune modulation (VFC0258)] [Campylobacter jejuni subsp. jejuni NCTC 11168]
	GNKFHOJL_02163	VFG045470	48.28	2.5e-09	cytolysin regulator R2 [Cytolysin (VF0356) - Exotoxin (VFC0235)] [Enterococcus faecalis str. MMH594]
	GNKFHOJL_02233	VFG002190	47.26	1.5e-55	undecaprenyl diphosphate synthase [Capsule (VF0361) - Immune modulation (VFC0258)] [Enterococcus faecalis V583]
	GNKFHOJL_02293	VFG041304	51.92	5e-10	Dot/Icm type IV secretion system effector LirB [Dot/Icm T4SS secreted effectors (VF0798) - Effector delivery system (VFC0086)] [Legionella pneumophila subsp. pneumophila str. Philadelphia 1]

## Sheet: LA#265_all
Supplementary Dataset S6: Putative virulence factors in Bacteroides purulensis from liver abscesses identified by a search of the virulence factor database
Query id	Subject id	% identity	alignment length	mismatches	gap openings	q. start	q. end	s. start	s. end	e-value	bit score	Description
GNKFHOJL_00011	VFG045325	23.08	273	200	4	4	274	25	289	3.9e-15	76.26
GNKFHOJL_00012	VFG002025	21.4	271	199	6	19	288	26	283	2.9e-11	63.16
GNKFHOJL_00014	VFG050114	22.01	577	332	18	25	546	207	720	1.3e-16	82.03
GNKFHOJL_00024	VFG037203	20.63	383	220	7	127	426	89	470	1.9e-13	71.25
GNKFHOJL_00030	VFG049159	21.91	429	330	3	14	438	27	454	9.8e-31	128.6
GNKFHOJL_00031	VFG046465	29.1	134	85	3	11	142	14	139	3e-08	54.68
GNKFHOJL_00032	VFG011631	26.14	241	159	5	283	509	363	598	1.2e-16	82.03
GNKFHOJL_00033	VFG001390	32.29	223	150	1	5	226	1	223	2e-30	126.3
GNKFHOJL_00039	VFG001826	33.15	739	434	15	38	749	80	785	3e-108	386.7
GNKFHOJL_00040	VFG000070	43.48	46	26	0	390	435	197	242	2e-06	47.75
GNKFHOJL_00043	VFG038723	32.14	252	156	3	7	249	6	251	4.1e-35	142.1
GNKFHOJL_00045	VFG037807	28.73	369	233	8	1	349	6	364	6.1e-36	145.6
GNKFHOJL_00047	VFG002189	28.73	268	173	6	7	268	3	258	9.1e-28	117.9
GNKFHOJL_00054	VFG044087	23.96	192	141	3	198	387	131	319	7.9e-11	62.39
GNKFHOJL_00055	VFG037482	25.64	156	111	2	3	158	9	159	4.3e-12	64.7
GNKFHOJL_00056	VFG037482	25.69	144	96	2	27	162	11	151	8.2e-10	57.38
GNKFHOJL_00057	VFG044087	31.07	177	117	5	182	356	118	291	9.8e-13	68.55
GNKFHOJL_00058	VFG048547	38.21	123	66	4	232	349	53	170	9.7e-09	57
GNKFHOJL_00064	VFG001444	25.22	464	219	24	29	446	79	460	2e-11	64.7
GNKFHOJL_00103	VFG050281	23.33	270	193	8	155	419	98	358	2.8e-13	70.48
GNKFHOJL_00107	VFG001417	38.89	270	159	3	9	277	19	283	3.7e-45	175.6
GNKFHOJL_00108	VFG001416	55.96	109	48	0	1	109	1	109	1.1e-29	122.1	aspartate 1-decarboxylase [PanC/PanD (VF0319) - Nutritional/Metabolic factor (VFC0272)] [Mycobacterium tuberculosis H37Rv]
GNKFHOJL_00118	VFG000367	19.77	430	276	15	16	416	18	407	1.8e-07	51.22
GNKFHOJL_00138	VFG045533	32.2	264	153	11	194	438	203	459	8.4e-24	105.5
GNKFHOJL_00142	VFG037203	24.52	155	103	3	61	206	96	245	1.1e-06	48.52
GNKFHOJL_00144	VFG000121	33.51	191	105	6	1	174	2	187	1e-17	83.57
GNKFHOJL_00147	VFG000935	21.64	684	434	25	174	807	94	725	1.6e-10	62.39
GNKFHOJL_00150	VFG034679	20.49	283	192	8	138	403	185	451	7.9e-05	42.36
GNKFHOJL_00151	VFG036992	25.28	1060	719	22	8	1024	4	1033	3.6e-82	300.8
GNKFHOJL_00152	VFG036974	24.15	352	230	12	67	392	37	377	8.5e-12	65.47
GNKFHOJL_00154	VFG050113	25	312	185	10	1	306	1	269	7e-15	76.26
GNKFHOJL_00161	VFG047039	62.28	289	105	1	1	285	1	289	3e-104	372.1	glucose-1-phosphate thymidylyltransferase [LPS (VF0542) - Immune modulation (VFC0258)] [Francisella tularensis subsp. tularensis SCHU S4]
GNKFHOJL_00162	VFG047022	52.82	354	140	6	2	354	6	333	6.1e-97	348.2	dTDP-D-glucose 4,6-dehydratase [LPS (VF0542) - Immune modulation (VFC0258)] [Francisella tularensis subsp. tularensis SCHU S4]
GNKFHOJL_00171	VFG050113	30.42	240	157	4	1	237	1	233	5.3e-27	115.2
GNKFHOJL_00174	VFG052316	50.4	248	123	0	12	259	21	268	4e-70	258.5	3-deoxy-8-phosphooctulonate synthase [LPS (VF0370) - Immune modulation (VFC0258)] [Bartonella henselae str. Houston-1]
GNKFHOJL_00175	VFG049164	26.83	164	109	4	1	163	1	154	3.7e-09	55.07
GNKFHOJL_00185	VFG000935	27.07	133	81	3	121	237	38	170	2.5e-08	55.07
GNKFHOJL_00188	VFG008136	21.06	432	305	12	101	506	64	485	1.4e-11	65.85
GNKFHOJL_00190	VFG000574	27.88	165	91	2	545	681	540	704	1.5e-10	62.39
GNKFHOJL_00192	VFG000365	35.08	573	340	9	24	584	6	558	1.2e-92	334.7
GNKFHOJL_00193	VFG000366	34.26	470	307	2	99	566	104	573	5.9e-68	252.7
GNKFHOJL_00194	VFG049159	23.74	198	133	5	31	218	32	221	8.3e-09	55.84
GNKFHOJL_00196	VFG047431	25.75	167	114	4	19	180	27	188	2.6e-10	59.69
GNKFHOJL_00201	VFG002177	25.54	325	148	14	214	523	134	379	9e-08	53.53
GNKFHOJL_00218	VFG037064	25.1	255	186	4	5	255	13	266	7.3e-25	108.2
GNKFHOJL_00220	VFG046610	37.74	212	131	1	5	215	6	217	3.4e-37	148.7
GNKFHOJL_00224	VFG014893	30.27	413	257	15	49	449	456	849	5.7e-39	156
GNKFHOJL_00235	VFG038374	31.25	160	87	7	86	231	110	260	2e-14	73.17
GNKFHOJL_00252	VFG002029	19.5	605	425	18	41	607	768	1348	1.2e-07	52.37
GNKFHOJL_00260	VFG040864	26.97	304	183	10	413	695	399	684	2.3e-20	95.13
GNKFHOJL_00270	VFG000121	29.17	168	111	3	21	180	19	186	1.9e-16	79.34
GNKFHOJL_00283	VFG001206	36.55	145	87	2	34	175	30	172	6.1e-15	74.71
GNKFHOJL_00285	VFG045607	33.18	223	134	5	14	227	21	237	1e-23	104
GNKFHOJL_00292	VFG001889	21.43	210	144	5	7	196	2	210	7.1e-10	57.77
GNKFHOJL_00297	VFG006717	24.31	325	203	13	69	364	522	832	3.3e-13	70.09
GNKFHOJL_00303	VFG037792	37.89	256	157	2	1	254	6	261	5.3e-51	194.9
GNKFHOJL_00304	VFG013412	35.45	299	163	4	1	295	1	273	2.7e-41	163.7
GNKFHOJL_00305	VFG047274	35.59	340	214	3	3	341	2	337	3.5e-59	222.6
GNKFHOJL_00308	VFG001855	59.93	544	215	2	1	544	2	542	0	643.3	Hsp60, 60K heat shock protein HtpB [Hsp60 (VF0159) - Adherence (VFC0001)] [Legionella pneumophila subsp. pneumophila str. Philadelphia 1]
GNKFHOJL_00316	VFG000478	30.53	131	88	3	18	146	8	137	6.8e-12	63.93
GNKFHOJL_00324	VFG049152	26.74	359	222	10	95	445	39	364	1.4e-29	125.2
GNKFHOJL_00332	VFG050215	47.5	40	21	0	43	82	105	144	7.8e-05	42.36	cell wall-binding cysteine protease Cwp84 [Cwp84 (VF0590) - Exoenzyme (VFC0251)] [Clostridium difficile 630]
GNKFHOJL_00334	VFG048547	27.04	196	115	7	75	253	1	185	3.7e-07	51.6
GNKFHOJL_00337	VFG000313	22.69	401	280	10	4	383	3	394	1.3e-17	84.73
GNKFHOJL_00339	VFG002045	26.35	406	268	9	399	787	705	1096	2.6e-28	121.7
GNKFHOJL_00341	VFG000264	29.79	188	110	6	24	191	33	218	4.3e-07	50.83
GNKFHOJL_00347	VFG032992	22.46	374	241	15	19	373	15	358	1.6e-07	51.22
GNKFHOJL_00352	VFG048488	33.33	129	74	5	780	906	113	231	1.4e-08	56.22
GNKFHOJL_00356	VFG000493	25.28	443	282	16	59	467	387	814	7e-24	106.3
GNKFHOJL_00361	VFG045305	38.33	287	162	5	1	275	1	284	1.1e-47	184.1
GNKFHOJL_00362	VFG046465	29.66	145	93	3	13	156	18	154	2.2e-10	61.23
GNKFHOJL_00366	VFG002161	23.37	184	93	6	13	194	5	142	8.5e-06	44.28
GNKFHOJL_00375	VFG002553	29.11	158	106	5	2	157	3	156	3e-11	62.77
GNKFHOJL_00384	VFG001867	49.48	194	96	2	13	206	1	192	1.1e-53	203.4	superoxide dismutase [SodB (VF0169) - Stress survival (VFC0282)] [Legionella pneumophila subsp. pneumophila str. Philadelphia 1]
GNKFHOJL_00388	VFG001206	30.93	236	134	8	311	524	9	237	1.5e-16	82.03
GNKFHOJL_00410	VFG024730	32.07	290	179	7	5	287	86	364	1.7e-27	117.1
GNKFHOJL_00435	VFG000121	21.58	190	140	3	7	187	1	190	8.3e-08	50.83
GNKFHOJL_00436	VFG000038	26.72	262	184	3	1	260	6	261	7.5e-24	105.1
GNKFHOJL_00449	VFG050290	23.5	183	119	4	528	692	179	358	4.9e-05	44.28
GNKFHOJL_00454	VFG002099	21.22	311	194	10	172	454	853	1140	1.1e-05	45.44
GNKFHOJL_00461	VFG048547	27.89	294	155	14	194	441	24	306	6e-11	64.31
GNKFHOJL_00465	VFG001279	24.7	166	83	6	252	384	597	753	2.6e-05	43.9
GNKFHOJL_00476	VFG045304	50.83	181	86	3	1	180	1	179	1.2e-43	169.9	dTDP-4-dehydrorhamnose 3,5-epimerase [LPS (VF0171) - Immune modulation (VFC0258)] [Legionella pneumophila subsp. pneumophila str. Philadelphia 1]
GNKFHOJL_00477	VFG048797	55.68	440	142	7	7	445	1	388	7e-127	448	UDP-glucose 6-dehydrogenase [Capsule (VF0560) - Immune modulation (VFC0258)] [Klebsiella pneumoniae subsp. pneumoniae NTUH-K2044]
GNKFHOJL_00478	VFG047068	18.39	484	374	12	6	478	3	476	2.7e-13	70.86
GNKFHOJL_00480	VFG002184	27.92	394	240	6	6	383	1	366	3.4e-34	139.8
GNKFHOJL_00484	VFG048819	35.39	356	210	9	7	359	5	343	2e-52	200.3
GNKFHOJL_00485	VFG047125	20.26	306	199	9	19	310	32	306	7.1e-05	42.36
GNKFHOJL_00488	VFG013354	36.72	177	110	2	7	183	6	180	4.2e-27	115.5
GNKFHOJL_00492	VFG014112	25.58	258	174	6	42	293	51	296	5.4e-18	85.5
GNKFHOJL_00499	VFG039536	37.71	236	141	4	9	242	11	242	1.1e-37	150.6
GNKFHOJL_00502	VFG042739	30.56	252	174	1	1	251	1	252	2.9e-38	152.5
GNKFHOJL_00505	VFG046465	29.39	279	164	10	6	260	14	283	7.4e-18	86.27
GNKFHOJL_00517	VFG001390	32.76	232	144	3	6	236	3	223	1.5e-33	136.7
GNKFHOJL_00518	VFG001888	31.33	249	152	9	248	486	282	521	4.1e-19	90.12
GNKFHOJL_00526	VFG047690	44.06	261	145	1	36	296	41	300	1.7e-62	233.4
GNKFHOJL_00530	VFG050160	43.27	245	122	6	6	246	7	238	2e-47	183
GNKFHOJL_00545	VFG000192	29.75	279	173	5	202	471	131	395	2.7e-28	120.9
GNKFHOJL_00546	VFG038348	26.69	341	239	5	8	339	23	361	1.1e-23	105.1
GNKFHOJL_00570	VFG000121	24.58	179	123	3	2	170	6	182	9.8e-13	67.01
GNKFHOJL_00574	VFG047512	24.65	288	192	14	71	349	14	285	1.1e-05	45.44
GNKFHOJL_00586	VFG013069	32.73	333	201	6	12	340	3	316	7.3e-41	161.8
GNKFHOJL_00587	VFG000925	34.16	243	156	2	11	253	11	249	6.9e-36	145.2
GNKFHOJL_00596	VFG000079	47.82	849	365	10	1	839	1	781	0	718	endopeptidase Clp ATP-binding chain C [ClpC (VF0072) - Stress survival (VFC0282)] [Listeria monocytogenes EGD-e]
GNKFHOJL_00614	VFG015515	25.57	219	116	6	2	208	436	619	3.4e-10	58.92
GNKFHOJL_00618	VFG011072	25	164	115	3	5	160	30	193	1.2e-08	53.14
GNKFHOJL_00620	VFG049120	26.82	440	296	10	5	430	6	433	1.4e-39	157.9
GNKFHOJL_00621	VFG046903	27.73	119	78	3	9	123	15	129	8.7e-06	44.67
GNKFHOJL_00630	VFG045626	34.68	124	76	2	323	445	421	540	8e-09	55.84
GNKFHOJL_00633	VFG000162	27.52	149	105	2	28	174	23	170	3.3e-08	51.99
GNKFHOJL_00634	VFG044087	31.53	111	66	4	91	197	132	236	2.2e-05	43.51
GNKFHOJL_00653	VFG044083	25.41	181	132	1	6	186	16	193	4.9e-11	62.39
GNKFHOJL_00657	VFG041278	28.04	214	122	6	137	337	305	499	2.7e-11	65.08
GNKFHOJL_00659	VFG000079	47.99	844	396	5	1	842	2	804	0	770.4	endopeptidase Clp ATP-binding chain C [ClpC (VF0072) - Stress survival (VFC0282)] [Listeria monocytogenes EGD-e]
GNKFHOJL_00661	VFG006171	28.57	70	50	0	269	338	46	115	3.6e-05	43.51
GNKFHOJL_00662	VFG000492	24.31	218	153	4	1	213	1	211	1.7e-12	66.63
GNKFHOJL_00665	VFG001810	31.67	180	103	8	11	187	30	192	3.8e-12	65.85
GNKFHOJL_00667	VFG013069	29.22	332	214	6	9	336	1	315	6.7e-39	155.2
GNKFHOJL_00673	VFG001278	30.48	105	56	4	71	175	345	432	2.9e-05	42.74
GNKFHOJL_00683	VFG038687	28.64	213	136	5	108	316	247	447	4.7e-15	75.87
GNKFHOJL_00694	VFG047708	23.23	198	140	6	97	288	684	875	3.2e-08	53.53
GNKFHOJL_00696	VFG001826	31.81	698	443	12	59	738	103	785	8e-100	359
GNKFHOJL_00701	VFG035923	40.78	179	103	2	21	199	17	192	4.1e-33	135.2
GNKFHOJL_00703	VFG000116	36.76	457	272	5	3	455	6	449	4.5e-73	269.2
GNKFHOJL_00704	VFG043368	24.93	373	236	12	81	451	46	376	4.4e-20	93.2
GNKFHOJL_00707	VFG037218	32	250	159	4	119	358	131	379	3.5e-33	136.3
GNKFHOJL_00711	VFG016041	23.46	358	218	8	50	351	4680	5037	2.8e-12	67.01
GNKFHOJL_00715	VFG000478	22.63	137	101	4	7	138	8	144	2.9e-05	41.59
GNKFHOJL_00717	VFG001412	24.86	185	124	3	5	174	28	212	3.6e-09	55.07
GNKFHOJL_00723	VFG038219	35.81	229	140	3	45	269	9	234	2.3e-33	136.3
GNKFHOJL_00724	VFG009810	29.63	243	162	5	354	595	234	468	1.1e-21	98.98
GNKFHOJL_00728	VFG040705	31.02	274	181	5	170	438	23	293	2.5e-31	130.6
GNKFHOJL_00735	VFG047401	30.22	761	404	16	137	840	4	694	9e-100	359
GNKFHOJL_00738	VFG005784	23.24	241	153	8	56	287	24	241	4e-05	43.13
GNKFHOJL_00757	VFG000670	30.06	326	196	12	1	316	1	304	1.3e-25	110.9
GNKFHOJL_00840	VFG001931	25	192	116	4	169	360	129	292	2.6e-07	50.45
GNKFHOJL_00853	VFG000313	26.24	423	263	9	14	420	13	402	3.4e-30	126.7
GNKFHOJL_00860	VFG011072	20.54	185	132	3	2	183	27	199	6.1e-07	47.75
GNKFHOJL_00863	VFG037100	50.72	349	151	5	11	348	176	514	1.5e-97	350.1	trifunctional thioredoxin/methionine sulfoxide reductase A/B protein [MsrAB (VF0456) - Stress survival (VFC0282)] [Neisseria meningitidis MC58]
GNKFHOJL_00877	VFG037537	44.74	76	42	0	5	80	36	111	4.6e-15	73.56
GNKFHOJL_00886	VFG041028	28.35	194	127	7	12	199	19	206	1.4e-17	83.57
GNKFHOJL_00889	VFG002060	28.25	269	166	10	504	757	6	262	6e-16	81.26
GNKFHOJL_00896	VFG051244	19.79	475	323	13	46	497	930	1369	4.4e-08	53.53
GNKFHOJL_00912	VFG011823	26.85	149	103	3	5	153	18	160	9.9e-10	58.54
GNKFHOJL_00913	VFG001965	29.17	360	221	14	25	358	6	357	9.7e-28	118.2
GNKFHOJL_00919	VFG002084	24.03	466	292	21	162	583	388	835	7.2e-06	46.98
GNKFHOJL_00923	VFG046694	27.81	187	119	6	198	381	20	193	5.1e-12	66.24
GNKFHOJL_00925	VFG038119	42.16	287	164	1	153	437	133	419	3.7e-64	239.6
GNKFHOJL_00926	VFG045304	54.34	173	76	3	1	172	1	171	1.5e-45	176	dTDP-4-dehydrorhamnose 3,5-epimerase [LPS (VF0171) - Immune modulation (VFC0258)] [Legionella pneumophila subsp. pneumophila str. Philadelphia 1]
GNKFHOJL_00931	VFG001964	27.55	294	189	8	79	352	101	390	1.3e-21	97.83
GNKFHOJL_00936	VFG000163	27.52	149	91	5	144	284	182	321	2.8e-07	51.6
GNKFHOJL_00949	VFG045327	30.08	133	78	6	17	145	21	142	2.2e-08	51.99
GNKFHOJL_00950	VFG050169	19.65	173	126	2	172	340	59	222	4.1e-05	43.13
GNKFHOJL_00952	VFG007904	37.26	212	128	3	11	217	7	218	2.7e-34	140.6
GNKFHOJL_00953	VFG036938	21.29	263	184	8	19	258	19	281	1e-06	48.14
GNKFHOJL_00956	VFG000208	30.21	96	53	1	209	290	168	263	3.1e-05	43.13
GNKFHOJL_00958	VFG001857	21.18	524	329	20	20	520	33	495	1.1e-17	85.5
GNKFHOJL_00960	VFG013248	33.33	123	64	4	796	916	464	570	2.1e-09	58.92
GNKFHOJL_00964	VFG041278	24.78	226	128	4	21	212	309	526	3.9e-12	65.85
GNKFHOJL_00967	VFG050222	22.77	202	95	7	170	328	146	329	3.3e-06	47.75
GNKFHOJL_00972	VFG001824	25.55	227	145	10	7	230	3	208	2e-09	56.61
GNKFHOJL_00980	VFG001404	26.09	115	74	2	20	130	38	145	9.5e-07	46.59
GNKFHOJL_00988	VFG049554	22.01	259	181	4	18	266	5	252	3.5e-16	79.34
GNKFHOJL_00989	VFG039691	33.33	102	68	0	143	244	1	102	2.2e-14	73.94
GNKFHOJL_00996	VFG002546	34.7	366	236	3	24	386	71	436	2e-58	220.3
GNKFHOJL_01008	VFG001361	52.5	40	18	1	436	474	471	510	2.3e-05	44.67	surface protein A [PspA (VF0152) - Immune modulation (VFC0258)] [Streptococcus pneumoniae TIGR4]
GNKFHOJL_01016	VFG044334	30.82	159	96	6	197	350	21	170	2.3e-10	62.39
GNKFHOJL_01018	VFG044087	27.87	244	165	7	45	286	72	306	3.6e-17	82.8
GNKFHOJL_01019	VFG044086	27.03	148	107	1	32	179	4	150	5.8e-11	61.23
GNKFHOJL_01020	VFG000961	27.95	229	130	8	68	269	68	288	2.6e-13	70.09
GNKFHOJL_01040	VFG002197	25.41	185	125	5	4	182	3	180	2e-09	57.38
GNKFHOJL_01041	VFG050290	40.7	86	47	2	98	179	277	362	1.4e-06	46.59
GNKFHOJL_01066	VFG001361	23.85	239	156	6	3	221	7	239	4.2e-06	46.98
GNKFHOJL_01072	VFG001390	33.78	222	145	2	4	223	1	222	1.8e-28	119.8
GNKFHOJL_01073	VFG001888	25.71	245	165	7	264	496	282	521	1.1e-16	82.03
GNKFHOJL_01076	VFG011439	27.74	155	94	6	38	180	87	235	9.6e-06	44.28
GNKFHOJL_01079	VFG050222	26.77	538	292	20	143	628	131	618	3.4e-35	144.1
GNKFHOJL_01085	VFG010858	23.85	369	242	14	37	385	9	358	3.9e-07	50.06
GNKFHOJL_01089	VFG001217	24.65	142	102	2	486	622	57	198	7e-05	43.51
GNKFHOJL_01096	VFG050222	29.25	147	74	5	63	179	147	293	3.5e-06	47.75
GNKFHOJL_01100	VFG037386	25.94	239	152	5	1	235	1	218	2e-14	74.71
GNKFHOJL_01104	VFG001972	23.64	461	278	14	126	535	61	498	5.4e-22	100.5
GNKFHOJL_01105	VFG014117	25.76	524	329	12	24	494	25	541	1.3e-40	161.8
GNKFHOJL_01111	VFG001213	23.98	246	171	7	199	436	286	523	3.4e-09	57
GNKFHOJL_01112	VFG001214	38.67	450	262	5	3	449	7	445	1.4e-82	300.8
GNKFHOJL_01113	VFG001271	19.09	309	234	5	173	476	156	453	7.6e-05	42.74
GNKFHOJL_01120	VFG050222	22.34	197	109	8	156	332	157	329	9.5e-08	52.76
GNKFHOJL_01122	VFG001285	27.48	131	86	4	21	151	15	136	1.6e-07	51.22
GNKFHOJL_01124	VFG001965	26.43	280	187	10	32	309	27	289	3.9e-17	83.19
GNKFHOJL_01133	VFG035923	40.72	194	109	5	9	201	5	193	3.4e-29	122.1
GNKFHOJL_01136	VFG007027	21.5	200	146	3	56	248	61	256	2.5e-06	47.37
GNKFHOJL_01138	VFG007310	30.82	146	81	5	31	161	162	302	7.2e-13	68.55
GNKFHOJL_01159	VFG014110	31.68	322	208	5	1	319	1	313	6.6e-40	158.7
GNKFHOJL_01165	VFG048547	28.38	148	92	5	110	245	35	180	6.5e-08	53.91
GNKFHOJL_01166	VFG000344	28.29	258	144	8	10	255	11	239	4.3e-15	77.03
GNKFHOJL_01168	VFG038840	29.63	189	128	2	4	192	6	189	7.2e-21	94.74
GNKFHOJL_01169	VFG001931	31.31	99	63	2	113	207	216	313	3.1e-09	55.84
GNKFHOJL_01176	VFG034679	22.93	423	270	11	49	454	63	446	1.5e-18	88.2
GNKFHOJL_01177	VFG037705	26.49	302	206	7	2	294	4	298	3.6e-18	86.66
GNKFHOJL_01178	VFG001206	36.14	202	122	5	25	223	20	217	2.8e-25	109.4
GNKFHOJL_01180	VFG000120	26.1	272	171	9	85	351	98	344	2.7e-14	73.56
GNKFHOJL_01181	VFG000119	27.31	216	141	6	3	205	1	213	1.9e-15	76.64
GNKFHOJL_01184	VFG048830	49.15	472	232	2	6	477	3	466	3e-127	449.5	NADP-dependent phosphogluconate dehydrogenase [Capsule (VF0560) - Immune modulation (VFC0258)] [Klebsiella pneumoniae subsp. pneumoniae NTUH-K2044]
GNKFHOJL_01192	VFG002225	67.15	344	108	2	2	345	3	341	2e-133	469.2	GDP-mannose 4,6-dehydratase [LPS (VF0367) - Immune modulation (VFC0258)] [Brucella melitensis bv. 1 str. 16M]
GNKFHOJL_01193	VFG001956	45.87	351	178	3	5	355	4	342	5.6e-92	331.6	GDP-L-fucose synthetase [Capsule (VF0323) - Immune modulation (VFC0258)] [Campylobacter jejuni subsp. jejuni NCTC 11168]
GNKFHOJL_01194	VFG000932	21.75	469	307	12	30	484	49	471	3.1e-18	87.43
GNKFHOJL_01195	VFG001444	29.55	379	198	10	33	388	86	418	1.7e-31	131.3
GNKFHOJL_01196	VFG051131	24.4	332	188	15	34	311	693	1015	1.4e-06	48.14
GNKFHOJL_01199	VFG013327	34.3	554	313	11	12	553	6	520	6.2e-78	285.8
GNKFHOJL_01207	VFG000121	25	192	117	4	2	175	5	187	9.2e-11	60.46
GNKFHOJL_01211	VFG001713	30.26	76	51	1	20	93	62	137	3.4e-05	40.82
GNKFHOJL_01213	VFG002282	24.78	230	138	8	30	232	44	265	1.6e-08	54.68
GNKFHOJL_01215	VFG043648	42.5	280	151	2	23	292	41	320	4.2e-58	218.8
GNKFHOJL_01216	VFG014950	37.6	391	205	6	117	495	90	453	1.6e-64	241.1
GNKFHOJL_01217	VFG000070	32.35	102	59	2	250	351	367	458	2e-08	54.3
GNKFHOJL_01222	VFG006721	40	245	145	2	301	543	47	291	2.7e-44	174.1
GNKFHOJL_01224	VFG006721	40.71	226	133	1	312	536	66	291	5.8e-44	172.9
GNKFHOJL_01230	VFG000028	21.24	259	188	7	45	291	26	280	5.8e-09	56.22
GNKFHOJL_01240	VFG001300	34.31	615	349	9	9	599	3	586	1.1e-96	348.2
GNKFHOJL_01247	VFG037118	31.14	562	361	9	1	550	1	548	3.7e-80	293.1
GNKFHOJL_01253	VFG050269	28.02	182	114	7	67	248	48	212	3.5e-07	49.29
GNKFHOJL_01256	VFG000430	25.57	176	127	3	70	243	91	264	4.3e-08	52.76
GNKFHOJL_01257	VFG002546	29.7	367	254	4	26	389	74	439	3.6e-47	183
GNKFHOJL_01259	VFG044197	25.74	338	233	8	38	363	52	383	6.9e-19	88.97
GNKFHOJL_01261	VFG000344	34.52	197	126	3	6	201	11	205	3.3e-25	109
GNKFHOJL_01263	VFG045297	43.37	249	140	1	5	252	5	253	3.1e-56	212.2
GNKFHOJL_01264	VFG045297	23.47	213	156	3	32	238	31	242	1.4e-10	60.46
GNKFHOJL_01265	VFG014106	39.3	201	114	5	3	196	2	201	1.4e-31	129.8
GNKFHOJL_01276	VFG002197	27.81	338	225	9	6	333	3	331	3.3e-22	99.75
GNKFHOJL_01296	VFG000574	25.95	185	107	5	493	649	545	727	1.5e-06	48.91
GNKFHOJL_01305	VFG047618	22.89	284	176	7	7	288	1	243	1.6e-11	65.08
GNKFHOJL_01309	VFG043319	46.76	278	138	3	15	292	137	404	1.3e-63	237.7	transcriptional regulator FleQ [Flagella (VF0157) - Motility (VFC0204)] [Legionella pneumophila subsp. pneumophila str. Philadelphia 1]
GNKFHOJL_01310	VFG043391	28.62	318	209	6	5	321	3	303	3.5e-33	136.3
GNKFHOJL_01315	VFG040705	35.78	232	139	7	195	416	62	293	4.1e-33	136.3
GNKFHOJL_01325	VFG000935	26.2	313	179	13	163	464	1	272	1.3e-10	63.16
GNKFHOJL_01345	VFG047529	33.66	407	252	9	328	722	5	405	1e-56	215.7
GNKFHOJL_01346	VFG002546	29.75	363	234	7	34	384	75	428	1.1e-40	161.4
GNKFHOJL_01348	VFG047478	25.17	147	97	4	109	251	99	236	1.8e-06	46.98
GNKFHOJL_01349	VFG047461	25.88	170	116	4	6	170	4	168	8.4e-12	64.31
GNKFHOJL_01351	VFG000515	26.91	249	160	5	417	653	144	382	1e-15	79.34
GNKFHOJL_01352	VFG002521	27.27	198	128	4	91	278	338	529	9.6e-12	65.47
GNKFHOJL_01354	VFG000680	28.83	274	165	9	20	277	58	317	1.3e-25	111.3
GNKFHOJL_01356	VFG013286	48.64	331	166	2	5	335	3	329	2.9e-90	325.9	UDP-glucose 4-epimerase [LOS (VF0044) - Immune modulation (VFC0258)] [Haemophilus influenzae Rd KW20]
GNKFHOJL_01369	VFG001857	24.23	227	145	10	22	240	28	235	5.7e-07	49.68
GNKFHOJL_01370	VFG050269	34.32	236	147	2	3	236	7	236	2.6e-37	149.4
GNKFHOJL_01372	VFG000130	39.11	404	224	9	30	425	1	390	7.6e-77	282
GNKFHOJL_01376	VFG037720	26.72	1063	724	21	1	1029	1	1042	2e-106	381.7
GNKFHOJL_01377	VFG037705	23.15	337	229	7	24	330	34	370	1.7e-15	77.41
GNKFHOJL_01378	VFG037735	20.71	425	298	12	35	441	74	477	3e-08	53.91
GNKFHOJL_01400	VFG047137	23.68	380	230	16	45	399	65	409	6.9e-10	60.08
GNKFHOJL_01405	VFG049018	44.44	54	30	0	193	246	151	204	3.5e-07	49.29
GNKFHOJL_01417	VFG047401	23.31	163	112	5	167	324	5	159	5.8e-05	42.74
GNKFHOJL_01422	VFG047582	44.26	305	158	7	15	312	23	322	6e-63	235
GNKFHOJL_01423	VFG007965	27.36	106	73	1	61	166	82	183	7.4e-07	48.14
GNKFHOJL_01427	VFG031564	46.51	43	23	0	257	299	131	173	3.2e-05	43.13	PE-PGRS family protein PE_PGRS30 [PE/PE-PGRS (VF0316) - Immune modulation (VFC0258)] [Mycobacterium tuberculosis H37Rv]
GNKFHOJL_01429	VFG048819	34.18	79	48	2	58	136	385	459	4.8e-06	44.28
GNKFHOJL_01431	VFG047564	25.15	338	193	13	141	469	61	347	2.2e-17	84.34
GNKFHOJL_01454	VFG015000	26.13	463	285	14	12	441	11	449	7.6e-25	109
GNKFHOJL_01471	VFG002420	29.27	287	162	9	14	281	121	385	4e-26	112.5
GNKFHOJL_01472	VFG002420	28.04	189	106	7	83	245	454	638	3.8e-09	55.84
GNKFHOJL_01486	VFG035923	35.98	214	127	4	1	212	1	206	5.6e-28	118.2
GNKFHOJL_01489	VFG037705	20.81	370	264	10	4	360	6	359	7.4e-15	75.48
GNKFHOJL_01490	VFG001271	21.18	406	281	6	26	424	65	438	5.5e-15	76.26
GNKFHOJL_01491	VFG001965	28.26	138	84	5	105	233	98	229	5.2e-06	46.21
GNKFHOJL_01499	VFG000368	28.35	194	129	6	135	323	237	425	2.5e-11	63.54
GNKFHOJL_01503	VFG002230	34.78	92	59	1	73	163	68	159	8.5e-12	65.08
GNKFHOJL_01507	VFG000421	28.71	101	71	1	284	383	5	105	1.1e-06	48.52
GNKFHOJL_01517	VFG000073	29.17	288	158	10	37	306	46	305	4.6e-18	85.89
GNKFHOJL_01521	VFG038505	25.14	179	102	3	70	248	57	203	5.3e-06	45.82
GNKFHOJL_01523	VFG001965	20.54	258	188	7	35	291	22	263	3.6e-07	50.06
GNKFHOJL_01524	VFG011414	27	263	161	9	15	257	17	268	3.1e-10	60.08
GNKFHOJL_01535	VFG000688	33.19	229	141	6	6	223	9	236	3e-20	92.43
GNKFHOJL_01540	VFG043390	28.14	263	158	6	3	237	2	261	2.7e-22	99.37
GNKFHOJL_01573	VFG046465	29.41	136	81	4	11	141	14	139	2.9e-08	54.68
GNKFHOJL_01585	VFG046465	70.81	394	115	0	1	394	1	394	6e-172	597.4	elongation factor Tu [EF-Tu (VF0460) - Adherence (VFC0001)] [Francisella tularensis subsp. tularensis SCHU S4]
GNKFHOJL_01590	VFG000872	30.46	151	103	2	128	276	22	172	2.6e-12	66.63
GNKFHOJL_01593	VFG045340	31.45	159	106	2	4	160	3	160	1.8e-21	95.9
GNKFHOJL_01594	VFG000141	26.23	366	257	8	49	402	51	415	9e-25	108.6
GNKFHOJL_01598	VFG048962	30.34	145	87	4	5	148	3	134	2.2e-12	65.47
GNKFHOJL_01615	VFG005766	29.15	247	156	9	3	241	2	237	5.1e-22	98.6
GNKFHOJL_01617	VFG048547	25.49	153	101	6	114	264	28	169	4.7e-05	44.67
GNKFHOJL_01618	VFG000421	29	100	66	1	202	296	6	105	2e-07	50.45
GNKFHOJL_01621	VFG001271	20.4	348	255	5	150	487	130	465	3.5e-10	60.46
GNKFHOJL_01622	VFG036938	26.82	261	180	3	2	256	7	262	5.8e-16	78.95
GNKFHOJL_01627	VFG043385	33.52	179	103	6	102	275	30	197	5.3e-13	69.32
GNKFHOJL_01632	VFG002391	27.6	366	203	15	123	443	34	382	7.6e-12	65.85
GNKFHOJL_01638	VFG001443	34.52	84	52	2	500	581	223	305	6.2e-07	50.06
GNKFHOJL_01641	VFG000340	21.54	311	189	10	102	381	25	311	3.6e-05	43.51
GNKFHOJL_01643	VFG051125	34.88	86	54	2	16	99	436	521	7.5e-06	43.51
GNKFHOJL_01648	VFG048547	31.21	157	90	6	187	336	25	170	3e-10	62
GNKFHOJL_01649	VFG044087	26.69	266	179	7	21	275	12	272	1.1e-14	74.71
GNKFHOJL_01650	VFG000121	21.89	169	123	3	10	170	19	186	1.7e-06	46.21
GNKFHOJL_01655	VFG002440	44.26	61	34	0	137	197	155	215	2.3e-08	52.76
GNKFHOJL_01664	VFG000348	26.83	205	142	5	110	309	25	226	3e-09	58.15
GNKFHOJL_01670	VFG047006	35.43	350	219	7	10	355	5	351	1.8e-53	203.8
GNKFHOJL_01677	VFG037720	21.13	194	146	4	460	647	297	489	3.4e-05	45.05
GNKFHOJL_01681	VFG051262	26.44	174	86	8	52	209	77	224	8.1e-05	41.2
GNKFHOJL_01687	VFG005930	32.74	113	74	2	4	114	11	123	7.1e-14	72.02
GNKFHOJL_01700	VFG013321	27.67	253	160	8	3	248	1	237	3.4e-18	85.89
GNKFHOJL_01706	VFG002045	27.85	395	244	12	448	819	717	1093	2.7e-28	121.7
GNKFHOJL_01710	VFG001363	21.3	338	254	8	227	557	4	336	8e-14	73.17
GNKFHOJL_01712	VFG001206	34.26	216	137	4	2	215	5	217	7.5e-29	120.9
GNKFHOJL_01717	VFG000935	30.14	146	77	3	115	242	32	170	6.5e-10	60.85
GNKFHOJL_01728	VFG044334	27.52	149	80	6	127	256	31	170	9.9e-06	46.98
GNKFHOJL_01735	VFG049029	31.37	102	67	3	247	348	11	109	1.1e-08	55.45
GNKFHOJL_01738	VFG044096	31.75	126	66	5	23	142	17	128	2.5e-07	50.83
GNKFHOJL_01739	VFG045531	31.73	394	232	7	8	394	9	372	5e-49	189.1
GNKFHOJL_01741	VFG049162	27.92	197	122	10	327	516	40	223	5.2e-13	70.86
GNKFHOJL_01748	VFG049684	24.14	87	62	1	206	288	446	532	3.6e-05	43.13
GNKFHOJL_01759	VFG050114	21.34	492	302	16	27	485	189	628	2.1e-15	78.18
GNKFHOJL_01761	VFG050290	20.9	311	216	4	24	304	43	353	6.8e-10	59.31
GNKFHOJL_01768	VFG001412	34.71	170	100	4	6	165	29	197	2.7e-19	88.58
GNKFHOJL_01775	VFG014113	31.13	151	75	8	207	348	128	258	9.4e-09	55.45
GNKFHOJL_01781	VFG002408	29.73	111	60	4	357	451	336	444	4.2e-05	43.51
GNKFHOJL_01783	VFG039549	39.04	146	87	1	3	148	5	148	1.9e-23	102.1
GNKFHOJL_01796	VFG001213	24.22	322	216	6	119	413	201	521	2.6e-19	90.51
GNKFHOJL_01797	VFG000116	37.53	469	258	7	15	471	4	449	7.8e-76	278.5
GNKFHOJL_01798	VFG037010	20.98	410	284	12	24	419	59	442	3.5e-06	46.98
GNKFHOJL_01799	VFG036938	23.56	225	162	5	72	292	57	275	5.4e-09	56.22
GNKFHOJL_01800	VFG001206	36.76	204	125	3	19	220	17	218	1.4e-31	130.2
GNKFHOJL_01802	VFG000935	29.81	161	89	4	91	231	14	170	1.8e-09	59.31
GNKFHOJL_01812	VFG012162	27.74	465	234	17	167	538	362	817	1.3e-29	125.2
GNKFHOJL_01814	VFG000619	24.63	203	118	8	107	286	12	202	5e-05	44.67
GNKFHOJL_01817	VFG002221	22.53	395	252	18	5	376	13	376	1.8e-06	47.75
GNKFHOJL_01819	VFG002097	21.72	396	261	12	2	377	12	378	5.9e-08	52.76
GNKFHOJL_01826	VFG015994	20.06	314	225	7	55	354	54	355	2.3e-10	60.85
GNKFHOJL_01828	VFG000907	27.19	217	139	6	16	228	484	685	2.4e-13	69.71
GNKFHOJL_01831	VFG046465	29.32	249	137	11	493	710	3	243	2.4e-11	65.47
GNKFHOJL_01838	VFG048547	31.64	177	99	9	206	373	28	191	5.7e-09	57.77
GNKFHOJL_01839	VFG044087	26.15	260	179	8	15	269	29	280	2.4e-14	73.56
GNKFHOJL_01840	VFG044086	28.83	163	102	4	14	172	4	156	2.1e-07	49.29
GNKFHOJL_01848	VFG002045	26.13	375	241	8	796	1165	696	1039	1.4e-25	113.2
GNKFHOJL_01853	VFG002305	28.09	178	93	7	124	277	658	824	1.3e-05	44.28
GNKFHOJL_01855	VFG000121	28.66	157	103	2	10	157	26	182	3.8e-13	68.17
GNKFHOJL_01856	VFG044197	20.58	277	191	10	96	365	60	314	1.4e-06	48.91
GNKFHOJL_01860	VFG001444	26.56	433	252	15	40	456	81	463	4.2e-25	110.2
GNKFHOJL_01862	VFG013248	37	527	319	6	92	612	68	587	7.3e-93	335.5
GNKFHOJL_01868	VFG001967	55.87	358	155	2	7	364	2	356	2e-122	433	UDP-galactopyranose mutase [Capsule (VF0323) - Immune modulation (VFC0258)] [Campylobacter jejuni subsp. jejuni NCTC 11168]
GNKFHOJL_01870	VFG046763	26.62	263	157	10	93	337	80	324	1.6e-14	74.33
GNKFHOJL_01872	VFG000241	27.35	362	213	15	1	340	3	336	1.4e-15	77.8
GNKFHOJL_01875	VFG002224	29.89	358	218	11	1	347	1	336	5.8e-31	129
GNKFHOJL_01879	VFG002230	25.91	193	126	4	35	221	6	187	1.1e-09	57.38
GNKFHOJL_01880	VFG011430	63.64	77	28	0	1	77	1	77	1.2e-22	98.21	acyl carrier protein [LPS (VF0367) - Immune modulation (VFC0258)] [Brucella melitensis bv. 1 str. 16M]
GNKFHOJL_01881	VFG007823	29.19	442	271	9	6	421	104	529	1.3e-34	141.4
GNKFHOJL_01888	VFG037482	17.76	152	124	1	7	158	9	159	1.2e-08	53.91
GNKFHOJL_01889	VFG044087	25.09	267	178	8	6	260	7	263	4.5e-13	69.32
GNKFHOJL_01893	VFG012162	21.39	346	228	13	221	560	45	352	2.1e-09	58.92
GNKFHOJL_01905	VFG000367	28.04	403	261	10	19	401	19	412	3.9e-28	119.8
GNKFHOJL_01907	VFG000919	25.19	405	261	10	49	443	61	433	1.5e-23	104.8
GNKFHOJL_01908	VFG044333	23.7	692	480	22	32	709	14	671	1.3e-32	135.6
GNKFHOJL_01910	VFG001444	24.23	388	205	16	30	382	85	418	3.1e-09	57.38
GNKFHOJL_01919	VFG000493	27.5	480	275	16	810	1234	372	833	2.5e-27	119
GNKFHOJL_01920	VFG002275	21.72	267	183	10	93	339	111	371	6.4e-05	42.36
GNKFHOJL_01921	VFG051131	26.67	255	148	8	35	250	1566	1820	3.6e-05	45.05
GNKFHOJL_01925	VFG002195	24.47	282	168	12	644	900	651	912	3.4e-08	55.07
GNKFHOJL_01940	VFG001859	30.61	98	56	4	7	104	6	91	6.3e-06	45.82
GNKFHOJL_01952	VFG013265	40.62	192	107	4	3	188	1	191	7.1e-28	117.5
GNKFHOJL_01965	VFG050255	47.54	61	32	0	13	73	14	74	8.7e-13	65.47	hypothetical protein [TTSS secreted effectors (VF0711) - Effector delivery system (VFC0086)] [Chlamydia trachomatis D/UW-3/CX]
GNKFHOJL_01976	VFG000320	31.47	143	97	1	5	146	6	148	2.4e-19	88.58
GNKFHOJL_01978	VFG046938	30.56	108	59	4	94	193	134	233	1.3e-05	43.51
GNKFHOJL_01996	VFG044087	24.1	332	228	8	52	368	8	330	7.4e-15	75.48
GNKFHOJL_01997	VFG000923	31.9	163	85	7	187	330	27	182	1.9e-09	59.31
GNKFHOJL_01999	VFG002279	33.58	137	82	4	1209	1338	631	765	8.4e-15	77.41
GNKFHOJL_02007	VFG045309	24.56	338	226	10	8	339	1	315	2.5e-17	83.57
GNKFHOJL_02011	VFG044086	28.48	151	102	4	26	172	2	150	2.3e-09	55.84
GNKFHOJL_02013	VFG002195	24.54	701	410	25	140	741	232	912	1.4e-33	139
GNKFHOJL_02015	VFG013648	23.24	383	208	13	46	360	1190	1554	5e-06	46.59
GNKFHOJL_02021	VFG000307	37.04	135	84	1	21	154	7	141	1.2e-19	89.74
GNKFHOJL_02022	VFG037470	26.56	128	94	0	19	146	19	146	1.8e-08	53.91
GNKFHOJL_02023	VFG001404	39.52	167	94	3	13	178	25	185	6.4e-31	127.5
GNKFHOJL_02028	VFG005906	21.41	467	331	16	5	458	4	447	1e-17	85.5
GNKFHOJL_02038	VFG044087	33.06	248	150	10	60	300	58	296	2.2e-15	77.03
GNKFHOJL_02040	VFG001971	41	200	100	4	2	194	4	192	7.3e-36	144.1
GNKFHOJL_02042	VFG001864	39.2	250	123	3	35	281	8	231	4.1e-44	172.2
GNKFHOJL_02043	VFG001864	45.5	200	100	3	19	211	32	229	7.3e-45	174.1	macrophage infectivity potentiator Mip [Mip (VF0153) - Post-translational modification (VFC0315)] [Legionella pneumophila subsp. pneumophila str. Philadelphia 1]
GNKFHOJL_02046	VFG007946	30.29	208	130	5	8	208	23	222	2e-20	93.2
GNKFHOJL_02047	VFG013496	25.16	155	110	4	255	405	194	346	2.8e-13	70.48
GNKFHOJL_02048	VFG013647	23.47	571	346	24	11	532	563	1091	1.2e-06	49.68
GNKFHOJL_02055	VFG044334	19.15	799	501	29	11	757	17	722	2.1e-07	51.99
GNKFHOJL_02058	VFG012609	24.27	379	267	9	4	372	60	428	3.8e-22	99.75
GNKFHOJL_02060	VFG013260	25.81	248	175	4	13	258	44	284	1.7e-20	93.97
GNKFHOJL_02082	VFG045337	22.64	402	248	15	60	433	69	435	1.7e-13	71.25
GNKFHOJL_02083	VFG045335	28.12	192	134	3	90	280	102	290	4.1e-20	92.43
GNKFHOJL_02085	VFG050113	24.22	161	112	3	1	152	125	284	1.8e-09	55.84
GNKFHOJL_02086	VFG045333	22.5	200	134	7	17	203	13	204	8.8e-05	41.2
GNKFHOJL_02097	VFG033025	29.17	192	116	5	26	215	266	439	5.5e-19	88.2
GNKFHOJL_02099	VFG038840	37.45	251	146	2	8	258	2	241	6.3e-39	154.8
GNKFHOJL_02100	VFG000935	25.45	224	142	6	116	321	32	248	6.6e-10	60.46
GNKFHOJL_02102	VFG046465	32.07	237	153	6	75	307	14	246	5.9e-19	90.12
GNKFHOJL_02104	VFG000475	36.84	76	46	2	221	294	149	224	6.8e-05	41.97
GNKFHOJL_02108	VFG045316	30.34	89	56	2	95	181	24	108	4.4e-06	45.82
GNKFHOJL_02117	VFG048863	26.72	116	79	1	47	156	23	138	7.7e-05	40.82
GNKFHOJL_02129	VFG042736	30.42	503	304	12	18	496	14	494	4.6e-58	219.5
GNKFHOJL_02131	VFG001363	22.95	292	185	13	25	282	61	346	2.7e-06	46.59
GNKFHOJL_02138	VFG000493	41.11	90	47	3	399	486	511	596	1e-09	58.92
GNKFHOJL_02142	VFG000574	27.94	841	491	26	12	816	49	810	2.3e-61	231.5
GNKFHOJL_02146	VFG048518	28.21	156	85	7	101	236	27	175	1.1e-06	50.06
GNKFHOJL_02163	VFG045470	48.28	58	30	0	3	60	4	61	2.5e-09	53.91	cytolysin regulator R2 [Cytolysin (VF0356) - Exotoxin (VFC0235)] [Enterococcus faecalis str. MMH594]
GNKFHOJL_02174	VFG000493	27.08	421	242	11	451	815	383	794	4e-27	117.9
GNKFHOJL_02178	VFG002436	19.35	336	236	7	28	354	964	1273	8.1e-07	49.29
GNKFHOJL_02184	VFG050279	27.61	134	85	2	161	293	4	126	2.9e-11	63.16
GNKFHOJL_02191	VFG047582	34.86	436	252	13	1	421	328	746	3e-55	209.9
GNKFHOJL_02195	VFG002157	24.66	292	188	8	1	278	1	274	3.3e-18	86.27
GNKFHOJL_02196	VFG037046	33.85	192	119	4	13	200	3	190	7.2e-24	104.8
GNKFHOJL_02204	VFG000872	29.02	193	134	3	122	313	7	197	2.5e-16	80.11
GNKFHOJL_02210	VFG006303	27.54	167	83	6	75	222	1550	1697	7.2e-05	43.51
GNKFHOJL_02211	VFG001931	28.51	235	139	6	168	392	104	319	3.8e-12	66.63
GNKFHOJL_02214	VFG018241	31.76	170	106	6	1	163	1	167	6e-16	77.41
GNKFHOJL_02217	VFG011072	27.59	145	85	3	27	162	60	193	2.6e-08	52.37
GNKFHOJL_02218	VFG044087	24.6	248	172	7	81	324	82	318	7.5e-11	62
GNKFHOJL_02219	VFG000935	26.19	168	100	5	167	317	11	171	9.5e-07	50.45
GNKFHOJL_02222	VFG001089	28.33	420	274	11	37	441	30	437	1.2e-41	164.9
GNKFHOJL_02233	VFG002190	47.26	237	119	2	11	241	25	261	1.5e-55	209.9	undecaprenyl diphosphate synthase [Capsule (VF0361) - Immune modulation (VFC0258)] [Enterococcus faecalis V583]
GNKFHOJL_02245	VFG000168	25.95	524	342	15	40	547	44	537	3.2e-31	130.6
GNKFHOJL_02260	VFG044333	23.77	244	145	9	493	719	435	654	8.3e-06	46.59
GNKFHOJL_02261	VFG001444	27.71	415	228	18	37	432	86	447	3.3e-30	127.1
GNKFHOJL_02263	VFG038918	26.42	246	155	5	2	236	472	702	2.5e-17	83.19
GNKFHOJL_02268	VFG001284	26.88	93	68	0	7	99	2	94	1.3e-05	43.51
GNKFHOJL_02269	VFG038840	46.91	243	123	2	7	248	6	243	1.9e-55	209.5	short chain dehydrogenase/reductase family oxidoreductase [Polar flagella (VF0473) - Motility (VFC0204)] [Aeromonas hydrophila ML09-119]
GNKFHOJL_02274	VFG050113	27.68	224	158	4	4	226	1	221	4e-21	95.9
GNKFHOJL_02292	VFG050699	36.7	466	258	3	4	440	8	465	3.1e-79	289.7
GNKFHOJL_02293	VFG041304	51.92	52	25	0	226	277	135	186	5e-10	58.92	Dot/Icm type IV secretion system effector LirB [Dot/Icm T4SS secreted effectors (VF0798) - Effector delivery system (VFC0086)] [Legionella pneumophila subsp. pneumophila str. Philadelphia 1]
GNKFHOJL_02295	VFG049159	18.71	449	335	7	12	446	29	461	1.5e-15	78.18
GNKFHOJL_02296	VFG002045	25.83	515	340	13	245	732	695	1194	2e-39	158.3
GNKFHOJL_02297	VFG037490	26.3	289	164	11	25	280	19	291	7.5e-16	78.57
GNKFHOJL_02298	VFG037482	28.06	139	95	3	3	140	27	161	5.3e-11	60.85
GNKFHOJL_02306	VFG002099	25.69	218	138	7	28	241	900	1097	6.3e-08	51.99
GNKFHOJL_02310	VFG000923	29.25	147	81	4	98	228	33	172	6.6e-07	50.83
GNKFHOJL_02314	VFG001385	26.61	109	79	1	41	148	71	179	7.2e-07	48.14
GNKFHOJL_02324	VFG049159	22.27	422	321	3	1	415	28	449	2.8e-35	143.7
GNKFHOJL_02333	VFG000923	32.21	149	76	5	11	141	33	174	1.1e-08	56.61
GNKFHOJL_02336	VFG000358	31.36	169	109	3	13	179	14	177	2.7e-18	88.2
GNKFHOJL_02352	VFG001269	31.74	230	130	10	345	554	490	712	8.1e-13	69.71
GNKFHOJL_02385	VFG000116	37.87	441	264	2	4	435	10	449	1.3e-77	284.3
GNKFHOJL_02386	VFG002045	25.79	477	303	15	269	700	704	1174	8.9e-35	142.9
GNKFHOJL_02391	VFG001361	26.96	230	138	7	34	239	301	524	3.5e-10	59.69
GNKFHOJL_02398	VFG049162	23.29	322	172	11	28	313	72	354	2.8e-10	60.08
GNKFHOJL_02416	VFG002259	21.79	459	315	14	306	753	307	732	2.1e-13	72.02
GNKFHOJL_02436	VFG048459	23.3	339	228	12	22	344	73	395	7.5e-12	65.47
GNKFHOJL_02440	VFG046465	30	150	100	3	4	150	13	160	8.7e-12	66.24
GNKFHOJL_02443	VFG050113	37.33	292	177	2	6	295	2	289	1.1e-50	194.1
GNKFHOJL_02465	VFG013242	28.7	338	196	10	12	345	14	310	4.3e-24	106.3
GNKFHOJL_02474	VFG047401	26.35	167	107	6	9	169	5	161	2.7e-09	56.61
GNKFHOJL_02475	VFG047401	30.83	120	76	4	6	122	4	119	1.3e-05	45.05
GNKFHOJL_02476	VFG001206	32.06	209	138	3	7	214	10	215	7.6e-26	111.3
GNKFHOJL_02478	VFG000344	29.8	245	162	4	37	274	11	252	8.6e-26	111.3
GNKFHOJL_02482	VFG000077	53.4	191	89	0	30	220	3	193	1.5e-56	213	ATP-dependent Clp protease proteolytic subunit [ClpP (VF0074) - Stress survival (VFC0282)] [Listeria monocytogenes EGD-e]
GNKFHOJL_02483	VFG000080	21.35	356	210	11	58	397	410	711	7.3e-06	45.82
GNKFHOJL_02485	VFG050157	34.88	86	50	3	123	203	243	327	1.2e-05	45.44
GNKFHOJL_02489	VFG032878	35.87	92	58	1	184	274	133	224	1.7e-11	64.7
GNKFHOJL_02494	VFG047708	38.04	1104	631	15	4	1072	6	1091	0	696.4
GNKFHOJL_02495	VFG001306	36.79	106	62	3	78	181	82	184	7.9e-13	67.4
GNKFHOJL_02537	VFG031564	29.24	277	170	8	433	689	354	624	4.3e-09	58.15
GNKFHOJL_02539	VFG001243	31.18	170	84	6	4	163	240	386	5.1e-13	67.78
GNKFHOJL_02549	VFG033025	42.22	45	26	0	37	81	284	328	2.6e-05	43.13
GNKFHOJL_02550	VFG000670	36.86	312	185	5	2	310	1	303	3.6e-47	182.6
GNKFHOJL_02552	VFG046921	24.21	380	257	7	13	380	15	375	1.1e-26	115.5
GNKFHOJL_02588	VFG001965	25.68	257	172	8	32	286	27	266	1.1e-11	65.08
GNKFHOJL_02600	VFG038132	24.87	398	244	17	62	423	142	520	2.6e-12	67.4

## Sheet: LA#420_all
Supplementary Dataset S6: Putative virulence factors in Bacteroides pyogenes from liver abscesses identified by a search of the virulence factor database
Query id	Subject id	% identity	alignment length	mismatches	gap openings	q. start	q. end	s. start	s. end	e-value	bit score	Description
DPIICFOO_00013	VFG001965	27.12	177	109	7	121	291	101	263	4e-06	46.59
DPIICFOO_00014	VFG011414	25.68	257	161	8	18	255	23	268	2.9e-08	53.53
DPIICFOO_00018	VFG040864	26.39	288	175	9	422	690	409	678	2.2e-18	88.58
DPIICFOO_00025	VFG045607	30	220	145	4	14	227	21	237	2.4e-20	92.82
DPIICFOO_00027	VFG002059	30.53	131	91	0	83	213	89	219	1.5e-10	60.08
DPIICFOO_00035	VFG001416	55.05	109	49	0	1	109	1	109	6.5e-30	122.9	aspartate 1-decarboxylase [PanC/PanD (VF0319) - Nutritional/Metabolic factor (VFC0272)] [Mycobacterium tuberculosis H37Rv]
DPIICFOO_00036	VFG001417	41.77	237	136	2	9	244	19	254	3.1e-44	172.6
DPIICFOO_00040	VFG050281	24.82	274	184	9	156	420	98	358	1.4e-15	78.18
DPIICFOO_00044	VFG042734	20.5	200	145	5	26	213	13	210	7.9e-05	41.2
DPIICFOO_00060	VFG037482	22.22	144	109	2	21	162	11	153	5.3e-06	44.67
DPIICFOO_00061	VFG044087	26.07	257	157	13	77	315	83	324	2.3e-09	57
DPIICFOO_00062	VFG000935	24.47	188	111	4	195	367	43	214	2.2e-05	45.82
DPIICFOO_00064	VFG002279	26.45	155	97	4	230	382	577	716	1.6e-06	48.14
DPIICFOO_00065	VFG012162	24.28	173	114	7	90	252	15	180	1.7e-05	45.82
DPIICFOO_00075	VFG045533	30.42	263	160	12	178	423	203	459	9.2e-20	92.05
DPIICFOO_00106	VFG047564	23.62	343	191	14	51	378	61	347	1.5e-13	71.25
DPIICFOO_00111	VFG047274	39.12	340	202	3	3	341	2	337	2.3e-63	236.5
DPIICFOO_00112	VFG013412	36.79	299	159	4	1	295	1	273	1e-43	171.8
DPIICFOO_00113	VFG037792	41.25	257	149	2	1	255	6	262	5.5e-53	201.4
DPIICFOO_00119	VFG047512	23.17	164	113	4	63	219	46	203	3.8e-05	42.74
DPIICFOO_00141	VFG037203	21.67	383	216	7	131	430	89	470	1.7e-17	84.73
DPIICFOO_00150	VFG048547	28.64	206	121	9	201	388	32	229	7.6e-09	57
DPIICFOO_00151	VFG044087	29.18	257	156	9	6	253	51	290	4.1e-18	85.89
DPIICFOO_00153	VFG000162	25.58	129	91	2	47	172	39	165	7.5e-05	40.82
DPIICFOO_00154	VFG012609	26.26	377	262	10	4	372	60	428	1.5e-26	114.4
DPIICFOO_00155	VFG046465	26.87	134	88	3	11	142	14	139	3.3e-07	51.22
DPIICFOO_00156	VFG011631	25.93	243	157	6	287	513	363	598	4.1e-17	83.57
DPIICFOO_00157	VFG001390	32.74	223	149	1	5	226	1	223	5.2e-31	128.3
DPIICFOO_00161	VFG002230	33.7	92	60	1	73	163	68	159	2.9e-12	66.63
DPIICFOO_00162	VFG046610	41.92	198	114	1	5	201	6	203	2.3e-38	152.5
DPIICFOO_00166	VFG014893	29.88	415	256	13	49	449	456	849	9.7e-39	155.2
DPIICFOO_00168	VFG001443	33.33	99	63	3	275	372	208	304	4.6e-07	49.68
DPIICFOO_00169	VFG044087	34.52	84	52	2	93	174	132	214	1.2e-05	44.28
DPIICFOO_00170	VFG037482	22.45	147	109	2	27	173	10	151	1.1e-06	46.98
DPIICFOO_00171	VFG046465	28	200	121	5	16	200	18	209	2.6e-11	64.31
DPIICFOO_00172	VFG045305	38.19	288	161	5	1	275	1	284	2.1e-51	196.4
DPIICFOO_00176	VFG000101	44.23	52	29	0	52	103	215	266	4.7e-08	50.06
DPIICFOO_00192	VFG005766	32.77	235	150	3	50	279	6	237	3.1e-31	129.4
DPIICFOO_00206	VFG002380	26.18	191	121	6	198	376	295	477	8.4e-05	43.13
DPIICFOO_00207	VFG002189	27.61	268	175	7	7	267	3	258	2.5e-25	109.8
DPIICFOO_00209	VFG037807	29.48	363	218	10	1	339	6	354	1.4e-37	151
DPIICFOO_00211	VFG038723	31.62	253	168	2	7	255	6	257	3e-35	142.5
DPIICFOO_00214	VFG000070	39.13	46	28	0	383	428	197	242	2.2e-05	44.28
DPIICFOO_00215	VFG001826	32.37	726	456	13	35	744	80	786	1e-111	397.9
DPIICFOO_00216	VFG001379	26.04	96	66	2	12	107	13	103	1e-05	42.36
DPIICFOO_00231	VFG000266	24.84	161	105	5	3	153	10	164	1.1e-05	46.21
DPIICFOO_00243	VFG002440	44.62	65	36	0	132	196	154	218	1.3e-08	53.53
DPIICFOO_00249	VFG039696	30	170	114	2	133	302	122	286	9e-20	91.66
DPIICFOO_00259	VFG001965	25.29	257	173	8	32	286	27	266	7.2e-11	62.39
DPIICFOO_00266	VFG037064	27.56	254	179	4	6	255	14	266	9.6e-27	114.4
DPIICFOO_00288	VFG000688	32.03	231	135	6	2	216	5	229	9.1e-22	97.44
DPIICFOO_00293	VFG043390	27.63	257	155	5	3	231	2	255	4.3e-20	92.05
DPIICFOO_00297	VFG001271	19.88	337	263	3	161	494	130	462	1.6e-10	61.62
DPIICFOO_00298	VFG036938	24.06	266	196	2	4	268	13	273	2.9e-15	76.64
DPIICFOO_00303	VFG013242	27.48	353	194	14	12	354	14	314	2.7e-20	93.59
DPIICFOO_00315	VFG001278	23.44	128	81	4	353	467	298	421	1.1e-05	45.44
DPIICFOO_00318	VFG047654	27.71	166	94	8	4	160	27	175	9.7e-05	42.36
DPIICFOO_00325	VFG002176	26.42	212	128	8	16	225	487	672	6.8e-12	66.63
DPIICFOO_00336	VFG002045	28.09	509	335	10	248	734	695	1194	3.5e-47	184.1
DPIICFOO_00337	VFG049159	18.57	447	340	7	10	445	27	460	4.7e-14	73.17
DPIICFOO_00339	VFG041304	35.2	125	50	5	37	145	27	136	2.7e-08	53.14
DPIICFOO_00340	VFG001214	35.25	451	267	3	5	447	7	440	3.6e-78	286.2
DPIICFOO_00343	VFG038840	46.53	245	125	2	5	248	4	243	7.9e-57	214.2	short chain dehydrogenase/reductase family oxidoreductase [Polar flagella (VF0473) - Motility (VFC0204)] [Aeromonas hydrophila ML09-119]
DPIICFOO_00344	VFG001284	35.48	62	40	0	7	68	2	63	3.8e-05	41.97
DPIICFOO_00346	VFG000327	22.3	296	203	11	18	298	2	285	3.8e-09	56.22
DPIICFOO_00353	VFG000923	30.82	146	78	4	103	232	33	171	3.5e-08	55.07
DPIICFOO_00356	VFG000923	35.76	151	82	6	24	171	34	172	4.9e-09	57.77
DPIICFOO_00371	VFG011850	28.73	268	159	11	99	355	24	270	2.4e-13	70.48
DPIICFOO_00380	VFG002391	26.17	321	170	14	169	441	81	382	6e-09	56.22
DPIICFOO_00406	VFG000449	38.33	60	37	0	123	182	150	209	2.8e-07	48.91
DPIICFOO_00410	VFG000261	23.68	228	147	7	110	334	1071	1274	2.7e-05	43.9
DPIICFOO_00447	VFG001243	28.65	171	87	6	4	163	240	386	4.3e-12	64.7
DPIICFOO_00451	VFG002436	20.66	1312	835	40	869	2036	307	1556	2.9e-16	83.19
DPIICFOO_00453	VFG001361	23.89	406	230	17	606	980	42	399	4.9e-08	55.07
DPIICFOO_00479	VFG001306	41.51	106	57	3	83	186	82	184	6.9e-17	80.88
DPIICFOO_00481	VFG002281	26.79	209	125	10	28	215	48	249	3e-07	51.22
DPIICFOO_00482	VFG047708	38.09	1100	636	13	4	1072	6	1091	0	709.1
DPIICFOO_00487	VFG002279	25	340	197	13	793	1104	462	771	1.8e-11	66.24
DPIICFOO_00491	VFG032878	25.21	242	137	9	39	276	23	224	2.2e-11	64.31
DPIICFOO_00494	VFG050157	30.83	120	78	3	89	204	209	327	1.1e-06	48.91
DPIICFOO_00497	VFG000077	54.45	191	87	0	30	220	3	193	3e-57	215.3	ATP-dependent Clp protease proteolytic subunit [ClpP (VF0074) - Stress survival (VFC0282)] [Listeria monocytogenes EGD-e]
DPIICFOO_00503	VFG001206	28.5	214	151	2	2	215	5	216	8.4e-25	107.8
DPIICFOO_00505	VFG000344	30.61	245	160	4	7	244	11	252	7e-27	114.8
DPIICFOO_00507	VFG047401	31.67	120	75	4	6	122	4	119	3.5e-06	46.98
DPIICFOO_00508	VFG047401	25.15	167	109	6	9	169	5	161	5.9e-09	55.45
DPIICFOO_00542	VFG046465	29.41	136	81	4	11	141	14	139	2.2e-08	55.07
DPIICFOO_00555	VFG046465	70.81	394	115	0	1	394	1	394	9e-174	603.6	elongation factor Tu [EF-Tu (VF0460) - Adherence (VFC0001)] [Francisella tularensis subsp. tularensis SCHU S4]
DPIICFOO_00561	VFG000872	26.63	169	120	3	109	275	6	172	8e-14	71.63
DPIICFOO_00564	VFG045340	33.33	159	103	2	4	160	3	160	2.7e-22	98.6
DPIICFOO_00569	VFG048547	28.57	154	97	5	182	333	28	170	5.2e-07	51.22
DPIICFOO_00570	VFG044087	29.29	239	157	5	46	284	82	308	1.5e-18	87.43
DPIICFOO_00571	VFG011072	23.26	172	127	3	5	173	24	193	2.4e-06	45.82
DPIICFOO_00572	VFG000141	24.93	365	262	8	49	402	51	414	6.9e-25	109
DPIICFOO_00575	VFG050274	28.86	149	100	5	4	151	8	151	4.5e-10	57.77
DPIICFOO_00587	VFG047006	35.86	343	211	8	9	346	5	343	1.3e-51	197.6
DPIICFOO_00589	VFG001392	26.92	156	111	3	15	168	93	247	8e-11	60.46
DPIICFOO_00591	VFG044197	22.83	311	206	14	69	370	35	320	3.7e-07	50.83
DPIICFOO_00599	VFG048547	26.9	197	115	9	218	407	36	210	5.3e-05	44.67
DPIICFOO_00600	VFG044087	31.55	168	112	2	178	345	125	289	2.3e-14	73.94
DPIICFOO_00602	VFG044086	25	160	104	3	16	167	3	154	1.9e-07	49.29
DPIICFOO_00606	VFG013248	35.89	521	327	5	92	609	68	584	1.9e-93	337.4
DPIICFOO_00607	VFG000493	25.67	448	273	15	758	1152	360	800	3.6e-23	105.1
DPIICFOO_00608	VFG044086	25.17	151	108	2	12	159	2	150	7e-07	47.37
DPIICFOO_00609	VFG044087	27.78	162	113	4	199	359	132	290	2.3e-09	57.38
DPIICFOO_00615	VFG001444	25	456	235	22	27	446	76	460	6.9e-12	66.24
DPIICFOO_00617	VFG044334	25.95	158	93	4	98	236	18	170	6.7e-07	50.83
DPIICFOO_00624	VFG000935	28.83	163	89	5	91	233	15	170	3.5e-08	55.07
DPIICFOO_00626	VFG046732	36.2	221	129	4	7	221	6	220	7.6e-29	121.7
DPIICFOO_00627	VFG013496	30.09	216	143	5	172	384	139	349	1.2e-18	88.2
DPIICFOO_00629	VFG032845	24.24	132	92	4	2	125	13	144	1.5e-06	45.44
DPIICFOO_00631	VFG000670	35.81	310	187	5	2	308	1	301	7.5e-48	184.9
DPIICFOO_00632	VFG033025	38.46	52	32	0	30	81	277	328	4e-06	45.82
DPIICFOO_00635	VFG002224	30.57	386	241	12	1	378	1	367	1.1e-34	141.4
DPIICFOO_00638	VFG049040	32.24	152	95	2	193	336	212	363	2.2e-16	80.49
DPIICFOO_00639	VFG001948	21.87	343	217	12	12	342	11	314	2.9e-13	70.09
DPIICFOO_00643	VFG047082	34.88	86	50	2	102	187	89	168	1.6e-05	43.13
DPIICFOO_00644	VFG011430	64	75	27	0	1	75	1	75	1.6e-22	97.83	acyl carrier protein [LPS (VF0367) - Immune modulation (VFC0258)] [Brucella melitensis bv. 1 str. 16M]
DPIICFOO_00645	VFG005787	25.79	411	272	11	6	414	3	382	3.8e-34	139.8
DPIICFOO_00650	VFG000366	35.67	485	287	9	98	568	103	576	7e-69	255.8
DPIICFOO_00651	VFG000365	34.34	565	356	7	22	581	1	555	6.7e-88	318.9
DPIICFOO_00654	VFG008136	20.14	283	208	5	232	506	213	485	2.6e-05	45.05
DPIICFOO_00676	VFG000493	25.1	502	318	18	791	1249	380	866	1.9e-27	119.4
DPIICFOO_00684	VFG044334	24.38	160	95	5	98	237	21	174	2.7e-05	45.44
DPIICFOO_00687	VFG044334	24.58	179	104	5	19	177	23	190	4.8e-06	47.75
DPIICFOO_00690	VFG001315	29.13	103	62	2	637	739	511	602	3.3e-05	45.05
DPIICFOO_00691	VFG001444	24.13	373	222	14	25	376	86	418	2.4e-09	57.77
DPIICFOO_00695	VFG012597	24.42	172	128	2	131	301	41	211	5.2e-06	47.37
DPIICFOO_00700	VFG002045	24.89	474	303	13	805	1252	707	1153	5.6e-27	117.9
DPIICFOO_00703	VFG001444	27.09	395	216	14	30	407	81	420	3.5e-29	123.6
DPIICFOO_00707	VFG001444	25.41	366	171	17	20	306	76	418	1.8e-12	68.55
DPIICFOO_00708	VFG001444	34.65	127	69	6	25	138	80	205	3e-10	60.85
DPIICFOO_00713	VFG002195	25.32	237	130	11	677	883	678	897	5.9e-05	44.28
DPIICFOO_00723	VFG001971	38.97	195	111	3	2	194	4	192	2e-33	136
DPIICFOO_00733	VFG005906	20.96	477	337	15	3	464	2	453	9.3e-16	78.95
DPIICFOO_00742	VFG052340	34.23	222	140	2	1	222	1	216	3.7e-34	138.7
DPIICFOO_00743	VFG052339	24.53	322	211	12	101	412	38	337	2.4e-12	67.4
DPIICFOO_00753	VFG050279	27.34	139	89	2	162	299	4	131	1.8e-08	53.91
DPIICFOO_00756	VFG047582	33.56	438	255	13	1	421	328	746	6.7e-55	208.8
DPIICFOO_00760	VFG001359	27.66	282	177	9	11	283	10	273	1.3e-22	100.9
DPIICFOO_00761	VFG037046	32.98	191	119	4	5	189	3	190	3.4e-23	102.4
DPIICFOO_00768	VFG033025	29.03	186	118	4	26	205	266	443	1.4e-18	86.66
DPIICFOO_00770	VFG038840	38.65	251	143	3	5	255	2	241	1.1e-40	160.6
DPIICFOO_00778	VFG000923	31.39	137	67	5	124	240	42	171	2.5e-06	48.91
DPIICFOO_00785	VFG044334	25.7	179	110	7	98	273	14	172	1.3e-05	46.98
DPIICFOO_00794	VFG048237	33.33	177	98	6	122	289	7	172	1.2e-15	77.8
DPIICFOO_00806	VFG000338	22.89	201	132	5	12	194	15	210	8.5e-06	46.59
DPIICFOO_00820	VFG044334	30.19	159	97	6	197	350	21	170	5.2e-10	61.23
DPIICFOO_00821	VFG044087	27.48	222	145	6	67	286	99	306	2.4e-16	80.11
DPIICFOO_00824	VFG000121	21.88	192	131	3	8	186	5	190	7.6e-11	60.85
DPIICFOO_00826	VFG013265	42.63	190	101	5	2	185	4	191	1.3e-29	123.2
DPIICFOO_00831	VFG022146	28.65	377	194	18	203	558	75	397	3.3e-10	61.62
DPIICFOO_00840	VFG044086	25.47	161	111	3	13	172	4	156	2.3e-06	45.82
DPIICFOO_00842	VFG044087	24.3	284	202	7	15	293	29	304	5.9e-13	68.94
DPIICFOO_00843	VFG048547	26.56	305	165	13	195	455	17	306	4.3e-09	58.15
DPIICFOO_00847	VFG001289	30	110	70	3	283	391	598	701	1.4e-06	48.14
DPIICFOO_00853	VFG037482	24.05	158	113	3	3	153	2	159	7.5e-06	43.9
DPIICFOO_00854	VFG044087	34.21	190	117	5	186	372	125	309	1.8e-19	90.89
DPIICFOO_00868	VFG002045	25.94	347	235	9	793	1128	704	1039	1.2e-21	100.1
DPIICFOO_00872	VFG001206	31.84	223	149	2	9	231	7	226	1.5e-28	120.2
DPIICFOO_00884	VFG002275	29.63	108	72	3	33	136	265	372	1e-07	49.68
DPIICFOO_00897	VFG000117	28.77	212	148	3	247	457	143	352	2.1e-12	68.17
DPIICFOO_00902	VFG051484	23.04	829	480	26	1035	1745	379	1167	4.7e-17	85.5
DPIICFOO_00921	VFG050255	49.18	61	31	0	49	109	14	74	4.6e-13	66.63	hypothetical protein [TTSS secreted effectors (VF0711) - Effector delivery system (VFC0086)] [Chlamydia trachomatis D/UW-3/CX]
DPIICFOO_00929	VFG001859	27.88	104	51	3	7	104	6	91	3.1e-05	43.51
DPIICFOO_00930	VFG000983	25.74	237	130	8	146	353	3145	3364	5.5e-05	43.13
DPIICFOO_00935	VFG045309	23.6	339	228	9	1	332	1	315	1e-15	78.18
DPIICFOO_00946	VFG000262	25.79	190	128	5	129	316	24	202	5e-06	47.75
DPIICFOO_00966	VFG001864	36.62	284	120	8	8	288	5	231	4.6e-38	152.1
DPIICFOO_00967	VFG001864	46.73	199	98	2	2	193	32	229	3e-47	181.8	macrophage infectivity potentiator Mip [Mip (VF0153) - Post-translational modification (VFC0315)] [Legionella pneumophila subsp. pneumophila str. Philadelphia 1]
DPIICFOO_00971	VFG007946	33.49	209	124	6	8	209	22	222	4.5e-23	102.1
DPIICFOO_00972	VFG013496	25.27	182	121	5	212	389	160	330	1.8e-15	77.8
DPIICFOO_00974	VFG045325	26.27	217	146	6	1	206	23	236	2e-13	70.48
DPIICFOO_00976	VFG001307	18.75	320	240	7	20	329	16	325	3.3e-05	43.9
DPIICFOO_00978	VFG002045	31.18	340	195	12	802	1122	720	1039	2.4e-27	119
DPIICFOO_00983	VFG000423	24.71	170	121	4	190	355	226	392	9.8e-05	43.51
DPIICFOO_00984	VFG048863	27.59	116	78	2	47	156	23	138	7.7e-07	47.37
DPIICFOO_00989	VFG001404	36.31	157	94	2	22	178	35	185	3.2e-30	125.2
DPIICFOO_00993	VFG001206	35.78	204	127	3	18	219	17	218	5.9e-30	124.8
DPIICFOO_00994	VFG036938	23.83	235	155	7	70	293	54	275	2.9e-10	60.46
DPIICFOO_00995	VFG001271	22.59	425	299	6	6	411	34	447	1e-18	88.58
DPIICFOO_00996	VFG001214	37.03	451	263	4	1	440	1	441	7.3e-76	278.5
DPIICFOO_00997	VFG001213	23.52	421	292	10	34	432	111	523	3.1e-18	87.04
DPIICFOO_01001	VFG000331	21.46	261	185	5	60	310	51	301	4.9e-07	49.29
DPIICFOO_01007	VFG044086	28.12	160	99	5	19	175	2	148	1.8e-07	49.68
DPIICFOO_01008	VFG044087	27.01	311	206	12	10	309	22	322	1e-14	74.71
DPIICFOO_01009	VFG048547	30.3	165	91	5	196	341	11	170	2.3e-10	62.39
DPIICFOO_01011	VFG045531	26.65	394	231	10	10	375	9	372	1.2e-28	121.3
DPIICFOO_01013	VFG045567	24.06	212	149	5	216	418	98	306	1.1e-09	58.54
DPIICFOO_01020	VFG038332	29.01	162	111	3	116	275	97	256	8.1e-11	61.62
DPIICFOO_01023	VFG000320	30.82	146	100	1	2	146	3	148	3.5e-20	91.28
DPIICFOO_01032	VFG001444	25.65	421	238	11	24	414	84	459	6e-29	122.9
DPIICFOO_01036	VFG051262	27.03	185	92	7	40	206	65	224	7.1e-06	44.67
DPIICFOO_01042	VFG044334	25.95	158	106	5	94	243	20	174	9.8e-08	53.53
DPIICFOO_01049	VFG046465	31.56	244	145	8	6	238	14	246	2.6e-18	87.81
DPIICFOO_01053	VFG050016	27.87	531	350	10	7	534	26	526	6.7e-50	192.6
DPIICFOO_01061	VFG046465	29.32	249	136	11	481	696	2	243	5.3e-11	64.31
DPIICFOO_01065	VFG000907	26.09	230	157	5	16	244	484	701	3.2e-13	69.32
DPIICFOO_01080	VFG039549	41.22	148	81	3	3	148	5	148	1.5e-23	102.4
DPIICFOO_01088	VFG045310	27.98	168	96	4	215	373	132	283	1.2e-08	55.07
DPIICFOO_01098	VFG001217	22.95	183	129	5	393	572	35	208	8.4e-06	46.21
DPIICFOO_01100	VFG000968	24.53	318	199	9	21	319	185	480	2.3e-10	60.85
DPIICFOO_01103	VFG050114	22.82	333	214	10	177	484	338	652	1.5e-13	72.02
DPIICFOO_01117	VFG002420	30.4	273	143	9	20	271	139	385	9.4e-25	107.8
DPIICFOO_01118	VFG002420	22.01	209	131	6	35	211	394	602	7.6e-05	41.59
DPIICFOO_01121	VFG035923	35.05	194	123	2	19	212	16	206	2.3e-26	112.8
DPIICFOO_01124	VFG037705	21.2	368	266	9	2	358	5	359	2.1e-17	83.96
DPIICFOO_01125	VFG001271	22.68	410	283	6	46	448	56	438	6.4e-14	72.79
DPIICFOO_01126	VFG037100	56.52	322	132	1	35	348	201	522	1e-103	370.2	trifunctional thioredoxin/methionine sulfoxide reductase A/B protein [MsrAB (VF0456) - Stress survival (VFC0282)] [Neisseria meningitidis MC58]
DPIICFOO_01150	VFG000935	23.33	450	280	15	150	564	66	485	8.4e-13	70.09
DPIICFOO_01166	VFG000574	25.48	777	491	19	12	757	49	768	3.6e-59	224.2
DPIICFOO_01167	VFG001888	36.13	238	141	5	179	408	283	517	1e-34	141.7
DPIICFOO_01172	VFG042736	30.34	501	304	10	18	493	14	494	2.5e-56	213.8
DPIICFOO_01191	VFG001864	34.17	120	62	3	67	186	126	228	1.1e-09	57
DPIICFOO_01193	VFG049029	28.46	130	90	3	249	378	11	137	8.3e-10	60.08
DPIICFOO_01198	VFG001206	32.42	219	145	2	1	218	1	217	6.1e-26	111.3
DPIICFOO_01205	VFG001888	32.44	262	157	6	409	656	259	514	7.4e-30	126.3
DPIICFOO_01217	VFG005930	40.23	87	51	1	4	89	11	97	1e-12	68.17
DPIICFOO_01220	VFG013321	27.43	237	152	6	1	233	1	221	8e-20	91.28
DPIICFOO_01300	VFG002546	31.91	235	158	2	4	236	200	434	7e-34	137.9
DPIICFOO_01301	VFG002546	31.87	91	60	1	61	149	87	177	4.1e-11	61.23
DPIICFOO_01317	VFG002190	43.1	239	130	2	9	241	23	261	1.5e-52	199.9
DPIICFOO_01329	VFG050016	25.15	497	340	13	62	547	52	527	1.2e-30	128.6
DPIICFOO_01333	VFG016046	30.51	413	228	11	16	373	55	463	1.4e-40	161
DPIICFOO_01339	VFG049159	18.91	349	266	5	13	352	32	372	1.9e-07	51.22
DPIICFOO_01344	VFG047431	28.36	201	133	5	43	236	48	244	1.4e-13	70.48
DPIICFOO_01364	VFG045307	26.87	361	227	13	74	422	147	482	1.9e-15	77.8
DPIICFOO_01368	VFG012627	32.54	338	199	9	9	341	15	328	2.5e-41	163.3
DPIICFOO_01369	VFG000925	32.64	242	159	2	11	252	12	249	4.4e-33	136
DPIICFOO_01373	VFG007177	25.16	155	103	3	148	296	138	285	4.3e-07	49.29
DPIICFOO_01377	VFG000935	24.22	702	407	27	124	727	51	725	1e-24	109.4
DPIICFOO_01379	VFG048547	20.52	580	379	14	31	546	28	589	3.4e-14	74.33
DPIICFOO_01390	VFG001964	25.33	304	187	9	59	331	90	384	4.6e-16	79.34
DPIICFOO_01397	VFG002029	20.85	633	385	23	15	606	236	793	4.3e-08	53.91
DPIICFOO_01405	VFG000493	26	427	269	10	372	760	377	794	4.7e-30	127.5
DPIICFOO_01407	VFG000313	20.98	386	277	10	18	380	17	397	2.4e-11	63.93
DPIICFOO_01410	VFG000935	25.28	352	187	14	111	405	32	364	1.1e-09	60.08
DPIICFOO_01418	VFG044087	30.91	165	108	4	199	359	132	294	1.8e-14	74.33
DPIICFOO_01431	VFG013471	36.48	244	133	10	4	230	7	245	7.4e-30	124.8
DPIICFOO_01445	VFG013594	21.24	306	178	13	667	936	720	998	7e-05	43.9
DPIICFOO_01457	VFG049164	27.44	164	108	4	1	163	1	154	2.3e-11	62.39
DPIICFOO_01474	VFG001271	21.8	399	264	13	41	420	62	431	3.6e-06	46.98
DPIICFOO_01475	VFG049133	24.24	363	222	13	10	327	23	377	1.2e-13	71.25
DPIICFOO_01476	VFG037720	25.49	1071	746	18	1	1038	1	1052	1e-104	375.6
DPIICFOO_01480	VFG000130	41.32	409	208	11	46	441	1	390	3.2e-78	286.6
DPIICFOO_01499	VFG001713	23.76	101	77	0	48	148	80	180	6.8e-05	40.43
DPIICFOO_01504	VFG050016	23.31	459	275	16	29	467	48	449	7.9e-14	72.79
DPIICFOO_01506	VFG002025	21.4	285	218	5	9	293	11	289	2.3e-16	80.11
DPIICFOO_01507	VFG045325	23.66	279	203	4	1	277	23	293	3.5e-19	89.74
DPIICFOO_01511	VFG000121	33.33	171	99	4	18	174	18	187	1e-17	83.57
DPIICFOO_01514	VFG000070	32.17	115	73	3	54	168	373	482	9.8e-09	53.53
DPIICFOO_01515	VFG050113	32.49	237	148	5	1	233	1	229	4.6e-27	115.2
DPIICFOO_01518	VFG052316	50	248	124	0	12	259	21	268	4e-70	258.5	3-deoxy-8-phosphooctulonate synthase [LPS (VF0370) - Immune modulation (VFC0258)] [Bartonella henselae str. Houston-1]
DPIICFOO_01528	VFG039696	24.35	345	236	12	22	360	14	339	1.6e-17	84.34
DPIICFOO_01540	VFG048518	29.14	175	88	7	114	269	38	195	5.4e-09	57.77
DPIICFOO_01553	VFG001213	23.89	226	153	7	233	448	305	521	2e-12	67.78
DPIICFOO_01554	VFG001390	29.07	227	156	4	9	233	1	224	1.8e-18	86.66
DPIICFOO_01558	VFG037720	24.47	1038	729	20	20	1023	18	1034	1.5e-85	312
DPIICFOO_01559	VFG036974	24.71	348	226	11	82	404	41	377	7.7e-16	78.95
DPIICFOO_01561	VFG001206	27.34	256	148	6	2	250	5	229	6.3e-16	79.72
DPIICFOO_01562	VFG038756	30.77	117	79	1	12	128	6	120	1.1e-10	59.31
DPIICFOO_01563	VFG013380	27.27	132	86	4	123	253	17	139	4.2e-05	44.28
DPIICFOO_01570	VFG005775	36.14	202	120	3	22	221	17	211	5.7e-27	114.8
DPIICFOO_01574	VFG012162	22.08	385	255	14	181	560	8	352	7.1e-10	60.46
DPIICFOO_01578	VFG044087	25.48	263	180	7	13	269	21	273	1.6e-13	70.86
DPIICFOO_01579	VFG044086	27.27	154	106	4	13	165	5	153	1.3e-07	50.06
DPIICFOO_01580	VFG047039	62.2	291	106	1	9	295	1	291	1e-105	376.7	glucose-1-phosphate thymidylyltransferase [LPS (VF0542) - Immune modulation (VFC0258)] [Francisella tularensis subsp. tularensis SCHU S4]
DPIICFOO_01581	VFG047022	52.39	355	140	8	2	354	6	333	6.8e-96	344.7	dTDP-D-glucose 4,6-dehydratase [LPS (VF0542) - Immune modulation (VFC0258)] [Francisella tularensis subsp. tularensis SCHU S4]
DPIICFOO_01593	VFG015000	28.11	466	279	16	12	448	11	449	5.2e-29	122.9
DPIICFOO_01603	VFG049164	28.07	171	112	4	1	170	1	161	9.9e-10	57
DPIICFOO_01631	VFG001965	25.12	215	139	8	44	253	41	238	2.7e-07	50.45
DPIICFOO_01637	VFG000121	26.06	188	129	4	1	180	2	187	1.6e-15	76.26
DPIICFOO_01649	VFG000313	27.75	418	267	10	23	433	13	402	6.5e-37	149.1
DPIICFOO_01665	VFG040705	34.48	232	142	7	195	416	62	293	5.1e-31	129.4
DPIICFOO_01669	VFG043391	28.93	318	208	6	5	321	3	303	3e-32	133.3
DPIICFOO_01670	VFG043319	38.76	387	177	5	15	401	137	463	1.5e-64	240.7
DPIICFOO_01688	VFG001404	25.45	110	71	2	25	130	43	145	1.3e-06	46.21
DPIICFOO_01690	VFG013069	31.78	321	211	4	12	330	1	315	7.3e-43	168.3
DPIICFOO_01706	VFG013327	33.75	554	315	14	12	553	6	519	1.5e-76	281.2
DPIICFOO_01709	VFG047401	20.71	198	142	6	167	359	5	192	1.5e-05	44.67
DPIICFOO_01718	VFG002516	34.27	143	81	4	33	163	167	308	1.4e-13	70.86
DPIICFOO_01719	VFG007027	22	200	145	3	56	248	61	256	9.5e-06	45.44
DPIICFOO_01720	VFG035923	39.8	196	112	6	9	203	5	195	3.2e-27	115.5
DPIICFOO_01725	VFG001214	37.36	455	272	3	44	495	1	445	2.3e-81	297
DPIICFOO_01726	VFG001213	24.18	244	151	7	205	429	295	523	2.1e-11	64.31
DPIICFOO_01733	VFG000961	27.04	233	128	9	79	277	62	286	2.6e-11	63.54
DPIICFOO_01734	VFG000307	31.91	141	95	1	16	155	2	142	2.2e-20	92.05
DPIICFOO_01735	VFG037470	32.2	118	80	0	29	146	29	146	9.7e-10	58.15
DPIICFOO_01737	VFG000121	24.6	187	129	3	2	178	6	190	2.6e-13	68.94
DPIICFOO_01745	VFG000680	24.17	360	240	9	32	373	57	401	5.9e-23	102.4
DPIICFOO_01747	VFG002521	27.75	191	122	4	98	278	345	529	3.3e-12	67.01
DPIICFOO_01748	VFG049159	20.67	387	299	3	5	388	30	411	3.3e-20	93.59
DPIICFOO_01751	VFG000515	26.1	249	162	5	432	668	144	382	1.6e-14	75.48
DPIICFOO_01753	VFG047401	28.39	775	405	13	115	823	4	694	6.8e-97	349.4
DPIICFOO_01772	VFG038176	28.21	234	135	8	93	326	94	294	6.6e-16	78.95
DPIICFOO_01779	VFG040705	34.01	247	148	6	197	435	51	290	5e-32	132.9
DPIICFOO_01783	VFG009810	30.17	295	187	8	308	596	187	468	3.8e-25	110.5
DPIICFOO_01784	VFG011626	36.96	230	132	4	6	225	10	236	1.6e-32	133.3
DPIICFOO_01787	VFG000344	27.24	257	134	6	3	233	10	239	3.9e-17	83.96
DPIICFOO_01790	VFG001965	27.66	235	156	8	76	309	68	289	1.3e-15	78.18
DPIICFOO_01792	VFG037678	30.97	113	72	2	54	164	47	155	3.6e-07	50.06
DPIICFOO_01794	VFG047461	25.29	170	117	3	6	170	4	168	1.2e-10	60.46
DPIICFOO_01795	VFG047478	25.51	98	73	0	109	206	110	207	4.5e-05	42.36
DPIICFOO_01797	VFG002546	32.51	363	236	7	45	401	75	434	3.3e-40	159.8
DPIICFOO_01798	VFG047529	32.94	419	257	10	390	792	5	415	8.4e-60	226.1
DPIICFOO_01802	VFG001361	21.15	435	288	13	8	404	13	430	2.5e-06	47.75
DPIICFOO_01825	VFG002550	25.74	237	157	7	6	231	12	240	4e-13	68.94
DPIICFOO_01827	VFG000261	33.33	96	60	1	135	230	1283	1374	2.1e-06	48.14
DPIICFOO_01835	VFG000121	28.26	184	118	4	1	172	1	182	7.1e-16	77.41
DPIICFOO_01849	VFG002045	27.36	424	264	9	808	1212	693	1091	2.6e-32	135.6
DPIICFOO_01864	VFG001965	26.87	361	232	14	11	346	6	359	3.3e-25	109.8
DPIICFOO_01865	VFG002552	28	150	97	3	1	143	1	146	1e-11	65.08
DPIICFOO_01867	VFG001386	42.61	115	64	1	9	123	20	132	1.2e-20	94.74
DPIICFOO_01871	VFG011072	24.06	187	139	2	2	185	7	193	6.5e-08	51.22
DPIICFOO_01872	VFG044087	31.25	256	153	9	86	329	87	331	1.4e-17	84.34
DPIICFOO_01874	VFG048547	30.32	155	95	7	192	341	24	170	2.5e-09	58.92
DPIICFOO_01878	VFG000367	21.09	422	279	15	22	417	18	411	8.4e-05	42.36
DPIICFOO_01884	VFG000478	25.2	123	85	4	12	129	13	133	5.8e-05	40.43
DPIICFOO_01895	VFG002029	22.08	616	383	23	217	796	410	964	4.2e-13	71.25
DPIICFOO_01898	VFG011072	25.15	167	118	3	10	169	27	193	2e-09	55.84
DPIICFOO_01900	VFG049120	26.82	440	298	10	4	429	5	434	2.1e-43	170.6
DPIICFOO_01901	VFG002186	28.95	114	73	4	8	119	8	115	3.1e-05	42.74
DPIICFOO_01922	VFG002045	29.58	355	206	12	434	777	718	1039	1.4e-25	112.8
DPIICFOO_01923	VFG001953	21.94	351	222	11	24	360	8	320	3.5e-07	50.06
DPIICFOO_01924	VFG000313	29.48	424	249	12	15	421	12	402	6.1e-40	159.1
DPIICFOO_01930	VFG038840	28.27	237	163	3	22	257	5	235	6.8e-20	91.66
DPIICFOO_01942	VFG001867	54.55	187	83	2	13	199	1	185	9.2e-58	216.9	superoxide dismutase [SodB (VF0169) - Stress survival (VFC0282)] [Legionella pneumophila subsp. pneumophila str. Philadelphia 1]
DPIICFOO_01955	VFG016058	24.19	463	295	17	26	463	35	466	1.5e-17	85.11
DPIICFOO_01959	VFG042734	24.47	188	135	2	31	211	23	210	1.1e-06	47.37
DPIICFOO_01960	VFG001213	25.07	339	210	12	100	414	181	499	1.5e-17	84.73
DPIICFOO_01961	VFG001214	37.11	450	262	4	8	448	7	444	3.6e-75	276.2
DPIICFOO_01969	VFG035923	41.67	180	100	2	21	199	17	192	5.8e-32	131.3
DPIICFOO_01971	VFG049159	22.73	396	301	4	16	408	30	423	1.1e-26	115.2
DPIICFOO_01975	VFG001826	33.33	699	432	12	57	737	103	785	2e-103	370.9
DPIICFOO_01979	VFG047708	23.23	198	140	6	97	288	684	875	6.1e-07	49.29
DPIICFOO_01990	VFG002197	21.74	345	245	10	5	337	4	335	2.7e-16	80.11
DPIICFOO_01992	VFG007849	24.89	221	147	8	123	329	1548	1763	2.2e-08	53.91
DPIICFOO_02004	VFG002279	24	175	112	4	33	194	48	214	8.6e-05	43.13
DPIICFOO_02007	VFG050280	28.28	343	201	14	7	334	41	353	3.3e-17	83.57
DPIICFOO_02011	VFG038176	29.79	94	65	1	260	353	217	309	1.4e-08	54.68
DPIICFOO_02015	VFG002097	22.94	401	250	12	2	377	12	378	4.1e-09	56.61
DPIICFOO_02017	VFG002221	22.03	395	254	18	5	376	13	376	1.6e-07	51.22
DPIICFOO_02023	VFG044196	21.12	374	232	11	57	407	55	388	1.2e-07	51.99
DPIICFOO_02035	VFG012160	25.83	453	228	15	190	546	252	692	4.5e-30	126.7
DPIICFOO_02037	VFG050165	26.9	171	110	8	41	207	247	406	4.1e-06	45.44
DPIICFOO_02051	VFG002280	32.43	74	44	1	419	486	1048	1121	6.1e-05	43.13
DPIICFOO_02058	VFG037386	26.36	239	151	4	1	235	1	218	4.4e-14	73.56
DPIICFOO_02062	VFG002420	19.29	539	338	18	18	522	140	615	1.5e-10	62
DPIICFOO_02063	VFG000208	35.14	74	45	1	227	300	200	270	7e-05	41.97
DPIICFOO_02072	VFG050016	22.54	528	337	18	34	540	51	527	2e-17	84.73
DPIICFOO_02073	VFG001956	46.89	354	176	4	1	354	1	342	1.1e-92	334	GDP-L-fucose synthetase [Capsule (VF0323) - Immune modulation (VFC0258)] [Campylobacter jejuni subsp. jejuni NCTC 11168]
DPIICFOO_02074	VFG002225	67.05	349	110	2	2	350	3	346	2e-136	479.6	GDP-mannose 4,6-dehydratase [LPS (VF0367) - Immune modulation (VFC0258)] [Brucella melitensis bv. 1 str. 16M]
DPIICFOO_02076	VFG048830	48.09	472	237	2	6	477	3	466	1e-126	447.2	NADP-dependent phosphogluconate dehydrogenase [Capsule (VF0560) - Immune modulation (VFC0258)] [Klebsiella pneumoniae subsp. pneumoniae NTUH-K2044]
DPIICFOO_02082	VFG044334	30.13	156	83	6	115	250	21	170	6.6e-07	50.83
DPIICFOO_02103	VFG000574	23.16	613	353	16	172	676	98	700	1.5e-23	105.5
DPIICFOO_02104	VFG038332	21.95	246	177	4	39	278	21	257	8.8e-07	48.14
DPIICFOO_02137	VFG002212	21.76	170	100	6	3	168	2	142	9.3e-05	40.82
DPIICFOO_02138	VFG002259	21.95	451	306	13	281	720	288	703	2.7e-13	71.63
DPIICFOO_02158	VFG000935	28.78	139	82	4	123	245	33	170	7.9e-10	60.08
DPIICFOO_02159	VFG000366	32.91	474	314	4	99	569	104	576	4.4e-68	253.1
DPIICFOO_02160	VFG000365	34.41	587	334	12	24	591	1	555	4.5e-92	332.8
DPIICFOO_02190	VFG037735	19.32	409	298	7	32	426	70	460	3.5e-09	57
DPIICFOO_02191	VFG037705	25.84	329	224	6	41	356	53	374	4.8e-19	89.35
DPIICFOO_02192	VFG037720	22.52	1101	734	32	9	1062	3	1031	3.7e-66	247.7
DPIICFOO_02198	VFG000348	27.32	205	141	5	110	309	25	226	1.6e-10	62.39
DPIICFOO_02210	VFG000358	25.11	701	466	22	12	688	6	671	6.9e-39	156.4
DPIICFOO_02211	VFG044096	28.61	388	259	10	20	396	13	393	7.2e-30	125.6
DPIICFOO_02212	VFG000919	27.89	251	163	8	51	291	61	303	2.4e-18	87.43
DPIICFOO_02213	VFG002182	38	50	31	0	8	57	4	53	5.4e-05	43.13
DPIICFOO_02217	VFG001824	25.11	227	146	10	7	230	3	208	1.1e-07	50.83
DPIICFOO_02222	VFG031564	26.88	677	352	25	350	972	121	708	1.7e-19	93.2
DPIICFOO_02226	VFG002029	19.93	577	380	19	567	1083	1262	1816	8.4e-09	57.38
DPIICFOO_02250	VFG002230	29.29	99	70	0	37	135	80	178	9.6e-06	43.51
DPIICFOO_02283	VFG037218	29.38	194	124	6	165	351	189	376	4.3e-12	66.24
DPIICFOO_02289	VFG041278	27.72	184	99	4	18	167	309	492	1.1e-11	64.31
DPIICFOO_02291	VFG049153	29.76	289	194	3	3	282	6	294	1.7e-27	117.1
DPIICFOO_02298	VFG002161	25.54	184	89	7	14	195	5	142	1.6e-07	50.06
DPIICFOO_02306	VFG001857	23.35	227	147	9	22	240	28	235	2.8e-06	47.37
DPIICFOO_02307	VFG050269	37.5	232	139	2	26	256	4	230	1.7e-40	160.2
DPIICFOO_02313	VFG041278	27.49	211	128	5	25	226	305	499	1.8e-11	65.47
DPIICFOO_02314	VFG001931	30.13	156	88	5	67	207	164	313	1.1e-09	57.38
DPIICFOO_02317	VFG001412	33.53	170	102	3	6	165	29	197	3e-18	85.11
DPIICFOO_02320	VFG014110	30.58	363	239	6	1	360	1	353	1.7e-43	170.6
DPIICFOO_02325	VFG049159	18.72	438	348	5	4	436	20	454	1.8e-21	97.83
DPIICFOO_02328	VFG036938	20.62	291	211	6	5	280	30	315	8.8e-08	51.6
DPIICFOO_02329	VFG050113	37.32	209	125	3	256	463	2	205	6.2e-39	156
DPIICFOO_02331	VFG050169	22.28	184	127	3	190	357	67	250	1.7e-06	47.75
DPIICFOO_02332	VFG045327	29.51	122	73	6	14	130	21	134	1e-07	49.68
DPIICFOO_02335	VFG050280	26.95	334	201	13	12	331	49	353	7.6e-14	72.4
DPIICFOO_02343	VFG013248	34.15	123	63	4	800	920	464	570	9.6e-10	60.08
DPIICFOO_02345	VFG001857	20.2	505	291	15	20	510	33	439	1.6e-14	75.1
DPIICFOO_02358	VFG038687	27.05	244	149	7	90	316	216	447	8.1e-15	75.1
DPIICFOO_02367	VFG038505	29.52	105	71	2	43	147	97	198	1.2e-06	47.37
DPIICFOO_02383	VFG049554	22.05	254	191	2	18	271	5	251	1.4e-17	83.96
DPIICFOO_02384	VFG039691	30.48	105	73	0	132	236	1	105	3.1e-13	70.09
DPIICFOO_02387	VFG001206	31.84	201	133	4	7	204	3	202	3.8e-17	82.03
DPIICFOO_02398	VFG002546	35.52	366	233	3	24	386	71	436	6.3e-60	225.3
DPIICFOO_02406	VFG000079	22.61	230	153	9	260	474	415	634	4.7e-05	44.28
DPIICFOO_02413	VFG046694	31.58	190	108	7	200	383	20	193	9.4e-14	72.02
DPIICFOO_02416	VFG038119	40.07	287	170	1	153	437	133	419	1.4e-60	227.6
DPIICFOO_02417	VFG045304	53.53	170	76	3	2	170	1	168	1.8e-43	169.1	dTDP-4-dehydrorhamnose 3,5-epimerase [LPS (VF0171) - Immune modulation (VFC0258)] [Legionella pneumophila subsp. pneumophila str. Philadelphia 1]
DPIICFOO_02420	VFG038505	29.37	126	78	3	259	373	57	182	3.2e-06	46.98
DPIICFOO_02422	VFG000079	47.79	837	404	7	1	837	2	805	0	763.1	endopeptidase Clp ATP-binding chain C [ClpC (VF0072) - Stress survival (VFC0282)] [Listeria monocytogenes EGD-e]
DPIICFOO_02428	VFG050160	42.21	244	127	4	6	247	7	238	3.1e-48	185.7
DPIICFOO_02431	VFG047690	44.44	261	144	1	43	303	41	300	1.7e-60	226.9
DPIICFOO_02438	VFG050113	27.68	224	158	4	5	227	1	221	1.1e-21	97.83
DPIICFOO_02445	VFG037386	28.77	212	130	5	321	513	1	210	2.9e-16	80.88
DPIICFOO_02470	VFG000038	26.34	262	185	4	10	269	6	261	1.1e-22	101.3
DPIICFOO_02474	VFG045600	30.77	208	143	1	235	442	112	318	5.7e-12	66.24
DPIICFOO_02478	VFG040767	25.23	214	137	7	32	223	63	275	3.1e-08	54.68
DPIICFOO_02481	VFG009810	27.31	227	155	5	273	496	247	466	3.2e-19	90.51
DPIICFOO_02482	VFG001390	35.43	223	140	3	8	228	3	223	1.8e-34	139.8
DPIICFOO_02496	VFG046465	29.6	277	166	7	6	260	14	283	7.2e-21	96.29
DPIICFOO_02499	VFG042739	31.5	254	173	1	1	253	1	254	1.4e-40	160.2
DPIICFOO_02501	VFG039536	36.96	230	140	3	9	237	11	236	1.8e-37	149.8
DPIICFOO_02512	VFG000923	38	150	65	6	196	325	30	171	2e-09	59.31
DPIICFOO_02513	VFG044087	29.28	222	147	6	41	261	63	275	1.2e-15	77.8
DPIICFOO_02515	VFG002361	48.64	331	164	2	5	335	3	327	2.7e-88	319.3	UDP-glucose 4-epimerase GalE [O-antigen (VF0392) - Immune modulation (VFC0258)] [Yersinia enterocolitica subsp. enterocolitica 8081]
DPIICFOO_02521	VFG001814	27.63	76	53	1	148	223	193	266	8.6e-05	41.59
DPIICFOO_02535	VFG002569	35.14	350	215	8	1	344	1	344	4.6e-51	195.7
DPIICFOO_02556	VFG037852	21.13	795	522	18	15	783	9	724	1e-49	192.6
DPIICFOO_02557	VFG037882	30.43	184	108	7	48	227	80	247	7e-14	71.63
DPIICFOO_02558	VFG045303	32.83	329	180	4	33	357	200	491	2.5e-52	199.9
DPIICFOO_02562	VFG047204	39.09	197	104	4	1	194	1	184	2.2e-28	119.4
DPIICFOO_02565	VFG045302	52	50	24	0	133	182	152	201	4e-10	58.54	acetyltransferase [LPS (VF0171) - Immune modulation (VFC0258)] [Legionella pneumophila subsp. pneumophila str. Philadelphia 1]
DPIICFOO_02566	VFG013482	34.98	263	166	3	5	265	3	262	1.4e-36	147.1
DPIICFOO_02567	VFG013354	37.72	114	58	2	1	109	1	106	1.6e-15	77.41
DPIICFOO_02572	VFG050277	21.71	433	299	11	6	421	13	422	6.9e-08	52.76
DPIICFOO_02573	VFG001951	25.37	201	141	3	104	299	1	197	1.3e-15	77.8
DPIICFOO_02574	VFG045303	32.32	393	223	6	23	404	118	478	1.3e-55	211.1
DPIICFOO_02575	VFG047221	24.94	389	239	16	15	395	235	578	1.7e-23	104.4
DPIICFOO_02576	VFG013286	63.47	167	61	0	1	167	155	321	6.5e-61	226.9	UDP-glucose 4-epimerase [LOS (VF0044) - Immune modulation (VFC0258)] [Haemophilus influenzae Rd KW20]
DPIICFOO_02577	VFG013286	55.22	67	30	0	22	88	27	93	1.1e-15	75.1	UDP-glucose 4-epimerase [LOS (VF0044) - Immune modulation (VFC0258)] [Haemophilus influenzae Rd KW20]
DPIICFOO_02578	VFG000963	55.53	443	155	5	1	442	1	402	2e-128	453.4	UDP-glucose 6-dehydrogenase HasB [Hyaluronic acid capsule (VF0244) - Immune modulation (VFC0258)] [Streptococcus pyogenes M1 GAS]
DPIICFOO_02579	VFG001300	34.81	586	353	11	22	598	12	577	3.5e-93	336.7
DPIICFOO_02583	VFG015515	27.78	198	117	7	25	210	436	619	1.4e-11	63.54
DPIICFOO_02585	VFG043386	29.17	120	83	1	4	121	2	121	3.8e-12	63.93
DPIICFOO_02586	VFG000449	45.9	61	33	0	135	195	150	210	5e-08	51.6	DNA-binding response regulator [Type 1 fimbriae (VF0102) - Adherence (VFC0001)] [Salmonella enterica subsp. enterica serovar Typhimurium str. LT2]
DPIICFOO_02600	VFG048518	28.57	147	89	3	111	244	32	175	1.5e-09	59.31
DPIICFOO_02606	VFG002197	23.15	203	144	4	8	205	3	198	1.5e-09	57.77
DPIICFOO_02607	VFG002279	28.65	185	113	8	226	398	629	806	1.1e-08	56.61
DPIICFOO_02617	VFG050290	43.75	80	39	2	98	175	277	352	6.2e-07	47.75
DPIICFOO_02626	VFG007454	25.63	355	253	7	12	361	28	376	2.4e-23	104
DPIICFOO_02627	VFG000192	29.75	279	173	5	202	471	131	395	2.7e-28	120.9
DPIICFOO_02644	VFG000925	34.21	114	63	5	795	906	128	231	3.9e-08	54.68
DPIICFOO_02656	VFG050222	22.12	556	338	18	411	896	63	593	4.3e-18	87.81
DPIICFOO_02659	VFG048621	29.77	131	87	3	158	287	78	204	6.8e-06	47.37
DPIICFOO_02661	VFG050222	31.73	104	51	3	164	248	164	266	2.6e-05	44.67
DPIICFOO_02673	VFG000449	26.47	204	142	3	5	206	7	204	9.9e-13	67.4
DPIICFOO_02675	VFG048547	26.49	151	85	4	121	254	28	169	1.3e-05	46.59
DPIICFOO_02682	VFG049029	30.65	124	83	3	237	360	2	122	5.4e-11	63.16
DPIICFOO_02684	VFG044096	29.2	113	74	2	20	127	17	128	7e-06	46.59
DPIICFOO_02686	VFG045531	31.04	393	232	8	8	390	9	372	3e-46	179.9
DPIICFOO_02688	VFG002554	22.81	171	121	3	16	180	1	166	2.9e-07	49.68
DPIICFOO_02689	VFG050165	26.32	171	110	7	64	230	250	408	1.2e-06	47.37
DPIICFOO_02692	VFG001810	30.52	154	92	6	17	167	29	170	2.2e-10	60.08
DPIICFOO_02697	VFG050215	48	50	21	1	31	75	92	141	1.2e-05	45.05	cell wall-binding cysteine protease Cwp84 [Cwp84 (VF0590) - Exoenzyme (VFC0251)] [Clostridium difficile 630]
DPIICFOO_02700	VFG049152	27.5	360	218	11	95	445	39	364	1.2e-28	122.1
DPIICFOO_02708	VFG043392	26.49	419	282	11	68	478	62	462	3.1e-29	124
DPIICFOO_02711	VFG001855	59.38	544	218	2	1	544	2	542	0	634	Hsp60, 60K heat shock protein HtpB [Hsp60 (VF0159) - Adherence (VFC0001)] [Legionella pneumophila subsp. pneumophila str. Philadelphia 1]
DPIICFOO_02717	VFG001814	28.07	57	40	1	107	162	179	235	9.7e-05	42.36
DPIICFOO_02720	VFG047401	24.74	190	116	6	16	192	5	180	6.4e-07	49.29
DPIICFOO_02771	VFG001243	28.65	171	87	6	4	163	240	386	4.3e-12	64.7
DPIICFOO_02783	VFG041305	20.5	605	394	24	604	1149	60	636	5e-05	45.44
DPIICFOO_02828	VFG000478	29.13	127	87	3	22	146	12	137	1.3e-10	59.69
DPIICFOO_02847	VFG000421	27.27	99	71	1	296	393	7	105	4.2e-06	46.59
DPIICFOO_02853	VFG000674	31.07	177	92	9	5	162	20	185	4.5e-06	45.82
DPIICFOO_02874	VFG000121	25.68	183	125	3	2	173	5	187	4.1e-11	61.62
DPIICFOO_02878	VFG002278	31.35	775	440	23	20	738	44	782	6e-97	349.4
DPIICFOO_02886	VFG001412	30	170	108	4	40	199	29	197	2.9e-16	78.95
DPIICFOO_02890	VFG015542	31.35	185	124	3	23	207	27	208	4.3e-21	95.13
DPIICFOO_02903	VFG001951	27.43	237	145	9	1	235	1	212	5.6e-15	75.1
DPIICFOO_02905	VFG001444	27.33	439	240	19	23	438	81	463	3.6e-26	113.6
DPIICFOO_02907	VFG050222	25.74	575	321	21	146	665	131	654	6.9e-36	146.4
DPIICFOO_02926	VFG005784	23.11	225	138	8	83	295	51	252	8.9e-05	41.97
DPIICFOO_02934	VFG000121	27.66	188	130	1	1	182	2	189	2.7e-18	85.5
DPIICFOO_02940	VFG000670	31.48	324	191	10	1	314	1	303	5.3e-27	115.5
DPIICFOO_02947	VFG037118	33.21	560	356	9	1	552	1	550	9.7e-81	295
DPIICFOO_02956	VFG000430	26	250	170	7	5	243	19	264	3e-09	56.61
DPIICFOO_02957	VFG002546	31.2	359	243	4	34	389	82	439	2.7e-50	193.4
DPIICFOO_02960	VFG044197	26.04	338	232	8	38	363	52	383	4.8e-20	92.82
DPIICFOO_02962	VFG001206	35.15	202	128	3	16	216	15	214	2.4e-26	112.8
DPIICFOO_02964	VFG045297	40.49	247	146	1	5	250	5	251	7.6e-53	201.1
DPIICFOO_02965	VFG045297	26.05	215	148	6	32	238	31	242	2.1e-14	73.17
DPIICFOO_02966	VFG014106	36.82	201	119	6	3	196	2	201	3.2e-28	118.6
DPIICFOO_02982	VFG044087	28.12	224	152	5	52	271	97	315	1.1e-14	74.33
DPIICFOO_02983	VFG001392	27.04	159	111	2	7	161	81	238	2.8e-11	62
DPIICFOO_02991	VFG043648	42.56	289	156	2	30	308	41	329	5.2e-59	221.9
DPIICFOO_02992	VFG014950	36.59	440	235	7	65	476	29	452	1.1e-70	261.5
DPIICFOO_02994	VFG000070	34.65	101	56	2	180	280	367	457	2.7e-08	53.53
DPIICFOO_02996	VFG000028	22.35	264	179	10	45	291	26	280	1.1e-07	51.99
DPIICFOO_03017	VFG048547	32.26	155	93	6	186	336	24	170	7.8e-11	63.93
DPIICFOO_03018	VFG044087	26.95	256	165	6	24	275	35	272	5.7e-19	88.97
DPIICFOO_03019	VFG037482	24.03	129	97	1	32	159	27	155	2.4e-08	52.37
DPIICFOO_03020	VFG016041	24.5	347	204	9	82	376	2136	2476	3.6e-10	60.08
DPIICFOO_03024	VFG037218	32.43	259	166	3	109	358	121	379	1e-32	134.8
DPIICFOO_03027	VFG044083	26.78	183	131	1	6	188	16	195	5.8e-12	65.47
DPIICFOO_03029	VFG000079	47.99	846	368	10	1	839	1	781	0	730.7	endopeptidase Clp ATP-binding chain C [ClpC (VF0072) - Stress survival (VFC0282)] [Listeria monocytogenes EGD-e]
DPIICFOO_03031	VFG010858	23.71	367	245	15	14	362	9	358	1.3e-07	51.6
DPIICFOO_03034	VFG042869	24.26	169	118	2	535	693	40	208	2.4e-05	45.05
DPIICFOO_03042	VFG002099	24.85	165	111	4	26	189	900	1052	4.1e-07	49.29
DPIICFOO_03051	VFG001444	25.71	420	232	15	39	435	86	448	2.3e-28	120.9
DPIICFOO_03062	VFG047582	44.26	305	158	7	15	312	23	322	2e-63	236.5
DPIICFOO_03063	VFG007965	27.36	106	73	1	61	166	82	183	1.6e-06	46.98
